# Supplementary material for: Transcriptome analysis suggested that lncRNAs regulate rapeseed seedlings in responding to drought stress by coordinating the phytohormone signal transduction pathways
Source: BMC Genomics. 2024 Jul 19;25:704. doi: 10.1186/s12864-024-10624-4 (PMC11264961; doi:10.1186/s12864-024-10624-4)
Supplement: Supplementary file 2 — Supplementary Material 2 [file 12864_2024_10624_MOESM2_ESM.xlsx]

## Sheet: DS vs. CK
The lncRNA-mRNA pairs in the lncRNA-mRNA co-expression network of plant hormone signal transduction (DS vs. CK)
Transcript id	Gene id	DS FPKM	CK FPKM	log2(fold	Target prediction	Target gene id	Gene name	Plant hormone type
				change)	method
LNC_002361	XLOC_049950	0.545265	0.0814204	2.7435	co_expression	BnaC06g05090D	Aux/IAA	Auxin
LNC_001932	XLOC_042894	39.2814	23.0341	0.770078	co_expression	BnaC06g05090D
LNC_001476	XLOC_034532	1.68505	0	/	co_expression	BnaA05g14780D	GH3
LNC_003613	XLOC_071682	4.38673	2.03479	1.10827	co_expression	BnaC08g30850D	SAUR
LNC_002361	XLOC_049950	0.545265	0.0814204	2.7435	co_expression	BnaC08g30850D
LNC_003622	XLOC_071847	1.7892	0.57986	1.62553	co_expression	BnaC08g30850D
LNC_004119	XLOC_081156	5.92529	3.14974	0.911656	co_expression	BnaC08g30850D
LNC_003832	XLOC_075904	6.86192	2.89258	1.24626	co_expression	BnaC08g30850D
LNC_000940	XLOC_022474	1.27007	0.143296	3.14783	co_expression	BnaC08g30850D
LNC_001932	XLOC_042894	39.2814	23.0341	0.770078	co_expression	BnaC08g30850D
LNC_001829	XLOC_041657	1.98997	0	/	co_expression	BnaC08g30850D
LNC_002049	XLOC_044756	21.883	0	/	co_expression	BnaC03g65770D
LNC_002049	XLOC_044756	21.883	0	/	co_expression	BnaC07g45230D
LNC_004119	XLOC_081156	5.92529	3.14974	0.911656	co_expression	BnaC07g11340D	CRE1	Cytokinine
LNC_001932	XLOC_042894	39.2814	23.0341	0.770078	co_expression	BnaC07g11340D
LNC_003530	XLOC_070392	1.88709	0.218523	3.1103	co_expression	BnaC01g31940D	AHP
LNC_003793	XLOC_075476	11.7691	4.32895	1.44291	co_expression	BnaA01g17750D	B-ARR
LNC_004119	XLOC_081156	5.92529	3.14974	0.911656	co_expression	BnaA01g17750D
LNC_001932	XLOC_042894	39.2814	23.0341	0.770078	co_expression	BnaCnng55170D	GID1	Gibberellin
LNC_003793	XLOC_075476	11.7691	4.32895	1.44291	co_expression	BnaC05g07080D	TF
LNC_002361	XLOC_049950	0.545265	0.0814204	2.7435	co_expression	BnaC05g07080D
LNC_003613	XLOC_071682	4.38673	2.03479	1.10827	co_expression	BnaA07g30430D	PP2C	Abscisic acid
LNC_003622	XLOC_071847	1.7892	0.57986	1.62553	co_expression	BnaA07g30430D
LNC_004839	XLOC_093758	31.5692	16.0293	0.977805	co_expression	BnaA07g30430D
LNC_004119	XLOC_081156	5.92529	3.14974	0.911656	co_expression	BnaA07g30430D
LNC_003530	XLOC_070392	1.88709	0.218523	3.1103	co_expression	BnaA07g30430D
LNC_004525	XLOC_088352	3.39295	1.08587	1.64369	co_expression	BnaA07g30430D
LNC_002561	XLOC_052629	37.64	13.7225	1.45573	co_expression	BnaC06g33910D
LNC_003793	XLOC_075476	11.7691	4.32895	1.44291	co_expression	BnaC05g41830D
LNC_002327	XLOC_049746	6.48744	3.84757	0.753701	co_expression	BnaC05g41830D
LNC_003835	XLOC_076021	2.91143	0.74115	1.97389	co_expression	BnaA01g37370D
LNC_002361	XLOC_049950	0.545265	0.0814204	2.7435	co_expression	BnaA01g37370D
LNC_003679	XLOC_073258	3.57813	0	/	co_expression	BnaA05g27660D
LNC_004692	XLOC_091194	1.38414	0.0711526	4.28193	co_expression	BnaA10g12140D
LNC_003617	XLOC_071711	3.07985	0.557564	2.46565	co_expression	BnaA10g12140D
LNC_003613	XLOC_071682	4.38673	2.03479	1.10827	co_expression	BnaA10g12140D
LNC_003679	XLOC_073258	3.57813	0	/	co_expression	BnaA10g12140D
LNC_003622	XLOC_071847	1.7892	0.57986	1.62553	co_expression	BnaA10g12140D
LNC_003617	XLOC_071711	3.07985	0.557564	2.46565	co_expression	BnaC09g34350D
LNC_003882	XLOC_076617	4.51792	1.12961	1.99984	co_expression	BnaC09g34350D
LNC_002361	XLOC_049950	0.545265	0.0814204	2.7435	co_expression	BnaC09g34350D
LNC_004119	XLOC_081156	5.92529	3.14974	0.911656	co_expression	BnaC09g34350D
LNC_004119	XLOC_081156	5.92529	3.14974	0.911656	co_expression	BnaA03g47830D
LNC_001932	XLOC_042894	39.2814	23.0341	0.770078	co_expression	BnaA03g47830D
LNC_003613	XLOC_071682	4.38673	2.03479	1.10827	co_expression	BnaC07g40100D
LNC_003244	XLOC_065087	4.8114	2.20132	1.12809	co_expression	BnaC07g40100D
LNC_004119	XLOC_081156	5.92529	3.14974	0.911656	co_expression	BnaC07g40100D
LNC_003832	XLOC_075904	6.86192	2.89258	1.24626	co_expression	BnaC07g40100D
LNC_000940	XLOC_022474	1.27007	0.143296	3.14783	co_expression	BnaC07g40100D
LNC_001932	XLOC_042894	39.2814	23.0341	0.770078	co_expression	BnaC07g40100D
LNC_001829	XLOC_041657	1.98997	0	/	co_expression	BnaC07g40100D
LNC_003835	XLOC_076021	2.91143	0.74115	1.97389	co_expression	BnaC05g05180D
LNC_001476	XLOC_034532	1.68505	0	/	co_expression	BnaC05g05180D
LNC_003882	XLOC_076617	4.51792	1.12961	1.99984	co_expression	BnaC05g05180D
LNC_002361	XLOC_049950	0.545265	0.0814204	2.7435	co_expression	BnaC05g05180D
LNC_004119	XLOC_081156	5.92529	3.14974	0.911656	co_expression	BnaC05g05180D
LNC_001932	XLOC_042894	39.2814	23.0341	0.770078	co_expression	BnaC05g05180D
LNC_001829	XLOC_041657	1.98997	0	/	co_expression	BnaC05g05180D
LNC_003835	XLOC_076021	2.91143	0.74115	1.97389	co_expression	BnaA09g49440D
LNC_003679	XLOC_073258	3.57813	0	/	co_expression	BnaA09g49440D
LNC_002361	XLOC_049950	0.545265	0.0814204	2.7435	co_expression	BnaA09g49440D
LNC_000940	XLOC_022474	1.27007	0.143296	3.14783	co_expression	BnaA09g49440D
LNC_001932	XLOC_042894	39.2814	23.0341	0.770078	co_expression	BnaA09g49440D
LNC_001829	XLOC_041657	1.98997	0	/	co_expression	BnaA09g49440D
LNC_003835	XLOC_076021	2.91143	0.74115	1.97389	co_expression	BnaA10g04840D
LNC_003679	XLOC_073258	3.57813	0	/	co_expression	BnaA10g04840D
LNC_002361	XLOC_049950	0.545265	0.0814204	2.7435	co_expression	BnaA10g04840D
LNC_004119	XLOC_081156	5.92529	3.14974	0.911656	co_expression	BnaA10g04840D
LNC_003832	XLOC_075904	6.86192	2.89258	1.24626	co_expression	BnaA10g04840D
LNC_000940	XLOC_022474	1.27007	0.143296	3.14783	co_expression	BnaA10g04840D
LNC_001932	XLOC_042894	39.2814	23.0341	0.770078	co_expression	BnaA10g04840D
LNC_001829	XLOC_041657	1.98997	0	/	co_expression	BnaA10g04840D
LNC_003882	XLOC_076617	4.51792	1.12961	1.99984	co_expression	BnaA10g11080D
LNC_002361	XLOC_049950	0.545265	0.0814204	2.7435	co_expression	BnaA10g11080D
LNC_004119	XLOC_081156	5.92529	3.14974	0.911656	co_expression	BnaA10g11080D
LNC_001932	XLOC_042894	39.2814	23.0341	0.770078	co_expression	BnaA10g11080D
LNC_003882	XLOC_076617	4.51792	1.12961	1.99984	co_expression	BnaC09g53650D
LNC_004119	XLOC_081156	5.92529	3.14974	0.911656	co_expression	BnaC09g53650D
LNC_003835	XLOC_076021	2.91143	0.74115	1.97389	co_expression	BnaA01g03110D	SnRK2
LNC_001829	XLOC_041657	1.98997	0	/	co_expression	BnaA01g03110D
LNC_003617	XLOC_071711	3.07985	0.557564	2.46565	co_expression	BnaA10g28780D	ABF
LNC_004119	XLOC_081156	5.92529	3.14974	0.911656	co_expression	BnaA10g28780D
LNC_003613	XLOC_071682	4.38673	2.03479	1.10827	co_expression	BnaAnng26550D
LNC_004119	XLOC_081156	5.92529	3.14974	0.911656	co_expression	BnaAnng26550D
LNC_001932	XLOC_042894	39.2814	23.0341	0.770078	co_expression	BnaAnng26550D
LNC_001932	XLOC_042894	39.2814	23.0341	0.770078	co_expression	BnaC01g04330D
LNC_004692	XLOC_091194	1.38414	0.0711526	4.28193	co_expression	BnaC04g09030D
LNC_000940	XLOC_022474	1.27007	0.143296	3.14783	co_expression	BnaC04g09030D
LNC_003793	XLOC_075476	11.7691	4.32895	1.44291	co_expression	BnaC05g33570D
LNC_004839	XLOC_093758	31.5692	16.0293	0.977805	co_expression	BnaC05g33570D
LNC_004119	XLOC_081156	5.92529	3.14974	0.911656	co_expression	BnaC05g33570D
LNC_004692	XLOC_091194	1.38414	0.0711526	4.28193	co_expression	BnaC06g00420D
LNC_003835	XLOC_076021	2.91143	0.74115	1.97389	co_expression	BnaC06g00420D
LNC_003613	XLOC_071682	4.38673	2.03479	1.10827	co_expression	BnaC06g00420D
LNC_003244	XLOC_065087	4.8114	2.20132	1.12809	co_expression	BnaC06g00420D
LNC_003679	XLOC_073258	3.57813	0	/	co_expression	BnaC06g00420D
LNC_002361	XLOC_049950	0.545265	0.0814204	2.7435	co_expression	BnaC06g00420D
LNC_003622	XLOC_071847	1.7892	0.57986	1.62553	co_expression	BnaC06g00420D
LNC_004119	XLOC_081156	5.92529	3.14974	0.911656	co_expression	BnaC06g00420D
LNC_003832	XLOC_075904	6.86192	2.89258	1.24626	co_expression	BnaC06g00420D
LNC_000940	XLOC_022474	1.27007	0.143296	3.14783	co_expression	BnaC06g00420D
LNC_001932	XLOC_042894	39.2814	23.0341	0.770078	co_expression	BnaC06g00420D
LNC_001829	XLOC_041657	1.98997	0	/	co_expression	BnaC06g00420D
LNC_004839	XLOC_093758	31.5692	16.0293	0.977805	co_expression	BnaC07g44670D
LNC_004119	XLOC_081156	5.92529	3.14974	0.911656	co_expression	BnaC07g44670D
LNC_003613	XLOC_071682	4.38673	2.03479	1.10827	co_expression	BnaCnng41320D
LNC_001706	XLOC_039579	3.94114	0.751514	2.39074	co_expression	BnaA09g04600D	EBF1/2	Ethylene
LNC_001409	XLOC_032712	0.541946	4.60459	-3.08685	co_expression	BnaC05g17700D	TGA	Salicylic acid

## Sheet: RW vs. DS
The lncRNA-mRNA pairs in the lncRNA-mRNA co-expression network of plant hormone signal transduction (RW vs. DS)
Transcript id	Gene id	RW FPKM	DS FPKM	log2(fold	Target prediction	Target gene id	Gene name	Plant hormone type
				change)	method
LNC_001891	XLOC_042431	4.3761	10.9152	-1.31862	co_expression	BnaC06g05090D	Aux/IAA	Auxin
LNC_003598	XLOC_071559	0.133285	0.956063	-2.8426	co_expression	BnaC06g05090D
LNC_004945	XLOC_095305	0.332998	1.86979	-2.48929	co_expression	BnaC06g05090D
LNC_005324	XLOC_100682	0.221082	2.22519	-3.33127	co_expression	BnaC06g05090D
LNC_000837	XLOC_019521	0.256809	1.13347	-2.14198	co_expression	BnaC06g05090D
LNC_001932	XLOC_042894	4.37596	39.2814	-3.16617	co_expression	BnaC06g05090D
LNC_005164	XLOC_098397	0	1.25592	/	co_expression	BnaA05g14780D	GH3
LNC_001476	XLOC_034532	0	1.68505	/	co_expression	BnaA05g14780D
LNC_001660	XLOC_038342	0	2.98862	/	co_expression	BnaA05g14780D
LNC_002898	XLOC_058727	0.228235	0.851716	-1.89985	co_expression	BnaC08g30850D	SAUR
LNC_003613	XLOC_071682	0.655987	4.38673	-2.74141	co_expression	BnaC08g30850D
LNC_001900	XLOC_042472	0.799715	2.36397	-1.56365	co_expression	BnaC08g30850D
LNC_003769	XLOC_074677	0.530421	1.90219	-1.84245	co_expression	BnaC08g30850D
LNC_001891	XLOC_042431	4.3761	10.9152	-1.31862	co_expression	BnaC08g30850D
LNC_003598	XLOC_071559	0.133285	0.956063	-2.8426	co_expression	BnaC08g30850D
LNC_004945	XLOC_095305	0.332998	1.86979	-2.48929	co_expression	BnaC08g30850D
LNC_002030	XLOC_044363	0.384345	4.29063	-3.48072	co_expression	BnaC08g30850D
LNC_005324	XLOC_100682	0.221082	2.22519	-3.33127	co_expression	BnaC08g30850D
LNC_003832	XLOC_075904	0.707025	6.86192	-3.27878	co_expression	BnaC08g30850D
LNC_001932	XLOC_042894	4.37596	39.2814	-3.16617	co_expression	BnaC08g30850D
LNC_005753	XLOC_106345	0.121794	0.923547	-2.92274	co_expression	BnaC08g30850D
LNC_003598	XLOC_071559	0.133285	0.956063	-2.8426	co_expression	BnaC07g11340D	CRE1	Cytokinine
LNC_002030	XLOC_044363	0.384345	4.29063	-3.48072	co_expression	BnaC07g11340D
LNC_001932	XLOC_042894	4.37596	39.2814	-3.16617	co_expression	BnaC07g11340D
LNC_005753	XLOC_106345	0.121794	0.923547	-2.92274	co_expression	BnaC07g11340D
LNC_003530	XLOC_070392	0.18339	1.88709	-3.36318	co_expression	BnaC01g31940D	AHP
LNC_003793	XLOC_075476	1.16835	11.7691	-3.33246	co_expression	BnaA01g17750D	B-ARR
LNC_003769	XLOC_074677	0.530421	1.90219	-1.84245	co_expression	BnaA01g17750D
LNC_005164	XLOC_098397	0	1.25592	/	co_expression	BnaA07g19530D	GID1	Gibberellin
LNC_001660	XLOC_038342	0	2.98862	/	co_expression	BnaA07g19530D
LNC_000668	XLOC_015081	0.25082	0.82969	-1.72592	co_expression	BnaCnng55170D
LNC_003598	XLOC_071559	0.133285	0.956063	-2.8426	co_expression	BnaCnng55170D
LNC_005324	XLOC_100682	0.221082	2.22519	-3.33127	co_expression	BnaCnng55170D
LNC_001932	XLOC_042894	4.37596	39.2814	-3.16617	co_expression	BnaCnng55170D
LNC_001024	XLOC_024347	0	2.12869	/	co_expression	BnaA06g37850D	TF
LNC_003793	XLOC_075476	1.16835	11.7691	-3.33246	co_expression	BnaC05g07080D
LNC_003865	XLOC_076449	0.793003	4.58283	-2.53084	co_expression	BnaA01g15250D	PP2C	Abscisic acid
LNC_003835	XLOC_076021	0.518643	2.91143	-2.48892	co_expression	BnaA01g37370D
LNC_002898	XLOC_058727	0.228235	0.851716	-1.89985	co_expression	BnaA03g47830D
LNC_003769	XLOC_074677	0.530421	1.90219	-1.84245	co_expression	BnaA03g47830D
LNC_001891	XLOC_042431	4.3761	10.9152	-1.31862	co_expression	BnaA03g47830D
LNC_004945	XLOC_095305	0.332998	1.86979	-2.48929	co_expression	BnaA03g47830D
LNC_002030	XLOC_044363	0.384345	4.29063	-3.48072	co_expression	BnaA03g47830D
LNC_005324	XLOC_100682	0.221082	2.22519	-3.33127	co_expression	BnaA03g47830D
LNC_001932	XLOC_042894	4.37596	39.2814	-3.16617	co_expression	BnaA03g47830D
LNC_005753	XLOC_106345	0.121794	0.923547	-2.92274	co_expression	BnaA03g47830D
LNC_003679	XLOC_073258	0	3.57813	/	co_expression	BnaA05g27660D
LNC_001353	XLOC_031279	0	0.464957	/	co_expression	BnaA05g27660D
LNC_003613	XLOC_071682	0.655987	4.38673	-2.74141	co_expression	BnaA07g30430D
LNC_001900	XLOC_042472	0.799715	2.36397	-1.56365	co_expression	BnaA07g30430D
LNC_003769	XLOC_074677	0.530421	1.90219	-1.84245	co_expression	BnaA07g30430D
LNC_001891	XLOC_042431	4.3761	10.9152	-1.31862	co_expression	BnaA07g30430D
LNC_004839	XLOC_093758	1.64511	31.5692	-4.26226	co_expression	BnaA07g30430D
LNC_002030	XLOC_044363	0.384345	4.29063	-3.48072	co_expression	BnaA07g30430D
LNC_003530	XLOC_070392	0.18339	1.88709	-3.36318	co_expression	BnaA07g30430D
LNC_004525	XLOC_088352	0.360476	3.39295	-3.23456	co_expression	BnaA07g30430D
LNC_005753	XLOC_106345	0.121794	0.923547	-2.92274	co_expression	BnaA07g30430D
LNC_000238	XLOC_005485	0.881199	3.32917	-1.91762	co_expression	BnaA07g30430D
LNC_003835	XLOC_076021	0.518643	2.91143	-2.48892	co_expression	BnaA09g49440D
LNC_003598	XLOC_071559	0.133285	0.956063	-2.8426	co_expression	BnaA09g49440D
LNC_003679	XLOC_073258	0	3.57813	/	co_expression	BnaA09g49440D
LNC_001354	XLOC_031279	0	0.467541	/	co_expression	BnaA09g49440D
LNC_001932	XLOC_042894	4.37596	39.2814	-3.16617	co_expression	BnaA09g49440D
LNC_003835	XLOC_076021	0.518643	2.91143	-2.48892	co_expression	BnaA10g04840D
LNC_000668	XLOC_015081	0.25082	0.82969	-1.72592	co_expression	BnaA10g04840D
LNC_002842	XLOC_057656	1.27758	3.37785	-1.4027	co_expression	BnaA10g04840D
LNC_001891	XLOC_042431	4.3761	10.9152	-1.31862	co_expression	BnaA10g04840D
LNC_003598	XLOC_071559	0.133285	0.956063	-2.8426	co_expression	BnaA10g04840D
LNC_003679	XLOC_073258	0	3.57813	/	co_expression	BnaA10g04840D
LNC_004945	XLOC_095305	0.332998	1.86979	-2.48929	co_expression	BnaA10g04840D
LNC_005324	XLOC_100682	0.221082	2.22519	-3.33127	co_expression	BnaA10g04840D
LNC_003832	XLOC_075904	0.707025	6.86192	-3.27878	co_expression	BnaA10g04840D
LNC_000837	XLOC_019521	0.256809	1.13347	-2.14198	co_expression	BnaA10g04840D
LNC_001354	XLOC_031279	0	0.467541	/	co_expression	BnaA10g04840D
LNC_001932	XLOC_042894	4.37596	39.2814	-3.16617	co_expression	BnaA10g04840D
LNC_002172	XLOC_046342	0.231413	1.42817	-2.62563	co_expression	BnaA10g11080D
LNC_003882	XLOC_076617	0.532563	4.51792	-3.08463	co_expression	BnaA10g11080D
LNC_002030	XLOC_044363	0.384345	4.29063	-3.48072	co_expression	BnaA10g11080D
LNC_001932	XLOC_042894	4.37596	39.2814	-3.16617	co_expression	BnaA10g11080D
LNC_004692	XLOC_091194	0	1.38414	/	co_expression	BnaA10g12140D
LNC_003617	XLOC_071711	0.25055	3.07985	-3.61969	co_expression	BnaA10g12140D
LNC_003613	XLOC_071682	0.655987	4.38673	-2.74141	co_expression	BnaA10g12140D
LNC_003679	XLOC_073258	0	3.57813	/	co_expression	BnaA10g12140D
LNC_001353	XLOC_031279	0	0.464957	/	co_expression	BnaA10g12140D
LNC_000238	XLOC_005485	0.881199	3.32917	-1.91762	co_expression	BnaA10g12140D
LNC_003835	XLOC_076021	0.518643	2.91143	-2.48892	co_expression	BnaC05g05180D
LNC_001476	XLOC_034532	0	1.68505	/	co_expression	BnaC05g05180D
LNC_003882	XLOC_076617	0.532563	4.51792	-3.08463	co_expression	BnaC05g05180D
LNC_001660	XLOC_038342	0	2.98862	/	co_expression	BnaC05g05180D
LNC_005324	XLOC_100682	0.221082	2.22519	-3.33127	co_expression	BnaC05g05180D
LNC_000837	XLOC_019521	0.256809	1.13347	-2.14198	co_expression	BnaC05g05180D
LNC_001932	XLOC_042894	4.37596	39.2814	-3.16617	co_expression	BnaC05g05180D
LNC_003793	XLOC_075476	1.16835	11.7691	-3.33246	co_expression	BnaC05g41830D
LNC_005639	XLOC_105436	1.35903	5.174	-1.9287	co_expression	BnaC05g41830D
LNC_003644	XLOC_072214	0.254678	1.74249	-2.7744	co_expression	BnaC05g41830D
LNC_002327	XLOC_049746	0.696374	6.48744	-3.21971	co_expression	BnaC05g41830D
LNC_002561	XLOC_052629	6.21723	37.64	-2.59792	co_expression	BnaC06g33910D
LNC_002898	XLOC_058727	0.228235	0.851716	-1.89985	co_expression	BnaC07g40100D
LNC_003613	XLOC_071682	0.655987	4.38673	-2.74141	co_expression	BnaC07g40100D
LNC_001900	XLOC_042472	0.799715	2.36397	-1.56365	co_expression	BnaC07g40100D
LNC_002842	XLOC_057656	1.27758	3.37785	-1.4027	co_expression	BnaC07g40100D
LNC_003244	XLOC_065087	0.434466	4.8114	-3.46914	co_expression	BnaC07g40100D
LNC_003769	XLOC_074677	0.530421	1.90219	-1.84245	co_expression	BnaC07g40100D
LNC_001891	XLOC_042431	4.3761	10.9152	-1.31862	co_expression	BnaC07g40100D
LNC_003598	XLOC_071559	0.133285	0.956063	-2.8426	co_expression	BnaC07g40100D
LNC_004945	XLOC_095305	0.332998	1.86979	-2.48929	co_expression	BnaC07g40100D
LNC_002030	XLOC_044363	0.384345	4.29063	-3.48072	co_expression	BnaC07g40100D
LNC_005324	XLOC_100682	0.221082	2.22519	-3.33127	co_expression	BnaC07g40100D
LNC_003832	XLOC_075904	0.707025	6.86192	-3.27878	co_expression	BnaC07g40100D
LNC_001354	XLOC_031279	0	0.467541	/	co_expression	BnaC07g40100D
LNC_001932	XLOC_042894	4.37596	39.2814	-3.16617	co_expression	BnaC07g40100D
LNC_005753	XLOC_106345	0.121794	0.923547	-2.92274	co_expression	BnaC07g40100D
LNC_003617	XLOC_071711	0.25055	3.07985	-3.61969	co_expression	BnaC09g34350D
LNC_003882	XLOC_076617	0.532563	4.51792	-3.08463	co_expression	BnaC09g34350D
LNC_003882	XLOC_076617	0.532563	4.51792	-3.08463	co_expression	BnaC09g53650D
LNC_003835	XLOC_076021	0.518643	2.91143	-2.48892	co_expression	BnaA01g03110D	SnRK2
LNC_000668	XLOC_015081	0.25082	0.82969	-1.72592	co_expression	BnaA01g03110D
LNC_003598	XLOC_071559	0.133285	0.956063	-2.8426	co_expression	BnaA01g03110D
LNC_005324	XLOC_100682	0.221082	2.22519	-3.33127	co_expression	BnaA01g03110D
LNC_000837	XLOC_019521	0.256809	1.13347	-2.14198	co_expression	BnaA01g03110D
LNC_003617	XLOC_071711	0.25055	3.07985	-3.61969	co_expression	BnaA10g28780D	ABF
LNC_002030	XLOC_044363	0.384345	4.29063	-3.48072	co_expression	BnaA10g28780D
LNC_003613	XLOC_071682	0.655987	4.38673	-2.74141	co_expression	BnaAnng26550D
LNC_003769	XLOC_074677	0.530421	1.90219	-1.84245	co_expression	BnaAnng26550D
LNC_002030	XLOC_044363	0.384345	4.29063	-3.48072	co_expression	BnaAnng26550D
LNC_001932	XLOC_042894	4.37596	39.2814	-3.16617	co_expression	BnaAnng26550D
LNC_005753	XLOC_106345	0.121794	0.923547	-2.92274	co_expression	BnaAnng26550D
LNC_001891	XLOC_042431	4.3761	10.9152	-1.31862	co_expression	BnaC01g04330D
LNC_005324	XLOC_100682	0.221082	2.22519	-3.33127	co_expression	BnaC01g04330D
LNC_001932	XLOC_042894	4.37596	39.2814	-3.16617	co_expression	BnaC01g04330D
LNC_004692	XLOC_091194	0	1.38414	/	co_expression	BnaC04g09030D
LNC_003793	XLOC_075476	1.16835	11.7691	-3.33246	co_expression	BnaC05g33570D
LNC_004839	XLOC_093758	1.64511	31.5692	-4.26226	co_expression	BnaC05g33570D
LNC_002030	XLOC_044363	0.384345	4.29063	-3.48072	co_expression	BnaC05g33570D
LNC_002898	XLOC_058727	0.228235	0.851716	-1.89985	co_expression	BnaC06g00420D
LNC_004692	XLOC_091194	0	1.38414	/	co_expression	BnaC06g00420D
LNC_003835	XLOC_076021	0.518643	2.91143	-2.48892	co_expression	BnaC06g00420D
LNC_003613	XLOC_071682	0.655987	4.38673	-2.74141	co_expression	BnaC06g00420D
LNC_000668	XLOC_015081	0.25082	0.82969	-1.72592	co_expression	BnaC06g00420D
LNC_001900	XLOC_042472	0.799715	2.36397	-1.56365	co_expression	BnaC06g00420D
LNC_002842	XLOC_057656	1.27758	3.37785	-1.4027	co_expression	BnaC06g00420D
LNC_003244	XLOC_065087	0.434466	4.8114	-3.46914	co_expression	BnaC06g00420D
LNC_003598	XLOC_071559	0.133285	0.956063	-2.8426	co_expression	BnaC06g00420D
LNC_003679	XLOC_073258	0	3.57813	/	co_expression	BnaC06g00420D
LNC_004945	XLOC_095305	0.332998	1.86979	-2.48929	co_expression	BnaC06g00420D
LNC_005324	XLOC_100682	0.221082	2.22519	-3.33127	co_expression	BnaC06g00420D
LNC_003832	XLOC_075904	0.707025	6.86192	-3.27878	co_expression	BnaC06g00420D
LNC_001354	XLOC_031279	0	0.467541	/	co_expression	BnaC06g00420D
LNC_001932	XLOC_042894	4.37596	39.2814	-3.16617	co_expression	BnaC06g00420D
LNC_003769	XLOC_074677	0.530421	1.90219	-1.84245	co_expression	BnaC07g44670D
LNC_004839	XLOC_093758	1.64511	31.5692	-4.26226	co_expression	BnaC07g44670D
LNC_002030	XLOC_044363	0.384345	4.29063	-3.48072	co_expression	BnaC07g44670D
LNC_003865	XLOC_076449	0.793003	4.58283	-2.53084	co_expression	BnaC07g44670D
LNC_003613	XLOC_071682	0.655987	4.38673	-2.74141	co_expression	BnaCnng41320D
LNC_004033	XLOC_080108	0.662195	3.59578	-2.44098	co_expression	BnaCnng41320D
LNC_001706	XLOC_039579	0.847378	3.94114	-2.21753	co_expression	BnaA09g04600D	EBF1/2	Ethylene
LNC_001409	XLOC_032712	2.19968	0.541946	2.02107	co_expression	BnaC05g17700D	TGA	Salicylic acid
