# Supplementary material for: Transcriptome analysis suggested that lncRNAs regulate rapeseed seedlings in responding to drought stress by coordinating the phytohormone signal transduction pathways
Source: BMC Genomics. 2024 Jul 19;25:704. doi: 10.1186/s12864-024-10624-4 (PMC11264961; doi:10.1186/s12864-024-10624-4)
Supplement: Supplementary file 9 — Supplementary Material 9 [file 12864_2024_10624_MOESM9_ESM.xlsx]

## Sheet: DS vs. CK
LncRNAs and their putative target mRNAs based on the co-expression results（DS vs. CK）
transcript_id	gene_id	gene_location	DS_FPKM	CK_FPKM	log2(foldchange)	pvalue	qvalue	Status	Target_prediction_method	Target_gene_id	Target_official_symbol
LNC_004271	XLOC_083471	chrC07:15479879-15480926	17.027	10.9218	0.640609	0.0119	0.0422932	lncRNA	co_expression	BnaC08g32100D	sp|Q3EAF9|P2C49_ARATH Probable protein phosphatase 2C 49 OS=Arabidopsis thaliana GN=At3g62260 PE=2 SV=1//0
LNC_004271	XLOC_083471	chrC07:15479879-15480926	17.027	10.9218	0.640609	0.0119	0.0422932	lncRNA	co_expression	BnaC07g22660D	sp|Q9SI52|P4KG7_ARATH Phosphatidylinositol 4-kinase gamma 7 OS=Arabidopsis thaliana GN=PI4KG7 PE=1 SV=2//0
LNC_004271	XLOC_083471	chrC07:15479879-15480926	17.027	10.9218	0.640609	0.0119	0.0422932	lncRNA	co_expression	BnaA05g02520D	sp|Q8LGB6|ZED1_ARATH Non-functional pseudokinase ZED1 OS=Arabidopsis thaliana GN=ZED1 PE=1 SV=1//6.30403e-64
LNC_004271	XLOC_083471	chrC07:15479879-15480926	17.027	10.9218	0.640609	0.0119	0.0422932	lncRNA	co_expression	BnaC09g53890D	sp|F4JKK0|SUD1_ARATH Probable E3 ubiquitin ligase SUD1 OS=Arabidopsis thaliana GN=SUD1 PE=1 SV=1//6.16629e-06
LNC_004271	XLOC_083471	chrC07:15479879-15480926	17.027	10.9218	0.640609	0.0119	0.0422932	lncRNA	co_expression	BnaA06g33610D	sp|Q9SI52|P4KG7_ARATH Phosphatidylinositol 4-kinase gamma 7 OS=Arabidopsis thaliana GN=PI4KG7 PE=1 SV=2//0
LNC_004271	XLOC_083471	chrC07:15479879-15480926	17.027	10.9218	0.640609	0.0119	0.0422932	lncRNA	co_expression	BnaA07g22130D	sp|P81392|MYB06_ANTMA Myb-related protein 306 OS=Antirrhinum majus GN=MYB306 PE=2 SV=1//6.15162e-94
LNC_004271	XLOC_083471	chrC07:15479879-15480926	17.027	10.9218	0.640609	0.0119	0.0422932	lncRNA	co_expression	BnaA09g09830D	sp|P20649|PMA1_ARATH ATPase 1, plasma membrane-type OS=Arabidopsis thaliana GN=AHA1 PE=1 SV=3//0
LNC_004271	XLOC_083471	chrC07:15479879-15480926	17.027	10.9218	0.640609	0.0119	0.0422932	lncRNA	co_expression	BnaC09g25410D	sp|Q8RY83|PUP13_ARATH Probable purine permease 13 OS=Arabidopsis thaliana GN=PUP13 PE=2 SV=1//3.5629e-127
LNC_004271	XLOC_083471	chrC07:15479879-15480926	17.027	10.9218	0.640609	0.0119	0.0422932	lncRNA	co_expression	BnaA06g10360D	sp|Q8N1E6|FXL14_HUMAN F-box/LRR-repeat protein 14 OS=Homo sapiens GN=FBXL14 PE=1 SV=1//1.79314e-09
LNC_004271	XLOC_083471	chrC07:15479879-15480926	17.027	10.9218	0.640609	0.0119	0.0422932	lncRNA	co_expression	BnaC06g29240D	sp|Q9C9X5|CAP12_ARATH Putative clathrin assembly protein At1g68110 OS=Arabidopsis thaliana GN=At1g68110 PE=2 SV=1//4.08246e-180
LNC_004271	XLOC_083471	chrC07:15479879-15480926	17.027	10.9218	0.640609	0.0119	0.0422932	lncRNA	co_expression	BnaC05g20420D	sp|Q9C671|P4KG5_ARATH Phosphatidylinositol 4-kinase gamma 5 OS=Arabidopsis thaliana GN=PI4KG5 PE=1 SV=1//0
LNC_004271	XLOC_083471	chrC07:15479879-15480926	17.027	10.9218	0.640609	0.0119	0.0422932	lncRNA	co_expression	BnaC09g33920D	sp|Q9LUZ4|C3H66_ARATH Zinc finger CCCH domain-containing protein 66 OS=Arabidopsis thaliana GN=At5g58620 PE=2 SV=1//0
LNC_004271	XLOC_083471	chrC07:15479879-15480926	17.027	10.9218	0.640609	0.0119	0.0422932	lncRNA	co_expression	BnaA07g22650D	sp|Q9C942|CSE_ARATH Caffeoylshikimate esterase OS=Arabidopsis thaliana GN=CSE PE=1 SV=1//1.47355e-34
LNC_004482	XLOC_087430	chrC08:31584192-31584947	4.30102	1.51592	1.50449	0.00045	0.00286693	lncRNA	co_expression	BnaC09g53890D	sp|F4JKK0|SUD1_ARATH Probable E3 ubiquitin ligase SUD1 OS=Arabidopsis thaliana GN=SUD1 PE=1 SV=1//6.16629e-06
LNC_004482	XLOC_087430	chrC08:31584192-31584947	4.30102	1.51592	1.50449	0.00045	0.00286693	lncRNA	co_expression	BnaA06g10320D	sp|Q9LMR5|FK126_ARATH F-box/kelch-repeat protein At1g15670 OS=Arabidopsis thaliana GN=At1g15670 PE=2 SV=1//0
LNC_004482	XLOC_087430	chrC08:31584192-31584947	4.30102	1.51592	1.50449	0.00045	0.00286693	lncRNA	co_expression	BnaA02g05340D	sp|Q9FUJ1|CKX7_ARATH Cytokinin dehydrogenase 7 OS=Arabidopsis thaliana GN=CKX7 PE=1 SV=1//0
LNC_002170	XLOC_046267	chrAnn_random:48373657-48374411	1.63006	3.42029	-1.06919	0.0036	0.0161644	lncRNA	co_expression	BnaCnng45050D	sp|Q9LMN7|WAK5_ARATH Wall-associated receptor kinase 5 OS=Arabidopsis thaliana GN=WAK5 PE=2 SV=1//9.14126e-91
LNC_003793	XLOC_075476	chrC05_random:1106849-1108043	11.7691	4.32895	1.44291	5e-05	0.000411163	lncRNA	co_expression	BnaA05g02520D	sp|Q8LGB6|ZED1_ARATH Non-functional pseudokinase ZED1 OS=Arabidopsis thaliana GN=ZED1 PE=1 SV=1//6.30403e-64
LNC_003793	XLOC_075476	chrC05_random:1106849-1108043	11.7691	4.32895	1.44291	5e-05	0.000411163	lncRNA	co_expression	BnaC03g73540D	sp|Q84WU2|UBP13_ARATH Ubiquitin carboxyl-terminal hydrolase 13 OS=Arabidopsis thaliana GN=UBP13 PE=1 SV=1//0
LNC_003793	XLOC_075476	chrC05_random:1106849-1108043	11.7691	4.32895	1.44291	5e-05	0.000411163	lncRNA	co_expression	BnaC05g41830D	sp|P49598|P2C37_ARATH Protein phosphatase 2C 37 OS=Arabidopsis thaliana GN=PP2CA PE=1 SV=1//0
LNC_003793	XLOC_075476	chrC05_random:1106849-1108043	11.7691	4.32895	1.44291	5e-05	0.000411163	lncRNA	co_expression	BnaC09g53890D	sp|F4JKK0|SUD1_ARATH Probable E3 ubiquitin ligase SUD1 OS=Arabidopsis thaliana GN=SUD1 PE=1 SV=1//6.16629e-06
LNC_003793	XLOC_075476	chrC05_random:1106849-1108043	11.7691	4.32895	1.44291	5e-05	0.000411163	lncRNA	co_expression	BnaC09g46770D	sp|Q9FIB4|AB2F_ARATH ABC transporter F family member 2 OS=Arabidopsis thaliana GN=ABCF2 PE=3 SV=2//0
LNC_003793	XLOC_075476	chrC05_random:1106849-1108043	11.7691	4.32895	1.44291	5e-05	0.000411163	lncRNA	co_expression	BnaA03g38950D	sp|Q9XIM7|CRPM1_ARATH Cold-regulated 413 plasma membrane protein 1 OS=Arabidopsis thaliana GN=COR413PM1 PE=2 SV=1//1.29835e-103
LNC_003793	XLOC_075476	chrC05_random:1106849-1108043	11.7691	4.32895	1.44291	5e-05	0.000411163	lncRNA	co_expression	BnaA09g09830D	sp|P20649|PMA1_ARATH ATPase 1, plasma membrane-type OS=Arabidopsis thaliana GN=AHA1 PE=1 SV=3//0
LNC_003793	XLOC_075476	chrC05_random:1106849-1108043	11.7691	4.32895	1.44291	5e-05	0.000411163	lncRNA	co_expression	BnaC06g04440D	sp|Q8H0X0|SAP2_ARATH Zinc finger A20 and AN1 domain-containing stress-associated protein 2 OS=Arabidopsis thaliana GN=SAP2 PE=2 SV=2//3.81874e-79
LNC_003793	XLOC_075476	chrC05_random:1106849-1108043	11.7691	4.32895	1.44291	5e-05	0.000411163	lncRNA	co_expression	BnaC08g28530D	-//-
LNC_003793	XLOC_075476	chrC05_random:1106849-1108043	11.7691	4.32895	1.44291	5e-05	0.000411163	lncRNA	co_expression	BnaC05g14800D	sp|Q5RJV0|COQ9_XENTR Ubiquinone biosynthesis protein COQ9, mitochondrial OS=Xenopus tropicalis GN=coq9 PE=2 SV=1//7.33644e-43
LNC_003793	XLOC_075476	chrC05_random:1106849-1108043	11.7691	4.32895	1.44291	5e-05	0.000411163	lncRNA	co_expression	BnaA03g16790D	sp|Q9LF92|P2A15_ARATH F-box protein PP2-A15 OS=Arabidopsis thaliana GN=PP2A15 PE=2 SV=1//6.11268e-168
LNC_003793	XLOC_075476	chrC05_random:1106849-1108043	11.7691	4.32895	1.44291	5e-05	0.000411163	lncRNA	co_expression	BnaA03g32780D	sp|Q9Y7K5|YGI3_SCHPO Uncharacterized WD repeat-containing protein C2A9.03 OS=Schizosaccharomyces pombe (strain 972 / ATCC 24843) GN=SPBC2A9.03 PE=3 SV=2//1.63909e-33
LNC_003793	XLOC_075476	chrC05_random:1106849-1108043	11.7691	4.32895	1.44291	5e-05	0.000411163	lncRNA	co_expression	BnaC07g45950D	sp|Q9FYB5|DNJ11_ARATH Chaperone protein dnaJ 11, chloroplastic OS=Arabidopsis thaliana GN=ATJ11 PE=1 SV=2//5.17903e-74
LNC_003793	XLOC_075476	chrC05_random:1106849-1108043	11.7691	4.32895	1.44291	5e-05	0.000411163	lncRNA	co_expression	BnaA03g42880D	sp|O23547|EXLB1_ARATH Expansin-like B1 OS=Arabidopsis thaliana GN=EXLB1 PE=2 SV=2//3.53989e-84
LNC_003793	XLOC_075476	chrC05_random:1106849-1108043	11.7691	4.32895	1.44291	5e-05	0.000411163	lncRNA	co_expression	BnaC05g07080D	sp|O80536|PIF3_ARATH Transcription factor PIF3 OS=Arabidopsis thaliana GN=PIF3 PE=1 SV=1//0
LNC_003793	XLOC_075476	chrC05_random:1106849-1108043	11.7691	4.32895	1.44291	5e-05	0.000411163	lncRNA	co_expression	BnaA04g00500D	sp|Q9M276|ATB12_ARATH Homeobox-leucine zipper protein ATHB-12 OS=Arabidopsis thaliana GN=ATHB-12 PE=2 SV=1//5.96648e-111
LNC_003793	XLOC_075476	chrC05_random:1106849-1108043	11.7691	4.32895	1.44291	5e-05	0.000411163	lncRNA	co_expression	BnaC01g13350D	-//-
LNC_003793	XLOC_075476	chrC05_random:1106849-1108043	11.7691	4.32895	1.44291	5e-05	0.000411163	lncRNA	co_expression	BnaA09g53820D	sp|Q5BPL5|EI24_ARATH Protein EI24 homolog OS=Arabidopsis thaliana GN=At4g06676 PE=2 SV=1//0
LNC_003793	XLOC_075476	chrC05_random:1106849-1108043	11.7691	4.32895	1.44291	5e-05	0.000411163	lncRNA	co_expression	BnaA08g10540D	sp|O82743|AGL19_ARATH Agamous-like MADS-box protein AGL19 OS=Arabidopsis thaliana GN=AGL19 PE=1 SV=1//2.64347e-118
LNC_003793	XLOC_075476	chrC05_random:1106849-1108043	11.7691	4.32895	1.44291	5e-05	0.000411163	lncRNA	co_expression	BnaCnng57490D	sp|Q94A38|LRP6A_ARATH La-related protein 6A OS=Arabidopsis thaliana GN=LARP6A PE=2 SV=1//7.60455e-159
LNC_003793	XLOC_075476	chrC05_random:1106849-1108043	11.7691	4.32895	1.44291	5e-05	0.000411163	lncRNA	co_expression	BnaA07g00960D	sp|O82199|C3H20_ARATH Zinc finger CCCH domain-containing protein 20 OS=Arabidopsis thaliana GN=At2g19810 PE=2 SV=1//7.2116e-150
LNC_003793	XLOC_075476	chrC05_random:1106849-1108043	11.7691	4.32895	1.44291	5e-05	0.000411163	lncRNA	co_expression	BnaA07g22130D	sp|P81392|MYB06_ANTMA Myb-related protein 306 OS=Antirrhinum majus GN=MYB306 PE=2 SV=1//6.15162e-94
LNC_003793	XLOC_075476	chrC05_random:1106849-1108043	11.7691	4.32895	1.44291	5e-05	0.000411163	lncRNA	co_expression	BnaA06g10360D	sp|Q8N1E6|FXL14_HUMAN F-box/LRR-repeat protein 14 OS=Homo sapiens GN=FBXL14 PE=1 SV=1//1.79314e-09
LNC_003793	XLOC_075476	chrC05_random:1106849-1108043	11.7691	4.32895	1.44291	5e-05	0.000411163	lncRNA	co_expression	BnaA04g27310D	sp|Q96BH1|RNF25_HUMAN E3 ubiquitin-protein ligase RNF25 OS=Homo sapiens GN=RNF25 PE=1 SV=1//1.73868e-13
LNC_003793	XLOC_075476	chrC05_random:1106849-1108043	11.7691	4.32895	1.44291	5e-05	0.000411163	lncRNA	co_expression	BnaA07g22650D	sp|Q9C942|CSE_ARATH Caffeoylshikimate esterase OS=Arabidopsis thaliana GN=CSE PE=1 SV=1//1.47355e-34
LNC_003793	XLOC_075476	chrC05_random:1106849-1108043	11.7691	4.32895	1.44291	5e-05	0.000411163	lncRNA	co_expression	BnaC05g33570D	sp|Q9M7Q5|AI5L4_ARATH ABSCISIC ACID-INSENSITIVE 5-like protein 4 OS=Arabidopsis thaliana GN=ABF1 PE=1 SV=1//1.1818e-99
LNC_003793	XLOC_075476	chrC05_random:1106849-1108043	11.7691	4.32895	1.44291	5e-05	0.000411163	lncRNA	co_expression	BnaC05g33590D	sp|Q9LJK2|ABAH4_ARATH Abscisic acid 8&apos;-hydroxylase 4 OS=Arabidopsis thaliana GN=CYP707A4 PE=2 SV=2//1.6886e-07
LNC_003793	XLOC_075476	chrC05_random:1106849-1108043	11.7691	4.32895	1.44291	5e-05	0.000411163	lncRNA	co_expression	BnaC09g20320D	sp|Q9FGJ3|NFYB2_ARATH Nuclear transcription factor Y subunit B-2 OS=Arabidopsis thaliana GN=NFYB2 PE=2 SV=1//1.8246e-82
LNC_003793	XLOC_075476	chrC05_random:1106849-1108043	11.7691	4.32895	1.44291	5e-05	0.000411163	lncRNA	co_expression	BnaA01g17750D	sp|Q9ZWJ9|ARR2_ARATH Two-component response regulator ARR2 OS=Arabidopsis thaliana GN=ARR2 PE=1 SV=1//0
LNC_003793	XLOC_075476	chrC05_random:1106849-1108043	11.7691	4.32895	1.44291	5e-05	0.000411163	lncRNA	co_expression	BnaC06g29240D	sp|Q9C9X5|CAP12_ARATH Putative clathrin assembly protein At1g68110 OS=Arabidopsis thaliana GN=At1g68110 PE=2 SV=1//4.08246e-180
LNC_003793	XLOC_075476	chrC05_random:1106849-1108043	11.7691	4.32895	1.44291	5e-05	0.000411163	lncRNA	co_expression	BnaCnng56610D	sp|P47082|AVT1_YEAST Vacuolar amino acid transporter 1 OS=Saccharomyces cerevisiae (strain ATCC 204508 / S288c) GN=AVT1 PE=1 SV=1//5.32421e-30
LNC_003793	XLOC_075476	chrC05_random:1106849-1108043	11.7691	4.32895	1.44291	5e-05	0.000411163	lncRNA	co_expression	BnaA07g10350D	sp|Q9S9K9|MYB3_ARATH Transcription factor MYB3 OS=Arabidopsis thaliana GN=MYB3 PE=1 SV=1//1.88071e-122
LNC_003793	XLOC_075476	chrC05_random:1106849-1108043	11.7691	4.32895	1.44291	5e-05	0.000411163	lncRNA	co_expression	BnaA07g36440D	-//-
LNC_004939	XLOC_095219	chrC09:30984823-30985799	10.9023	2.7893	1.96666	5e-05	0.000411163	lncRNA	co_expression	BnaC09g35300D	-//-
LNC_004939	XLOC_095219	chrC09:30984823-30985799	10.9023	2.7893	1.96666	5e-05	0.000411163	lncRNA	co_expression	BnaC04g09510D	sp|Q56WM6|ROGFE_ARATH Rop guanine nucleotide exchange factor 14 OS=Arabidopsis thaliana GN=ROPGEF14 PE=1 SV=1//0
LNC_004939	XLOC_095219	chrC09:30984823-30985799	10.9023	2.7893	1.96666	5e-05	0.000411163	lncRNA	co_expression	BnaA03g32780D	sp|Q9Y7K5|YGI3_SCHPO Uncharacterized WD repeat-containing protein C2A9.03 OS=Schizosaccharomyces pombe (strain 972 / ATCC 24843) GN=SPBC2A9.03 PE=3 SV=2//1.63909e-33
LNC_004939	XLOC_095219	chrC09:30984823-30985799	10.9023	2.7893	1.96666	5e-05	0.000411163	lncRNA	co_expression	BnaA03g15610D	sp|Q05349|12KD_FRAAN Auxin-repressed 12.5 kDa protein OS=Fragaria ananassa PE=2 SV=1//5.5748e-29
LNC_004939	XLOC_095219	chrC09:30984823-30985799	10.9023	2.7893	1.96666	5e-05	0.000411163	lncRNA	co_expression	BnaA10g11590D	sp|Q9FKK7|XYLA_ARATH Xylose isomerase OS=Arabidopsis thaliana GN=XYLA PE=2 SV=2//0
LNC_004939	XLOC_095219	chrC09:30984823-30985799	10.9023	2.7893	1.96666	5e-05	0.000411163	lncRNA	co_expression	BnaC02g27240D	-//-
LNC_004939	XLOC_095219	chrC09:30984823-30985799	10.9023	2.7893	1.96666	5e-05	0.000411163	lncRNA	co_expression	BnaA04g27310D	sp|Q96BH1|RNF25_HUMAN E3 ubiquitin-protein ligase RNF25 OS=Homo sapiens GN=RNF25 PE=1 SV=1//1.73868e-13
LNC_004939	XLOC_095219	chrC09:30984823-30985799	10.9023	2.7893	1.96666	5e-05	0.000411163	lncRNA	co_expression	BnaC02g11050D	sp|Q56X72|RTNLS_ARATH Reticulon-like protein B21 OS=Arabidopsis thaliana GN=RTNLB21 PE=2 SV=2//0
LNC_004939	XLOC_095219	chrC09:30984823-30985799	10.9023	2.7893	1.96666	5e-05	0.000411163	lncRNA	co_expression	BnaC01g32420D	sp|Q00874|DR100_ARATH DNA-damage-repair/toleration protein DRT100 OS=Arabidopsis thaliana GN=DRT100 PE=2 SV=2//8.08962e-144
LNC_004939	XLOC_095219	chrC09:30984823-30985799	10.9023	2.7893	1.96666	5e-05	0.000411163	lncRNA	co_expression	BnaA09g01040D	-//-
LNC_004939	XLOC_095219	chrC09:30984823-30985799	10.9023	2.7893	1.96666	5e-05	0.000411163	lncRNA	co_expression	BnaA03g42880D	sp|O23547|EXLB1_ARATH Expansin-like B1 OS=Arabidopsis thaliana GN=EXLB1 PE=2 SV=2//3.53989e-84
LNC_004939	XLOC_095219	chrC09:30984823-30985799	10.9023	2.7893	1.96666	5e-05	0.000411163	lncRNA	co_expression	BnaA07g38760D	sp|Q8W4I4|POT6_ARATH Potassium transporter 6 OS=Arabidopsis thaliana GN=POT6 PE=2 SV=1//7.44139e-34
LNC_004939	XLOC_095219	chrC09:30984823-30985799	10.9023	2.7893	1.96666	5e-05	0.000411163	lncRNA	co_expression	BnaC09g49610D	sp|Q9FI99|U76C1_ARATH UDP-glycosyltransferase 76C1 OS=Arabidopsis thaliana GN=UGT76C1 PE=1 SV=1//0
LNC_004939	XLOC_095219	chrC09:30984823-30985799	10.9023	2.7893	1.96666	5e-05	0.000411163	lncRNA	co_expression	BnaA08g01090D	sp|Q9LPG3|MSL4_ARATH Mechanosensitive ion channel protein 4 OS=Arabidopsis thaliana GN=MSL4 PE=3 SV=1//0
LNC_004939	XLOC_095219	chrC09:30984823-30985799	10.9023	2.7893	1.96666	5e-05	0.000411163	lncRNA	co_expression	BnaC07g22660D	sp|Q9SI52|P4KG7_ARATH Phosphatidylinositol 4-kinase gamma 7 OS=Arabidopsis thaliana GN=PI4KG7 PE=1 SV=2//0
LNC_004939	XLOC_095219	chrC09:30984823-30985799	10.9023	2.7893	1.96666	5e-05	0.000411163	lncRNA	co_expression	BnaC05g33590D	sp|Q9LJK2|ABAH4_ARATH Abscisic acid 8&apos;-hydroxylase 4 OS=Arabidopsis thaliana GN=CYP707A4 PE=2 SV=2//1.6886e-07
LNC_004939	XLOC_095219	chrC09:30984823-30985799	10.9023	2.7893	1.96666	5e-05	0.000411163	lncRNA	co_expression	BnaC07g34020D	sp|O23547|EXLB1_ARATH Expansin-like B1 OS=Arabidopsis thaliana GN=EXLB1 PE=2 SV=2//5.58654e-150
LNC_004939	XLOC_095219	chrC09:30984823-30985799	10.9023	2.7893	1.96666	5e-05	0.000411163	lncRNA	co_expression	BnaA01g31470D	sp|Q9SG80|ASD1_ARATH Alpha-L-arabinofuranosidase 1 OS=Arabidopsis thaliana GN=ASD1 PE=1 SV=1//0
LNC_004939	XLOC_095219	chrC09:30984823-30985799	10.9023	2.7893	1.96666	5e-05	0.000411163	lncRNA	co_expression	BnaA09g26380D	-//-
LNC_004939	XLOC_095219	chrC09:30984823-30985799	10.9023	2.7893	1.96666	5e-05	0.000411163	lncRNA	co_expression	BnaA05g20890D	sp|Q9LJK2|ABAH4_ARATH Abscisic acid 8&apos;-hydroxylase 4 OS=Arabidopsis thaliana GN=CYP707A4 PE=2 SV=2//0
LNC_004939	XLOC_095219	chrC09:30984823-30985799	10.9023	2.7893	1.96666	5e-05	0.000411163	lncRNA	co_expression	BnaA07g30890D	sp|Q99685|MGLL_HUMAN Monoglyceride lipase OS=Homo sapiens GN=MGLL PE=1 SV=2//6.60259e-32
LNC_004939	XLOC_095219	chrC09:30984823-30985799	10.9023	2.7893	1.96666	5e-05	0.000411163	lncRNA	co_expression	BnaC03g30720D	-//-
LNC_004939	XLOC_095219	chrC09:30984823-30985799	10.9023	2.7893	1.96666	5e-05	0.000411163	lncRNA	co_expression	BnaC04g52120D	sp|Q9ZPY8|AIB_ARATH Transcription factor ABA-INDUCIBLE bHLH-TYPE OS=Arabidopsis thaliana GN=AIB PE=2 SV=2//0
LNC_004939	XLOC_095219	chrC09:30984823-30985799	10.9023	2.7893	1.96666	5e-05	0.000411163	lncRNA	co_expression	BnaA01g11770D	-//-
LNC_004939	XLOC_095219	chrC09:30984823-30985799	10.9023	2.7893	1.96666	5e-05	0.000411163	lncRNA	co_expression	BnaC08g30420D	sp|Q9FNX5|DRP1E_ARATH Dynamin-related protein 1E OS=Arabidopsis thaliana GN=DRP1E PE=1 SV=1//0
LNC_005526	XLOC_103878	chrCnn_random:49891951-49892552	13.4602	7.10485	0.92182	0.01415	0.0484828	lncRNA	co_expression	BnaC06g32820D	sp|Q5RCG7|AAMP_PONAB Angio-associated migratory cell protein OS=Pongo abelii GN=AAMP PE=2 SV=2//9.44745e-53
LNC_000029	XLOC_000799	chrA01:8600542-8601187	0.296558	1.73033	-2.54466	0.00655	0.0262577	lncRNA	co_expression	BnaCnng66400D	sp|P28493|PR5_ARATH Pathogenesis-related protein 5 OS=Arabidopsis thaliana GN=At1g75040 PE=1 SV=1//5.96581e-86
LNC_001649	XLOC_038141	chrA09_random:3845989-3846888	100.129	60.4484	0.728078	0.0043	0.0186824	lncRNA	co_expression	BnaA06g13820D	sp|Q93VH2|BBD2_ARATH Bifunctional nuclease 2 OS=Arabidopsis thaliana GN=BBD2 PE=2 SV=1//0
LNC_004692	XLOC_091194	chrC09:1894978-1895948	1.38414	0.0711526	4.28193	0.0026	0.0124194	lncRNA	co_expression	BnaC06g10580D	sp|Q9SYH4|NFYA5_ARATH Nuclear transcription factor Y subunit A-5 OS=Arabidopsis thaliana GN=NFYA5 PE=2 SV=1//6.44285e-88
LNC_004692	XLOC_091194	chrC09:1894978-1895948	1.38414	0.0711526	4.28193	0.0026	0.0124194	lncRNA	co_expression	BnaC09g20370D	sp|Q9FIK7|THIC2_ARATH Probable acetyl-CoA acetyltransferase, cytosolic 2 OS=Arabidopsis thaliana GN=At5g47720 PE=2 SV=1//0
LNC_004692	XLOC_091194	chrC09:1894978-1895948	1.38414	0.0711526	4.28193	0.0026	0.0124194	lncRNA	co_expression	BnaA09g30130D	-//-
LNC_004692	XLOC_091194	chrC09:1894978-1895948	1.38414	0.0711526	4.28193	0.0026	0.0124194	lncRNA	co_expression	BnaC09g05650D	sp|P81392|MYB06_ANTMA Myb-related protein 306 OS=Antirrhinum majus GN=MYB306 PE=2 SV=1//3.42668e-92
LNC_004692	XLOC_091194	chrC09:1894978-1895948	1.38414	0.0711526	4.28193	0.0026	0.0124194	lncRNA	co_expression	BnaC03g52080D	sp|Q9SCW4|HFB2A_ARATH Heat stress transcription factor B-2a OS=Arabidopsis thaliana GN=HSFB2A PE=2 SV=1//1.81434e-119
LNC_004692	XLOC_091194	chrC09:1894978-1895948	1.38414	0.0711526	4.28193	0.0026	0.0124194	lncRNA	co_expression	BnaC06g25430D	sp|Q9LQ98|AFP1_ARATH Ninja-family protein AFP1 OS=Arabidopsis thaliana GN=AFP1 PE=1 SV=1//6.34418e-146
LNC_004692	XLOC_091194	chrC09:1894978-1895948	1.38414	0.0711526	4.28193	0.0026	0.0124194	lncRNA	co_expression	BnaC09g45580D	sp|Q9LEU7|CIPK5_ARATH CBL-interacting serine/threonine-protein kinase 5 OS=Arabidopsis thaliana GN=CIPK5 PE=2 SV=1//0
LNC_004692	XLOC_091194	chrC09:1894978-1895948	1.38414	0.0711526	4.28193	0.0026	0.0124194	lncRNA	co_expression	BnaC04g01070D	sp|P42776|GBF3_ARATH G-box-binding factor 3 OS=Arabidopsis thaliana GN=GBF3 PE=1 SV=2//2.13142e-179
LNC_004692	XLOC_091194	chrC09:1894978-1895948	1.38414	0.0711526	4.28193	0.0026	0.0124194	lncRNA	co_expression	BnaC03g15030D	sp|Q9LV03|GLUT1_ARATH Glutamate synthase 1 [NADH], chloroplastic OS=Arabidopsis thaliana GN=GLT1 PE=2 SV=2//0
LNC_004692	XLOC_091194	chrC09:1894978-1895948	1.38414	0.0711526	4.28193	0.0026	0.0124194	lncRNA	co_expression	BnaA06g12190D	-//-
LNC_004692	XLOC_091194	chrC09:1894978-1895948	1.38414	0.0711526	4.28193	0.0026	0.0124194	lncRNA	co_expression	BnaA03g47530D	sp|Q04980|LTI65_ARATH Low-temperature-induced 65 kDa protein OS=Arabidopsis thaliana GN=LTI65 PE=2 SV=2//1.0421e-89
LNC_004692	XLOC_091194	chrC09:1894978-1895948	1.38414	0.0711526	4.28193	0.0026	0.0124194	lncRNA	co_expression	BnaC01g07450D	sp|O65554|CIPK6_ARATH CBL-interacting serine/threonine-protein kinase 6 OS=Arabidopsis thaliana GN=CIPK6 PE=1 SV=1//0
LNC_004692	XLOC_091194	chrC09:1894978-1895948	1.38414	0.0711526	4.28193	0.0026	0.0124194	lncRNA	co_expression	BnaA09g11970D	sp|Q9P7J5|YJNA_SCHPO Uncharacterized AAA domain-containing protein C24B10.10c OS=Schizosaccharomyces pombe (strain 972 / ATCC 24843) GN=SPCC24B10.10c PE=3 SV=1//4.58354e-70
LNC_004692	XLOC_091194	chrC09:1894978-1895948	1.38414	0.0711526	4.28193	0.0026	0.0124194	lncRNA	co_expression	BnaC01g22950D	sp|O23324|APS3_ARATH ATP-sulfurylase 3, chloroplastic OS=Arabidopsis thaliana GN=APS3 PE=1 SV=1//0
LNC_004692	XLOC_091194	chrC09:1894978-1895948	1.38414	0.0711526	4.28193	0.0026	0.0124194	lncRNA	co_expression	BnaA01g19390D	sp|Q9ASU1|DGAT2_ARATH Diacylglycerol O-acyltransferase 2 OS=Arabidopsis thaliana GN=DGAT2 PE=2 SV=1//3.4187e-170
LNC_004692	XLOC_091194	chrC09:1894978-1895948	1.38414	0.0711526	4.28193	0.0026	0.0124194	lncRNA	co_expression	BnaA07g30460D	sp|Q93ZH2|NFYA3_ARATH Nuclear transcription factor Y subunit A-3 OS=Arabidopsis thaliana GN=NFYA3 PE=2 SV=2//3.19297e-178
LNC_004692	XLOC_091194	chrC09:1894978-1895948	1.38414	0.0711526	4.28193	0.0026	0.0124194	lncRNA	co_expression	BnaA02g25550D	sp|Q8LG88|TDT_ARATH Tonoplast dicarboxylate transporter OS=Arabidopsis thaliana GN=TDT PE=2 SV=2//0
LNC_004692	XLOC_091194	chrC09:1894978-1895948	1.38414	0.0711526	4.28193	0.0026	0.0124194	lncRNA	co_expression	BnaC05g39290D	sp|O42807|FAEA_ASPNG Feruloyl esterase A OS=Aspergillus niger GN=faeA PE=1 SV=1//1.78366e-09
LNC_004692	XLOC_091194	chrC09:1894978-1895948	1.38414	0.0711526	4.28193	0.0026	0.0124194	lncRNA	co_expression	BnaAnng23960D	-//-
LNC_004692	XLOC_091194	chrC09:1894978-1895948	1.38414	0.0711526	4.28193	0.0026	0.0124194	lncRNA	co_expression	BnaA07g38460D	sp|Q8RWT0|LUP2_ARATH Amyrin synthase LUP2 OS=Arabidopsis thaliana GN=LUP2 PE=1 SV=1//0
LNC_004692	XLOC_091194	chrC09:1894978-1895948	1.38414	0.0711526	4.28193	0.0026	0.0124194	lncRNA	co_expression	BnaA10g12140D	sp|Q9FIF5|P2C78_ARATH Probable protein phosphatase 2C 78 OS=Arabidopsis thaliana GN=At5g59220 PE=2 SV=1//0
LNC_004692	XLOC_091194	chrC09:1894978-1895948	1.38414	0.0711526	4.28193	0.0026	0.0124194	lncRNA	co_expression	BnaA03g52920D	sp|P24068|OCS1_MAIZE Ocs element-binding factor 1 OS=Zea mays GN=OBF1 PE=2 SV=2//6.54069e-18
LNC_004692	XLOC_091194	chrC09:1894978-1895948	1.38414	0.0711526	4.28193	0.0026	0.0124194	lncRNA	co_expression	BnaC07g25850D	sp|Q94F39|AFP3_ARATH Ninja-family protein AFP3 OS=Arabidopsis thaliana GN=AFP3 PE=1 SV=1//5.92448e-96
LNC_004692	XLOC_091194	chrC09:1894978-1895948	1.38414	0.0711526	4.28193	0.0026	0.0124194	lncRNA	co_expression	BnaC08g17850D	sp|Q9LE22|CML27_ARATH Probable calcium-binding protein CML27 OS=Arabidopsis thaliana GN=CML27 PE=1 SV=1//9.83794e-98
LNC_004692	XLOC_091194	chrC09:1894978-1895948	1.38414	0.0711526	4.28193	0.0026	0.0124194	lncRNA	co_expression	BnaA06g32290D	-//-
LNC_004692	XLOC_091194	chrC09:1894978-1895948	1.38414	0.0711526	4.28193	0.0026	0.0124194	lncRNA	co_expression	BnaC03g18140D	sp|O48837|LRKS2_ARATH Receptor like protein kinase S.2 OS=Arabidopsis thaliana GN=LECRKS2 PE=2 SV=2//2.5542e-49
LNC_004692	XLOC_091194	chrC09:1894978-1895948	1.38414	0.0711526	4.28193	0.0026	0.0124194	lncRNA	co_expression	BnaA06g02490D	sp|Q9C690|BH122_ARATH Transcription factor bHLH122 OS=Arabidopsis thaliana GN=BHLH122 PE=1 SV=1//0
LNC_004692	XLOC_091194	chrC09:1894978-1895948	1.38414	0.0711526	4.28193	0.0026	0.0124194	lncRNA	co_expression	BnaA03g15120D	sp|O48837|LRKS2_ARATH Receptor like protein kinase S.2 OS=Arabidopsis thaliana GN=LECRKS2 PE=2 SV=2//0
LNC_004692	XLOC_091194	chrC09:1894978-1895948	1.38414	0.0711526	4.28193	0.0026	0.0124194	lncRNA	co_expression	BnaA01g03680D	sp|Q9SMZ4|AASS_ARATH Alpha-aminoadipic semialdehyde synthase OS=Arabidopsis thaliana GN=LKR/SDH PE=1 SV=1//0
LNC_004692	XLOC_091194	chrC09:1894978-1895948	1.38414	0.0711526	4.28193	0.0026	0.0124194	lncRNA	co_expression	BnaC08g06690D	sp|Q9SYT0|ANXD1_ARATH Annexin D1 OS=Arabidopsis thaliana GN=ANN1 PE=1 SV=1//0
LNC_004692	XLOC_091194	chrC09:1894978-1895948	1.38414	0.0711526	4.28193	0.0026	0.0124194	lncRNA	co_expression	BnaC06g22060D	sp|Q94CH8|EXL1_ARATH GDSL esterase/lipase EXL1 OS=Arabidopsis thaliana GN=EXL1 PE=2 SV=1//0
LNC_004692	XLOC_091194	chrC09:1894978-1895948	1.38414	0.0711526	4.28193	0.0026	0.0124194	lncRNA	co_expression	BnaC01g25440D	-//-
LNC_004692	XLOC_091194	chrC09:1894978-1895948	1.38414	0.0711526	4.28193	0.0026	0.0124194	lncRNA	co_expression	BnaA09g34700D	sp|Q9SV36|ARK1_ARATH Armadillo repeat-containing kinesin-like protein 1 OS=Arabidopsis thaliana GN=ARK1 PE=1 SV=2//0
LNC_004692	XLOC_091194	chrC09:1894978-1895948	1.38414	0.0711526	4.28193	0.0026	0.0124194	lncRNA	co_expression	BnaA09g42760D	sp|Q9S7U0|INO1_WHEAT Inositol-3-phosphate synthase OS=Triticum aestivum GN=MIPS PE=2 SV=1//0
LNC_004692	XLOC_091194	chrC09:1894978-1895948	1.38414	0.0711526	4.28193	0.0026	0.0124194	lncRNA	co_expression	BnaCnng40020D	sp|Q8GUM4|Y3739_ARATH Uncharacterized membrane protein At3g27390 OS=Arabidopsis thaliana GN=At3g27390 PE=1 SV=2//1.54441e-120
LNC_004692	XLOC_091194	chrC09:1894978-1895948	1.38414	0.0711526	4.28193	0.0026	0.0124194	lncRNA	co_expression	BnaA06g21470D	sp|Q9SCW4|HFB2A_ARATH Heat stress transcription factor B-2a OS=Arabidopsis thaliana GN=HSFB2A PE=2 SV=1//1.79303e-122
LNC_004692	XLOC_091194	chrC09:1894978-1895948	1.38414	0.0711526	4.28193	0.0026	0.0124194	lncRNA	co_expression	BnaC08g12270D	-//-
LNC_004692	XLOC_091194	chrC09:1894978-1895948	1.38414	0.0711526	4.28193	0.0026	0.0124194	lncRNA	co_expression	BnaC01g24000D	sp|Q9FYC2|PAO_ARATH Pheophorbide a oxygenase, chloroplastic OS=Arabidopsis thaliana GN=PAO PE=1 SV=1//0
LNC_004692	XLOC_091194	chrC09:1894978-1895948	1.38414	0.0711526	4.28193	0.0026	0.0124194	lncRNA	co_expression	BnaA07g27800D	sp|Q9LQ98|AFP1_ARATH Ninja-family protein AFP1 OS=Arabidopsis thaliana GN=AFP1 PE=1 SV=1//3.29814e-101
LNC_004692	XLOC_091194	chrC09:1894978-1895948	1.38414	0.0711526	4.28193	0.0026	0.0124194	lncRNA	co_expression	BnaA04g10620D	-//-
LNC_004692	XLOC_091194	chrC09:1894978-1895948	1.38414	0.0711526	4.28193	0.0026	0.0124194	lncRNA	co_expression	BnaA06g21490D	sp|Q9FIT4|BFT_ARATH Protein BROTHER of FT and TFL 1 OS=Arabidopsis thaliana GN=BFT PE=3 SV=1//2.35207e-118
LNC_004692	XLOC_091194	chrC09:1894978-1895948	1.38414	0.0711526	4.28193	0.0026	0.0124194	lncRNA	co_expression	BnaC03g49750D	-//-
LNC_004692	XLOC_091194	chrC09:1894978-1895948	1.38414	0.0711526	4.28193	0.0026	0.0124194	lncRNA	co_expression	BnaA05g25110D	sp|O42807|FAEA_ASPNG Feruloyl esterase A OS=Aspergillus niger GN=faeA PE=1 SV=1//1.70156e-09
LNC_004692	XLOC_091194	chrC09:1894978-1895948	1.38414	0.0711526	4.28193	0.0026	0.0124194	lncRNA	co_expression	BnaA05g11020D	sp|Q9SL03|CALS2_ARATH Callose synthase 2 OS=Arabidopsis thaliana GN=CALS2 PE=2 SV=3//0
LNC_004692	XLOC_091194	chrC09:1894978-1895948	1.38414	0.0711526	4.28193	0.0026	0.0124194	lncRNA	co_expression	BnaA03g32320D	sp|Q9LHA8|MD37C_ARATH Probable mediator of RNA polymerase II transcription subunit 37c OS=Arabidopsis thaliana GN=MED37C PE=1 SV=1//0
LNC_004692	XLOC_091194	chrC09:1894978-1895948	1.38414	0.0711526	4.28193	0.0026	0.0124194	lncRNA	co_expression	BnaAnng31560D	sp|Q9SYH4|NFYA5_ARATH Nuclear transcription factor Y subunit A-5 OS=Arabidopsis thaliana GN=NFYA5 PE=2 SV=1//8.61604e-87
LNC_004692	XLOC_091194	chrC09:1894978-1895948	1.38414	0.0711526	4.28193	0.0026	0.0124194	lncRNA	co_expression	BnaA08g09540D	-//-
LNC_004692	XLOC_091194	chrC09:1894978-1895948	1.38414	0.0711526	4.28193	0.0026	0.0124194	lncRNA	co_expression	BnaC06g00420D	sp|Q9M7Q4|AI5L5_ARATH ABSCISIC ACID-INSENSITIVE 5-like protein 5 OS=Arabidopsis thaliana GN=ABF2 PE=1 SV=1//2.08226e-46
LNC_004692	XLOC_091194	chrC09:1894978-1895948	1.38414	0.0711526	4.28193	0.0026	0.0124194	lncRNA	co_expression	BnaA02g05540D	sp|Q94F58|NAC89_ARATH NAC domain-containing protein 89 OS=Arabidopsis thaliana GN=NAC089 PE=1 SV=1//0
LNC_004692	XLOC_091194	chrC09:1894978-1895948	1.38414	0.0711526	4.28193	0.0026	0.0124194	lncRNA	co_expression	BnaA03g35980D	sp|Q945M9|NFYA9_ARATH Nuclear transcription factor Y subunit A-9 OS=Arabidopsis thaliana GN=NFYA9 PE=2 SV=1//1.08587e-139
LNC_004692	XLOC_091194	chrC09:1894978-1895948	1.38414	0.0711526	4.28193	0.0026	0.0124194	lncRNA	co_expression	BnaA05g03050D	sp|Q9SJH7|CISY3_ARATH Citrate synthase 3, peroxisomal OS=Arabidopsis thaliana GN=CSY3 PE=2 SV=1//0
LNC_004692	XLOC_091194	chrC09:1894978-1895948	1.38414	0.0711526	4.28193	0.0026	0.0124194	lncRNA	co_expression	BnaC02g21020D	sp|A1L2F6|TM205_DANRE Transmembrane protein 205 OS=Danio rerio GN=tmem205 PE=2 SV=1//1.7417e-09
LNC_004692	XLOC_091194	chrC09:1894978-1895948	1.38414	0.0711526	4.28193	0.0026	0.0124194	lncRNA	co_expression	BnaA09g55990D	sp|Q80Y75|DJB13_MOUSE DnaJ homolog subfamily B member 13 OS=Mus musculus GN=Dnajb13 PE=2 SV=1//2.80728e-80
LNC_004692	XLOC_091194	chrC09:1894978-1895948	1.38414	0.0711526	4.28193	0.0026	0.0124194	lncRNA	co_expression	BnaC04g09100D	-//-
LNC_004692	XLOC_091194	chrC09:1894978-1895948	1.38414	0.0711526	4.28193	0.0026	0.0124194	lncRNA	co_expression	BnaC05g19420D	sp|Q94K98|Y1720_ARATH UPF0392 protein At1g27200 OS=Arabidopsis thaliana GN=At1g27200 PE=2 SV=2//0
LNC_004692	XLOC_091194	chrC09:1894978-1895948	1.38414	0.0711526	4.28193	0.0026	0.0124194	lncRNA	co_expression	BnaC03g21860D	-//-
LNC_004692	XLOC_091194	chrC09:1894978-1895948	1.38414	0.0711526	4.28193	0.0026	0.0124194	lncRNA	co_expression	BnaA07g30220D	-//-
LNC_004692	XLOC_091194	chrC09:1894978-1895948	1.38414	0.0711526	4.28193	0.0026	0.0124194	lncRNA	co_expression	BnaA05g08070D	-//-
LNC_004692	XLOC_091194	chrC09:1894978-1895948	1.38414	0.0711526	4.28193	0.0026	0.0124194	lncRNA	co_expression	BnaCnng23260D	sp|Q9M111|SUS3_ARATH Sucrose synthase 3 OS=Arabidopsis thaliana GN=SUS3 PE=1 SV=1//0
LNC_004692	XLOC_091194	chrC09:1894978-1895948	1.38414	0.0711526	4.28193	0.0026	0.0124194	lncRNA	co_expression	BnaAnng26460D	sp|F4IW47|TKTC2_ARATH Transketolase-2, chloroplastic OS=Arabidopsis thaliana GN=TKL-2 PE=2 SV=1//0
LNC_004692	XLOC_091194	chrC09:1894978-1895948	1.38414	0.0711526	4.28193	0.0026	0.0124194	lncRNA	co_expression	BnaC07g22160D	sp|Q6R8G5|PHO15_ARATH Phosphate transporter PHO1 homolog 5 OS=Arabidopsis thaliana GN=PHO1-H5 PE=2 SV=2//0
LNC_004692	XLOC_091194	chrC09:1894978-1895948	1.38414	0.0711526	4.28193	0.0026	0.0124194	lncRNA	co_expression	BnaC03g78230D	sp|Q41247|AL7A1_BRANA Aldehyde dehydrogenase family 7 member A1 OS=Brassica napus GN=BTG-26 PE=1 SV=3//0
LNC_004692	XLOC_091194	chrC09:1894978-1895948	1.38414	0.0711526	4.28193	0.0026	0.0124194	lncRNA	co_expression	BnaC05g15180D	sp|Q9FWR4|DHAR1_ARATH Glutathione S-transferase DHAR1, mitochondrial OS=Arabidopsis thaliana GN=DHAR1 PE=1 SV=1//7.01149e-120
LNC_004692	XLOC_091194	chrC09:1894978-1895948	1.38414	0.0711526	4.28193	0.0026	0.0124194	lncRNA	co_expression	BnaAnng26090D	sp|O22932|CIPKB_ARATH CBL-interacting serine/threonine-protein kinase 11 OS=Arabidopsis thaliana GN=CIPK11 PE=1 SV=1//0
LNC_004692	XLOC_091194	chrC09:1894978-1895948	1.38414	0.0711526	4.28193	0.0026	0.0124194	lncRNA	co_expression	BnaA07g22890D	sp|Q93Z24|BGA17_ARATH Beta-galactosidase 17 OS=Arabidopsis thaliana GN=BGAL17 PE=2 SV=1//0
LNC_004692	XLOC_091194	chrC09:1894978-1895948	1.38414	0.0711526	4.28193	0.0026	0.0124194	lncRNA	co_expression	BnaUnng04150D	-//-
LNC_004692	XLOC_091194	chrC09:1894978-1895948	1.38414	0.0711526	4.28193	0.0026	0.0124194	lncRNA	co_expression	BnaC07g00030D	-//-
LNC_004692	XLOC_091194	chrC09:1894978-1895948	1.38414	0.0711526	4.28193	0.0026	0.0124194	lncRNA	co_expression	BnaC05g13880D	-//-
LNC_004692	XLOC_091194	chrC09:1894978-1895948	1.38414	0.0711526	4.28193	0.0026	0.0124194	lncRNA	co_expression	BnaC03g21650D	-//-
LNC_004692	XLOC_091194	chrC09:1894978-1895948	1.38414	0.0711526	4.28193	0.0026	0.0124194	lncRNA	co_expression	BnaA06g31810D	sp|Q9LK90|ALA8_ARATH Probable phospholipid-transporting ATPase 8 OS=Arabidopsis thaliana GN=ALA8 PE=3 SV=1//0
LNC_004692	XLOC_091194	chrC09:1894978-1895948	1.38414	0.0711526	4.28193	0.0026	0.0124194	lncRNA	co_expression	BnaA08g06260D	sp|Q9SYT0|ANXD1_ARATH Annexin D1 OS=Arabidopsis thaliana GN=ANN1 PE=1 SV=1//0
LNC_004692	XLOC_091194	chrC09:1894978-1895948	1.38414	0.0711526	4.28193	0.0026	0.0124194	lncRNA	co_expression	BnaC04g09030D	sp|Q9SJN0|ABI5_ARATH Protein ABSCISIC ACID-INSENSITIVE 5 OS=Arabidopsis thaliana GN=ABI5 PE=1 SV=1//8.76937e-158
LNC_004692	XLOC_091194	chrC09:1894978-1895948	1.38414	0.0711526	4.28193	0.0026	0.0124194	lncRNA	co_expression	BnaC04g38650D	sp|Q7G9P4|ALDO3_ARATH Abscisic-aldehyde oxidase OS=Arabidopsis thaliana GN=AAO3 PE=1 SV=1//0
LNC_004692	XLOC_091194	chrC09:1894978-1895948	1.38414	0.0711526	4.28193	0.0026	0.0124194	lncRNA	co_expression	BnaC04g09800D	sp|Q93ZT5|EDL3_ARATH EID1-like F-box protein 3 OS=Arabidopsis thaliana GN=EDL3 PE=2 SV=1//4.00925e-144
LNC_004692	XLOC_091194	chrC09:1894978-1895948	1.38414	0.0711526	4.28193	0.0026	0.0124194	lncRNA	co_expression	BnaA06g09920D	-//-
LNC_004692	XLOC_091194	chrC09:1894978-1895948	1.38414	0.0711526	4.28193	0.0026	0.0124194	lncRNA	co_expression	BnaA09g29550D	sp|A3KPN8|TTC38_DANRE Tetratricopeptide repeat protein 38 OS=Danio rerio GN=ttc38 PE=3 SV=1//3.44089e-23
LNC_004692	XLOC_091194	chrC09:1894978-1895948	1.38414	0.0711526	4.28193	0.0026	0.0124194	lncRNA	co_expression	BnaA09g18360D	sp|Q8LG88|TDT_ARATH Tonoplast dicarboxylate transporter OS=Arabidopsis thaliana GN=TDT PE=2 SV=2//0
LNC_004692	XLOC_091194	chrC09:1894978-1895948	1.38414	0.0711526	4.28193	0.0026	0.0124194	lncRNA	co_expression	BnaA10g22110D	sp|Q9LX20|ASPL1_ARATH Aspartic proteinase-like protein 1 OS=Arabidopsis thaliana GN=At5g10080 PE=1 SV=1//0
LNC_004692	XLOC_091194	chrC09:1894978-1895948	1.38414	0.0711526	4.28193	0.0026	0.0124194	lncRNA	co_expression	BnaC03g71480D	sp|Q9FY94|SWT15_ARATH Bidirectional sugar transporter SWEET15 OS=Arabidopsis thaliana GN=SWEET15 PE=2 SV=1//3.28327e-168
LNC_004692	XLOC_091194	chrC09:1894978-1895948	1.38414	0.0711526	4.28193	0.0026	0.0124194	lncRNA	co_expression	BnaA10g21470D	sp|Q9LEU7|CIPK5_ARATH CBL-interacting serine/threonine-protein kinase 5 OS=Arabidopsis thaliana GN=CIPK5 PE=2 SV=1//0
LNC_004692	XLOC_091194	chrC09:1894978-1895948	1.38414	0.0711526	4.28193	0.0026	0.0124194	lncRNA	co_expression	BnaCnng31430D	sp|Q94AR6|DOF31_ARATH Dof zinc finger protein DOF3.1 OS=Arabidopsis thaliana GN=DOF3.1 PE=2 SV=2//3.21667e-60
LNC_004692	XLOC_091194	chrC09:1894978-1895948	1.38414	0.0711526	4.28193	0.0026	0.0124194	lncRNA	co_expression	BnaC08g33540D	sp|Q8VYJ7|CLPB4_ARATH Chaperone protein ClpB4, mitochondrial OS=Arabidopsis thaliana GN=CLPB4 PE=2 SV=1//0
LNC_003835	XLOC_076021	chrC06:5333589-5345846	2.91143	0.74115	1.97389	0.0144	0.0491505	lncRNA	co_expression	BnaAnng18150D	sp|Q94K98|Y1720_ARATH UPF0392 protein At1g27200 OS=Arabidopsis thaliana GN=At1g27200 PE=2 SV=2//0
LNC_003835	XLOC_076021	chrC06:5333589-5345846	2.91143	0.74115	1.97389	0.0144	0.0491505	lncRNA	co_expression	BnaA05g01560D	sp|O82345|BAG6_ARATH BAG family molecular chaperone regulator 6 OS=Arabidopsis thaliana GN=BAG6 PE=1 SV=1//4.30565e-162
LNC_003835	XLOC_076021	chrC06:5333589-5345846	2.91143	0.74115	1.97389	0.0144	0.0491505	lncRNA	co_expression	BnaC04g47140D	sp|Q9M1V2|SOT5_ARATH Cytosolic sulfotransferase 5 OS=Arabidopsis thaliana GN=SOT5 PE=1 SV=1//3.37315e-64
LNC_003835	XLOC_076021	chrC06:5333589-5345846	2.91143	0.74115	1.97389	0.0144	0.0491505	lncRNA	co_expression	BnaA07g16030D	sp|Q9SCN8|CD48D_ARATH Cell division control protein 48 homolog D OS=Arabidopsis thaliana GN=CDC48D PE=1 SV=1//3.35268e-22
LNC_003835	XLOC_076021	chrC06:5333589-5345846	2.91143	0.74115	1.97389	0.0144	0.0491505	lncRNA	co_expression	BnaA07g30840D	-//-
LNC_003835	XLOC_076021	chrC06:5333589-5345846	2.91143	0.74115	1.97389	0.0144	0.0491505	lncRNA	co_expression	BnaC07g26280D	sp|Q93XW5|NSP5_ARATH Nitrile-specifier protein 5 OS=Arabidopsis thaliana GN=NSP5 PE=2 SV=1//0
LNC_003835	XLOC_076021	chrC06:5333589-5345846	2.91143	0.74115	1.97389	0.0144	0.0491505	lncRNA	co_expression	BnaC01g36910D	sp|Q9LRR7|NCED3_ARATH 9-cis-epoxycarotenoid dioxygenase NCED3, chloroplastic OS=Arabidopsis thaliana GN=NCED3 PE=2 SV=1//0
LNC_003835	XLOC_076021	chrC06:5333589-5345846	2.91143	0.74115	1.97389	0.0144	0.0491505	lncRNA	co_expression	BnaA01g01840D	-//-
LNC_003835	XLOC_076021	chrC06:5333589-5345846	2.91143	0.74115	1.97389	0.0144	0.0491505	lncRNA	co_expression	BnaC09g05650D	sp|P81392|MYB06_ANTMA Myb-related protein 306 OS=Antirrhinum majus GN=MYB306 PE=2 SV=1//3.42668e-92
LNC_003835	XLOC_076021	chrC06:5333589-5345846	2.91143	0.74115	1.97389	0.0144	0.0491505	lncRNA	co_expression	BnaA05g24350D	sp|Q9LDA7|P2C39_ARATH Probable protein phosphatase 2C 39 OS=Arabidopsis thaliana GN=At3g15260 PE=2 SV=1//0
LNC_003835	XLOC_076021	chrC06:5333589-5345846	2.91143	0.74115	1.97389	0.0144	0.0491505	lncRNA	co_expression	BnaC06g19550D	sp|Q9SAH8|NRAM1_ARATH Metal transporter Nramp1 OS=Arabidopsis thaliana GN=NRAMP1 PE=1 SV=1//0
LNC_003835	XLOC_076021	chrC06:5333589-5345846	2.91143	0.74115	1.97389	0.0144	0.0491505	lncRNA	co_expression	BnaC03g32950D	-//-
LNC_003835	XLOC_076021	chrC06:5333589-5345846	2.91143	0.74115	1.97389	0.0144	0.0491505	lncRNA	co_expression	BnaCnng29820D	sp|Q9CAR3|KINGL_ARATH SNF1-related protein kinase regulatory subunit gamma-1-like OS=Arabidopsis thaliana GN=CBSCBS2 PE=1 SV=1//0
LNC_003835	XLOC_076021	chrC06:5333589-5345846	2.91143	0.74115	1.97389	0.0144	0.0491505	lncRNA	co_expression	BnaA06g24210D	sp|Q9FJN7|GCL1_ARATH LanC-like protein GCL1 OS=Arabidopsis thaliana GN=GCL1 PE=2 SV=1//0
LNC_003835	XLOC_076021	chrC06:5333589-5345846	2.91143	0.74115	1.97389	0.0144	0.0491505	lncRNA	co_expression	BnaC09g50110D	sp|B6SFA4|MAA3_ARATH Probable helicase MAGATAMA 3 OS=Arabidopsis thaliana GN=MAA3 PE=2 SV=1//0
LNC_003835	XLOC_076021	chrC06:5333589-5345846	2.91143	0.74115	1.97389	0.0144	0.0491505	lncRNA	co_expression	BnaA09g12650D	sp|Q43609|COMT1_PRUDU Caffeic acid 3-O-methyltransferase OS=Prunus dulcis GN=COMT1 PE=2 SV=1//3.00213e-120
LNC_003835	XLOC_076021	chrC06:5333589-5345846	2.91143	0.74115	1.97389	0.0144	0.0491505	lncRNA	co_expression	BnaA06g31810D	sp|Q9LK90|ALA8_ARATH Probable phospholipid-transporting ATPase 8 OS=Arabidopsis thaliana GN=ALA8 PE=3 SV=1//0
LNC_003835	XLOC_076021	chrC06:5333589-5345846	2.91143	0.74115	1.97389	0.0144	0.0491505	lncRNA	co_expression	BnaAnng26200D	-//-
LNC_003835	XLOC_076021	chrC06:5333589-5345846	2.91143	0.74115	1.97389	0.0144	0.0491505	lncRNA	co_expression	BnaCnng03920D	sp|O26373|Y273_METTH UPF0098 protein MTH_273 OS=Methanothermobacter thermautotrophicus (strain ATCC 29096 / DSM 1053 / JCM 10044 / NBRC 100330 / Delta H) GN=MTH_273 PE=3 SV=1//2.37874e-27
LNC_003835	XLOC_076021	chrC06:5333589-5345846	2.91143	0.74115	1.97389	0.0144	0.0491505	lncRNA	co_expression	BnaA09g27640D	-//-
LNC_003835	XLOC_076021	chrC06:5333589-5345846	2.91143	0.74115	1.97389	0.0144	0.0491505	lncRNA	co_expression	BnaA09g34700D	sp|Q9SV36|ARK1_ARATH Armadillo repeat-containing kinesin-like protein 1 OS=Arabidopsis thaliana GN=ARK1 PE=1 SV=2//0
LNC_003835	XLOC_076021	chrC06:5333589-5345846	2.91143	0.74115	1.97389	0.0144	0.0491505	lncRNA	co_expression	BnaA01g00900D	sp|O23171|MES9_ARATH Methylesterase 9 OS=Arabidopsis thaliana GN=MES9 PE=1 SV=1//1.87102e-144
LNC_003835	XLOC_076021	chrC06:5333589-5345846	2.91143	0.74115	1.97389	0.0144	0.0491505	lncRNA	co_expression	BnaA10g07630D	sp|Q9FJ93|DRE1D_ARATH Dehydration-responsive element-binding protein 1D OS=Arabidopsis thaliana GN=DREB1D PE=2 SV=1//3.24787e-101
LNC_003835	XLOC_076021	chrC06:5333589-5345846	2.91143	0.74115	1.97389	0.0144	0.0491505	lncRNA	co_expression	BnaC01g03610D	sp|Q9SW48|INVB_ARATH Probable alkaline/neutral invertase B OS=Arabidopsis thaliana GN=INVB PE=1 SV=1//0
LNC_003835	XLOC_076021	chrC06:5333589-5345846	2.91143	0.74115	1.97389	0.0144	0.0491505	lncRNA	co_expression	BnaC06g14490D	sp|Q9SCN8|CD48D_ARATH Cell division control protein 48 homolog D OS=Arabidopsis thaliana GN=CDC48D PE=1 SV=1//0
LNC_003835	XLOC_076021	chrC06:5333589-5345846	2.91143	0.74115	1.97389	0.0144	0.0491505	lncRNA	co_expression	BnaC02g21020D	sp|A1L2F6|TM205_DANRE Transmembrane protein 205 OS=Danio rerio GN=tmem205 PE=2 SV=1//1.7417e-09
LNC_003835	XLOC_076021	chrC06:5333589-5345846	2.91143	0.74115	1.97389	0.0144	0.0491505	lncRNA	co_expression	BnaC05g06650D	sp|O80494|P2B15_ARATH F-box protein PP2-B15 OS=Arabidopsis thaliana GN=PP2B15 PE=2 SV=2//2.04673e-136
LNC_003835	XLOC_076021	chrC06:5333589-5345846	2.91143	0.74115	1.97389	0.0144	0.0491505	lncRNA	co_expression	BnaA10g24710D	sp|Q9FFJ3|PIRL1_ARATH Plant intracellular Ras-group-related LRR protein 1 OS=Arabidopsis thaliana GN=PIRL1 PE=2 SV=1//0
LNC_003835	XLOC_076021	chrC06:5333589-5345846	2.91143	0.74115	1.97389	0.0144	0.0491505	lncRNA	co_expression	BnaC05g03430D	-//-
LNC_003835	XLOC_076021	chrC06:5333589-5345846	2.91143	0.74115	1.97389	0.0144	0.0491505	lncRNA	co_expression	BnaA05g18830D	sp|Q9LJX4|PUM5_ARATH Pumilio homolog 5 OS=Arabidopsis thaliana GN=APUM5 PE=1 SV=2//0
LNC_003835	XLOC_076021	chrC06:5333589-5345846	2.91143	0.74115	1.97389	0.0144	0.0491505	lncRNA	co_expression	BnaA10g04840D	sp|Q9LNW3|P2C03_ARATH Protein phosphatase 2C 3 OS=Arabidopsis thaliana GN=AIP1 PE=1 SV=1//0
LNC_003835	XLOC_076021	chrC06:5333589-5345846	2.91143	0.74115	1.97389	0.0144	0.0491505	lncRNA	co_expression	BnaC05g11630D	sp|Q9XI37|PV42A_ARATH SNF1-related protein kinase regulatory subunit gamma-like PV42a OS=Arabidopsis thaliana GN=PV42A PE=2 SV=1//2.67836e-145
LNC_003835	XLOC_076021	chrC06:5333589-5345846	2.91143	0.74115	1.97389	0.0144	0.0491505	lncRNA	co_expression	BnaCnng14750D	sp|Q54Q39|PP1R7_DICDI Protein phosphatase 1 regulatory subunit pprA OS=Dictyostelium discoideum GN=pprA PE=3 SV=1//3.99749e-44
LNC_003835	XLOC_076021	chrC06:5333589-5345846	2.91143	0.74115	1.97389	0.0144	0.0491505	lncRNA	co_expression	BnaA08g05370D	sp|Q9CAL2|CRK3_ARATH Cysteine-rich receptor-like protein kinase 3 OS=Arabidopsis thaliana GN=CRK3 PE=2 SV=1//0
LNC_003835	XLOC_076021	chrC06:5333589-5345846	2.91143	0.74115	1.97389	0.0144	0.0491505	lncRNA	co_expression	BnaC08g17840D	sp|Q0WQN4|RAA6B_ARATH Ras-related protein RABA6b OS=Arabidopsis thaliana GN=RABA6B PE=2 SV=2//5.18218e-140
LNC_003835	XLOC_076021	chrC06:5333589-5345846	2.91143	0.74115	1.97389	0.0144	0.0491505	lncRNA	co_expression	BnaC03g15020D	sp|Q9LV03|GLUT1_ARATH Glutamate synthase 1 [NADH], chloroplastic OS=Arabidopsis thaliana GN=GLT1 PE=2 SV=2//0
LNC_003835	XLOC_076021	chrC06:5333589-5345846	2.91143	0.74115	1.97389	0.0144	0.0491505	lncRNA	co_expression	BnaA09g03330D	sp|Q9FGX2|BZIP1_ARATH Basic leucine zipper 1 OS=Arabidopsis thaliana GN=BZIP1 PE=1 SV=1//1.79551e-72
LNC_003835	XLOC_076021	chrC06:5333589-5345846	2.91143	0.74115	1.97389	0.0144	0.0491505	lncRNA	co_expression	BnaA07g08710D	-//-
LNC_003835	XLOC_076021	chrC06:5333589-5345846	2.91143	0.74115	1.97389	0.0144	0.0491505	lncRNA	co_expression	BnaA07g21050D	sp|P06525|ADH1_ARATH Alcohol dehydrogenase class-P OS=Arabidopsis thaliana GN=ADH1 PE=1 SV=2//0
LNC_003835	XLOC_076021	chrC06:5333589-5345846	2.91143	0.74115	1.97389	0.0144	0.0491505	lncRNA	co_expression	BnaC09g51230D	sp|Q43609|COMT1_PRUDU Caffeic acid 3-O-methyltransferase OS=Prunus dulcis GN=COMT1 PE=2 SV=1//8.98232e-118
LNC_003835	XLOC_076021	chrC06:5333589-5345846	2.91143	0.74115	1.97389	0.0144	0.0491505	lncRNA	co_expression	BnaC01g04250D	sp|Q8W491|U73B3_ARATH UDP-glycosyltransferase 73B3 OS=Arabidopsis thaliana GN=UGT73B3 PE=2 SV=1//0
LNC_003835	XLOC_076021	chrC06:5333589-5345846	2.91143	0.74115	1.97389	0.0144	0.0491505	lncRNA	co_expression	BnaC05g05180D	sp|Q9LNW3|P2C03_ARATH Protein phosphatase 2C 3 OS=Arabidopsis thaliana GN=AIP1 PE=1 SV=1//2.19142e-161
LNC_003835	XLOC_076021	chrC06:5333589-5345846	2.91143	0.74115	1.97389	0.0144	0.0491505	lncRNA	co_expression	BnaC07g39780D	sp|Q04980|LTI65_ARATH Low-temperature-induced 65 kDa protein OS=Arabidopsis thaliana GN=LTI65 PE=2 SV=2//9.11481e-78
LNC_003835	XLOC_076021	chrC06:5333589-5345846	2.91143	0.74115	1.97389	0.0144	0.0491505	lncRNA	co_expression	BnaA03g47530D	sp|Q04980|LTI65_ARATH Low-temperature-induced 65 kDa protein OS=Arabidopsis thaliana GN=LTI65 PE=2 SV=2//1.0421e-89
LNC_003835	XLOC_076021	chrC06:5333589-5345846	2.91143	0.74115	1.97389	0.0144	0.0491505	lncRNA	co_expression	BnaCnng21650D	sp|Q54R82|MKKA_DICDI Mitogen-activated protein kinase kinase kinase A OS=Dictyostelium discoideum GN=mkkA PE=1 SV=2//4.69339e-54
LNC_003835	XLOC_076021	chrC06:5333589-5345846	2.91143	0.74115	1.97389	0.0144	0.0491505	lncRNA	co_expression	BnaA07g22470D	sp|Q9C9B0|U89B1_ARATH UDP-glycosyltransferase 89B1 OS=Arabidopsis thaliana GN=UGT89B1 PE=2 SV=2//0
LNC_003835	XLOC_076021	chrC06:5333589-5345846	2.91143	0.74115	1.97389	0.0144	0.0491505	lncRNA	co_expression	BnaCnng73810D	sp|Q39044|VPEB_ARATH Vacuolar-processing enzyme beta-isozyme OS=Arabidopsis thaliana GN=bVPE PE=2 SV=3//1.06551e-157
LNC_003835	XLOC_076021	chrC06:5333589-5345846	2.91143	0.74115	1.97389	0.0144	0.0491505	lncRNA	co_expression	BnaA07g38460D	sp|Q8RWT0|LUP2_ARATH Amyrin synthase LUP2 OS=Arabidopsis thaliana GN=LUP2 PE=1 SV=1//0
LNC_003835	XLOC_076021	chrC06:5333589-5345846	2.91143	0.74115	1.97389	0.0144	0.0491505	lncRNA	co_expression	BnaC03g15510D	sp|Q04980|LTI65_ARATH Low-temperature-induced 65 kDa protein OS=Arabidopsis thaliana GN=LTI65 PE=2 SV=2//0
LNC_003835	XLOC_076021	chrC06:5333589-5345846	2.91143	0.74115	1.97389	0.0144	0.0491505	lncRNA	co_expression	BnaA02g29910D	sp|Q94F39|AFP3_ARATH Ninja-family protein AFP3 OS=Arabidopsis thaliana GN=AFP3 PE=1 SV=1//7.17717e-89
LNC_003835	XLOC_076021	chrC06:5333589-5345846	2.91143	0.74115	1.97389	0.0144	0.0491505	lncRNA	co_expression	BnaA08g09740D	sp|Q8GWP0|MYB39_ARATH Transcription factor MYB39 OS=Arabidopsis thaliana GN=MYB39 PE=2 SV=1//8.03432e-67
LNC_003835	XLOC_076021	chrC06:5333589-5345846	2.91143	0.74115	1.97389	0.0144	0.0491505	lncRNA	co_expression	BnaA03g37460D	sp|Q9LV52|HSFC1_ARATH Heat stress transcription factor C-1 OS=Arabidopsis thaliana GN=HSFC1 PE=2 SV=1//2.22507e-123
LNC_003835	XLOC_076021	chrC06:5333589-5345846	2.91143	0.74115	1.97389	0.0144	0.0491505	lncRNA	co_expression	BnaC07g26090D	-//-
LNC_003835	XLOC_076021	chrC06:5333589-5345846	2.91143	0.74115	1.97389	0.0144	0.0491505	lncRNA	co_expression	BnaA01g31850D	sp|Q8W4L0|CML49_ARATH Probable calcium-binding protein CML49 OS=Arabidopsis thaliana GN=CML49 PE=2 SV=1//6.31167e-113
LNC_003835	XLOC_076021	chrC06:5333589-5345846	2.91143	0.74115	1.97389	0.0144	0.0491505	lncRNA	co_expression	BnaCnng09510D	sp|Q5BPZ5|LAZH2_ARATH Protein LAZ1 homolog 2 OS=Arabidopsis thaliana GN=At1g23070 PE=2 SV=1//0
LNC_003835	XLOC_076021	chrC06:5333589-5345846	2.91143	0.74115	1.97389	0.0144	0.0491505	lncRNA	co_expression	BnaA03g42410D	sp|Q0WMZ5|OP162_ARATH Outer envelope pore protein 16-2, chloroplastic OS=Arabidopsis thaliana GN=OEP162 PE=2 SV=1//6.1838e-86
LNC_003835	XLOC_076021	chrC06:5333589-5345846	2.91143	0.74115	1.97389	0.0144	0.0491505	lncRNA	co_expression	BnaC04g49880D	-//-
LNC_003835	XLOC_076021	chrC06:5333589-5345846	2.91143	0.74115	1.97389	0.0144	0.0491505	lncRNA	co_expression	BnaA02g19970D	sp|Q8CXK5|FOSB_OCEIH Metallothiol transferase FosB OS=Oceanobacillus iheyensis (strain DSM 14371 / JCM 11309 / KCTC 3954 / HTE831) GN=fosB PE=3 SV=2//1.66221e-06
LNC_003835	XLOC_076021	chrC06:5333589-5345846	2.91143	0.74115	1.97389	0.0144	0.0491505	lncRNA	co_expression	BnaA07g21640D	sp|Q9LQZ7|BBX21_ARATH B-box zinc finger protein 21 OS=Arabidopsis thaliana GN=BBX21 PE=1 SV=1//1.5358e-152
LNC_003835	XLOC_076021	chrC06:5333589-5345846	2.91143	0.74115	1.97389	0.0144	0.0491505	lncRNA	co_expression	BnaA07g06460D	sp|O04420|URIC_ARATH Uricase OS=Arabidopsis thaliana GN=At2g26230 PE=1 SV=2//0
LNC_003835	XLOC_076021	chrC06:5333589-5345846	2.91143	0.74115	1.97389	0.0144	0.0491505	lncRNA	co_expression	BnaA09g40740D	sp|P59082|LFS_ALLCE Lachrymatory-factor synthase OS=Allium cepa GN=LFS PE=1 SV=1//7.65349e-16
LNC_003835	XLOC_076021	chrC06:5333589-5345846	2.91143	0.74115	1.97389	0.0144	0.0491505	lncRNA	co_expression	BnaCnng62010D	-//-
LNC_003835	XLOC_076021	chrC06:5333589-5345846	2.91143	0.74115	1.97389	0.0144	0.0491505	lncRNA	co_expression	BnaCnng03300D	sp|Q8GXF8|SHGR9_ARATH E3 ubiquitin-protein ligase SGR9, amyloplastic OS=Arabidopsis thaliana GN=SGR9 PE=1 SV=1//1.93453e-101
LNC_003835	XLOC_076021	chrC06:5333589-5345846	2.91143	0.74115	1.97389	0.0144	0.0491505	lncRNA	co_expression	BnaC04g07720D	sp|Q09893|YAI5_SCHPO Uncharacterized protein C24B11.05 OS=Schizosaccharomyces pombe (strain 972 / ATCC 24843) GN=SPAC24B11.05 PE=3 SV=1//1.1693e-12
LNC_003835	XLOC_076021	chrC06:5333589-5345846	2.91143	0.74115	1.97389	0.0144	0.0491505	lncRNA	co_expression	BnaA03g50170D	sp|Q9M0B6|GAE1_ARATH UDP-glucuronate 4-epimerase 1 OS=Arabidopsis thaliana GN=GAE1 PE=1 SV=1//0
LNC_003835	XLOC_076021	chrC06:5333589-5345846	2.91143	0.74115	1.97389	0.0144	0.0491505	lncRNA	co_expression	BnaC07g15930D	sp|O65351|SBT17_ARATH Subtilisin-like protease SBT1.7 OS=Arabidopsis thaliana GN=SBT1.7 PE=1 SV=1//0
LNC_003835	XLOC_076021	chrC06:5333589-5345846	2.91143	0.74115	1.97389	0.0144	0.0491505	lncRNA	co_expression	BnaA01g20430D	-//-
LNC_003835	XLOC_076021	chrC06:5333589-5345846	2.91143	0.74115	1.97389	0.0144	0.0491505	lncRNA	co_expression	BnaA03g35310D	sp|Q9SSW2|AZF2_ARATH Zinc finger protein AZF2 OS=Arabidopsis thaliana GN=AZF2 PE=2 SV=1//2.80646e-91
LNC_003835	XLOC_076021	chrC06:5333589-5345846	2.91143	0.74115	1.97389	0.0144	0.0491505	lncRNA	co_expression	BnaC06g30470D	sp|Q93V72|PDCB4_ARATH PLASMODESMATA CALLOSE-BINDING PROTEIN 4 OS=Arabidopsis thaliana GN=PDCB4 PE=1 SV=1//3.42687e-10
LNC_003835	XLOC_076021	chrC06:5333589-5345846	2.91143	0.74115	1.97389	0.0144	0.0491505	lncRNA	co_expression	BnaC01g19550D	sp|Q93VY3|NAC72_ARATH NAC domain-containing protein 72 OS=Arabidopsis thaliana GN=NAC072 PE=2 SV=1//8.97828e-177
LNC_003835	XLOC_076021	chrC06:5333589-5345846	2.91143	0.74115	1.97389	0.0144	0.0491505	lncRNA	co_expression	BnaCnng38850D	-//-
LNC_003835	XLOC_076021	chrC06:5333589-5345846	2.91143	0.74115	1.97389	0.0144	0.0491505	lncRNA	co_expression	BnaA01g23920D	sp|Q6ZK48|SLU7_ORYSJ Pre-mRNA-splicing factor SLU7 OS=Oryza sativa subsp. japonica GN=Os08g0127700 PE=2 SV=1//0
LNC_003835	XLOC_076021	chrC06:5333589-5345846	2.91143	0.74115	1.97389	0.0144	0.0491505	lncRNA	co_expression	BnaA01g28790D	sp|Q9EPI0|XYLT2_RAT Xylosyltransferase 2 OS=Rattus norvegicus GN=Xylt2 PE=2 SV=1//3.40553e-21
LNC_003835	XLOC_076021	chrC06:5333589-5345846	2.91143	0.74115	1.97389	0.0144	0.0491505	lncRNA	co_expression	BnaA02g29990D	sp|Q93XW5|NSP5_ARATH Nitrile-specifier protein 5 OS=Arabidopsis thaliana GN=NSP5 PE=2 SV=1//0
LNC_003835	XLOC_076021	chrC06:5333589-5345846	2.91143	0.74115	1.97389	0.0144	0.0491505	lncRNA	co_expression	BnaCnng75970D	-//-
LNC_003835	XLOC_076021	chrC06:5333589-5345846	2.91143	0.74115	1.97389	0.0144	0.0491505	lncRNA	co_expression	BnaC08g28500D	sp|Q94A08|RFS2_ARATH Probable galactinol--sucrose galactosyltransferase 2 OS=Arabidopsis thaliana GN=RFS2 PE=2 SV=2//0
LNC_003835	XLOC_076021	chrC06:5333589-5345846	2.91143	0.74115	1.97389	0.0144	0.0491505	lncRNA	co_expression	BnaC09g14380D	sp|Q9C9C9|SOT18_ARATH Cytosolic sulfotransferase 18 OS=Arabidopsis thaliana GN=SOT18 PE=1 SV=1//0
LNC_003835	XLOC_076021	chrC06:5333589-5345846	2.91143	0.74115	1.97389	0.0144	0.0491505	lncRNA	co_expression	BnaA05g17150D	sp|P09444|LEA34_GOSHI Late embryogenesis abundant protein D-34 OS=Gossypium hirsutum PE=4 SV=1//2.3732e-99
LNC_003835	XLOC_076021	chrC06:5333589-5345846	2.91143	0.74115	1.97389	0.0144	0.0491505	lncRNA	co_expression	BnaC07g11000D	-//-
LNC_003835	XLOC_076021	chrC06:5333589-5345846	2.91143	0.74115	1.97389	0.0144	0.0491505	lncRNA	co_expression	BnaA03g27300D	sp|F4J8D3|TPLAT_ARATH Protein TPLATE OS=Arabidopsis thaliana GN=TPLATE PE=1 SV=1//2.76872e-68
LNC_003835	XLOC_076021	chrC06:5333589-5345846	2.91143	0.74115	1.97389	0.0144	0.0491505	lncRNA	co_expression	BnaC06g01490D	sp|F4HWQ8|CVIF1_ARATH Cell wall / vacuolar inhibitor of fructosidase 1 OS=Arabidopsis thaliana GN=C/VIF1 PE=1 SV=1//2.22375e-86
LNC_003835	XLOC_076021	chrC06:5333589-5345846	2.91143	0.74115	1.97389	0.0144	0.0491505	lncRNA	co_expression	BnaA08g21530D	-//-
LNC_003835	XLOC_076021	chrC06:5333589-5345846	2.91143	0.74115	1.97389	0.0144	0.0491505	lncRNA	co_expression	BnaC05g48120D	sp|Q9LYT3|TT12_ARATH Protein TRANSPARENT TESTA 12 OS=Arabidopsis thaliana GN=TT12 PE=2 SV=1//1.04953e-92
LNC_003835	XLOC_076021	chrC06:5333589-5345846	2.91143	0.74115	1.97389	0.0144	0.0491505	lncRNA	co_expression	BnaC04g39030D	sp|Q9M1J6|SSL9_ARATH Protein STRICTOSIDINE SYNTHASE-LIKE 9 OS=Arabidopsis thaliana GN=SSL9 PE=2 SV=1//0
LNC_003835	XLOC_076021	chrC06:5333589-5345846	2.91143	0.74115	1.97389	0.0144	0.0491505	lncRNA	co_expression	BnaAnng15080D	-//-
LNC_003835	XLOC_076021	chrC06:5333589-5345846	2.91143	0.74115	1.97389	0.0144	0.0491505	lncRNA	co_expression	BnaA10g02150D	sp|Q9ZWA1|C3H2_ARATH Zinc finger CCCH domain-containing protein 2 OS=Arabidopsis thaliana GN=At1g03790 PE=2 SV=1//6.61179e-154
LNC_003835	XLOC_076021	chrC06:5333589-5345846	2.91143	0.74115	1.97389	0.0144	0.0491505	lncRNA	co_expression	BnaA01g03110D	sp|Q940H6|SRK2E_ARATH Serine/threonine-protein kinase SRK2E OS=Arabidopsis thaliana GN=SRK2E PE=1 SV=1//0
LNC_003835	XLOC_076021	chrC06:5333589-5345846	2.91143	0.74115	1.97389	0.0144	0.0491505	lncRNA	co_expression	BnaC01g21960D	sp|Q0WMZ5|OP162_ARATH Outer envelope pore protein 16-2, chloroplastic OS=Arabidopsis thaliana GN=OEP162 PE=2 SV=1//1.95529e-102
LNC_003835	XLOC_076021	chrC06:5333589-5345846	2.91143	0.74115	1.97389	0.0144	0.0491505	lncRNA	co_expression	BnaC05g39290D	sp|O42807|FAEA_ASPNG Feruloyl esterase A OS=Aspergillus niger GN=faeA PE=1 SV=1//1.78366e-09
LNC_003835	XLOC_076021	chrC06:5333589-5345846	2.91143	0.74115	1.97389	0.0144	0.0491505	lncRNA	co_expression	BnaA05g23860D	sp|P13934|LEA76_BRANA Late embryogenesis abundant protein 76 OS=Brassica napus PE=2 SV=2//5.55358e-70
LNC_003835	XLOC_076021	chrC06:5333589-5345846	2.91143	0.74115	1.97389	0.0144	0.0491505	lncRNA	co_expression	BnaC01g13780D	-//-
LNC_003835	XLOC_076021	chrC06:5333589-5345846	2.91143	0.74115	1.97389	0.0144	0.0491505	lncRNA	co_expression	BnaC04g07710D	-//-
LNC_003835	XLOC_076021	chrC06:5333589-5345846	2.91143	0.74115	1.97389	0.0144	0.0491505	lncRNA	co_expression	BnaA01g13540D	sp|Q9T0A7|UGE2_ARATH UDP-glucose 4-epimerase 2 OS=Arabidopsis thaliana GN=UGE2 PE=1 SV=1//0
LNC_003835	XLOC_076021	chrC06:5333589-5345846	2.91143	0.74115	1.97389	0.0144	0.0491505	lncRNA	co_expression	BnaA03g04290D	sp|Q9LYU3|EF113_ARATH Ethylene-responsive transcription factor ERF113 OS=Arabidopsis thaliana GN=ERF113 PE=2 SV=1//8.23808e-61
LNC_003835	XLOC_076021	chrC06:5333589-5345846	2.91143	0.74115	1.97389	0.0144	0.0491505	lncRNA	co_expression	BnaA01g01750D	sp|P18616|NRPB1_ARATH DNA-directed RNA polymerase II subunit 1 OS=Arabidopsis thaliana GN=NRPB1 PE=1 SV=3//5.54236e-20
LNC_003835	XLOC_076021	chrC06:5333589-5345846	2.91143	0.74115	1.97389	0.0144	0.0491505	lncRNA	co_expression	BnaC05g30990D	sp|Q9LU36|4CL4_ARATH 4-coumarate--CoA ligase 4 OS=Arabidopsis thaliana GN=4CL4 PE=1 SV=1//0
LNC_003835	XLOC_076021	chrC06:5333589-5345846	2.91143	0.74115	1.97389	0.0144	0.0491505	lncRNA	co_expression	BnaA03g32700D	-//-
LNC_003835	XLOC_076021	chrC06:5333589-5345846	2.91143	0.74115	1.97389	0.0144	0.0491505	lncRNA	co_expression	BnaC06g00420D	sp|Q9M7Q4|AI5L5_ARATH ABSCISIC ACID-INSENSITIVE 5-like protein 5 OS=Arabidopsis thaliana GN=ABF2 PE=1 SV=1//2.08226e-46
LNC_003835	XLOC_076021	chrC06:5333589-5345846	2.91143	0.74115	1.97389	0.0144	0.0491505	lncRNA	co_expression	BnaC03g62880D	sp|Q8VZN1|OFP5_ARATH Transcription repressor OFP5 OS=Arabidopsis thaliana GN=OFP5 PE=1 SV=1//1.87978e-132
LNC_003835	XLOC_076021	chrC06:5333589-5345846	2.91143	0.74115	1.97389	0.0144	0.0491505	lncRNA	co_expression	BnaC03g17300D	-//-
LNC_003835	XLOC_076021	chrC06:5333589-5345846	2.91143	0.74115	1.97389	0.0144	0.0491505	lncRNA	co_expression	BnaC03g66830D	sp|O82637|P2C61_ARATH Probable protein phosphatase 2C 61 OS=Arabidopsis thaliana GN=At4g32950 PE=3 SV=1//0
LNC_003835	XLOC_076021	chrC06:5333589-5345846	2.91143	0.74115	1.97389	0.0144	0.0491505	lncRNA	co_expression	BnaC01g05030D	sp|Q9SMZ4|AASS_ARATH Alpha-aminoadipic semialdehyde synthase OS=Arabidopsis thaliana GN=LKR/SDH PE=1 SV=1//0
LNC_003835	XLOC_076021	chrC06:5333589-5345846	2.91143	0.74115	1.97389	0.0144	0.0491505	lncRNA	co_expression	BnaC06g01820D	sp|Q8H0S9|PSA_ARATH Puromycin-sensitive aminopeptidase OS=Arabidopsis thaliana GN=MPA1 PE=2 SV=1//5.34342e-118
LNC_003835	XLOC_076021	chrC06:5333589-5345846	2.91143	0.74115	1.97389	0.0144	0.0491505	lncRNA	co_expression	BnaC07g25850D	sp|Q94F39|AFP3_ARATH Ninja-family protein AFP3 OS=Arabidopsis thaliana GN=AFP3 PE=1 SV=1//5.92448e-96
LNC_003835	XLOC_076021	chrC06:5333589-5345846	2.91143	0.74115	1.97389	0.0144	0.0491505	lncRNA	co_expression	BnaA06g20540D	sp|P49091|ASNS_BRAOL Asparagine synthetase [glutamine-hydrolyzing] OS=Brassica oleracea PE=2 SV=2//0
LNC_003835	XLOC_076021	chrC06:5333589-5345846	2.91143	0.74115	1.97389	0.0144	0.0491505	lncRNA	co_expression	BnaC01g35820D	-//-
LNC_003835	XLOC_076021	chrC06:5333589-5345846	2.91143	0.74115	1.97389	0.0144	0.0491505	lncRNA	co_expression	BnaA01g27800D	sp|Q9LVI9|DPYD_ARATH Dihydropyrimidine dehydrogenase (NADP(+)), chloroplastic OS=Arabidopsis thaliana GN=PYD1 PE=1 SV=1//0
LNC_003835	XLOC_076021	chrC06:5333589-5345846	2.91143	0.74115	1.97389	0.0144	0.0491505	lncRNA	co_expression	BnaA07g03740D	sp|Q9XIM7|CRPM1_ARATH Cold-regulated 413 plasma membrane protein 1 OS=Arabidopsis thaliana GN=COR413PM1 PE=2 SV=1//4.03e-87
LNC_003835	XLOC_076021	chrC06:5333589-5345846	2.91143	0.74115	1.97389	0.0144	0.0491505	lncRNA	co_expression	BnaA10g22470D	-//-
LNC_003835	XLOC_076021	chrC06:5333589-5345846	2.91143	0.74115	1.97389	0.0144	0.0491505	lncRNA	co_expression	BnaC03g65160D	sp|Q8GYA4|CRK10_ARATH Cysteine-rich receptor-like protein kinase 10 OS=Arabidopsis thaliana GN=CRK10 PE=1 SV=3//3.37763e-175
LNC_003835	XLOC_076021	chrC06:5333589-5345846	2.91143	0.74115	1.97389	0.0144	0.0491505	lncRNA	co_expression	BnaA01g12090D	-//-
LNC_003835	XLOC_076021	chrC06:5333589-5345846	2.91143	0.74115	1.97389	0.0144	0.0491505	lncRNA	co_expression	BnaC03g53730D	sp|P49091|ASNS_BRAOL Asparagine synthetase [glutamine-hydrolyzing] OS=Brassica oleracea PE=2 SV=2//0
LNC_003835	XLOC_076021	chrC06:5333589-5345846	2.91143	0.74115	1.97389	0.0144	0.0491505	lncRNA	co_expression	BnaC01g05320D	-//-
LNC_003835	XLOC_076021	chrC06:5333589-5345846	2.91143	0.74115	1.97389	0.0144	0.0491505	lncRNA	co_expression	BnaA09g29630D	sp|Q94K98|Y1720_ARATH UPF0392 protein At1g27200 OS=Arabidopsis thaliana GN=At1g27200 PE=2 SV=2//0
LNC_003835	XLOC_076021	chrC06:5333589-5345846	2.91143	0.74115	1.97389	0.0144	0.0491505	lncRNA	co_expression	BnaC05g46390D	sp|Q8VZT3|EDL12_ARATH Sugar transporter ERD6-like 12 OS=Arabidopsis thaliana GN=SUGTL5 PE=2 SV=1//0
LNC_003835	XLOC_076021	chrC06:5333589-5345846	2.91143	0.74115	1.97389	0.0144	0.0491505	lncRNA	co_expression	BnaC09g31660D	sp|Q9FLN9|PXG2_ARATH Peroxygenase 2 OS=Arabidopsis thaliana GN=PXG2 PE=1 SV=1//3.62377e-159
LNC_003835	XLOC_076021	chrC06:5333589-5345846	2.91143	0.74115	1.97389	0.0144	0.0491505	lncRNA	co_expression	BnaC08g31090D	sp|O64638|C76C3_ARATH Cytochrome P450 76C3 OS=Arabidopsis thaliana GN=CYP76C3 PE=2 SV=2//3.76085e-176
LNC_003835	XLOC_076021	chrC06:5333589-5345846	2.91143	0.74115	1.97389	0.0144	0.0491505	lncRNA	co_expression	BnaCnng03350D	-//-
LNC_003835	XLOC_076021	chrC06:5333589-5345846	2.91143	0.74115	1.97389	0.0144	0.0491505	lncRNA	co_expression	BnaC06g10580D	sp|Q9SYH4|NFYA5_ARATH Nuclear transcription factor Y subunit A-5 OS=Arabidopsis thaliana GN=NFYA5 PE=2 SV=1//6.44285e-88
LNC_003835	XLOC_076021	chrC06:5333589-5345846	2.91143	0.74115	1.97389	0.0144	0.0491505	lncRNA	co_expression	BnaA03g46210D	sp|Q40784|AAPC_CENCI Putative glucose-6-phosphate 1-epimerase OS=Cenchrus ciliaris PE=2 SV=1//1.46801e-132
LNC_003835	XLOC_076021	chrC06:5333589-5345846	2.91143	0.74115	1.97389	0.0144	0.0491505	lncRNA	co_expression	BnaA01g25190D	sp|Q94AR6|DOF31_ARATH Dof zinc finger protein DOF3.1 OS=Arabidopsis thaliana GN=DOF3.1 PE=2 SV=2//1.79464e-62
LNC_003835	XLOC_076021	chrC06:5333589-5345846	2.91143	0.74115	1.97389	0.0144	0.0491505	lncRNA	co_expression	BnaA02g11740D	-//-
LNC_003835	XLOC_076021	chrC06:5333589-5345846	2.91143	0.74115	1.97389	0.0144	0.0491505	lncRNA	co_expression	BnaA05g01190D	sp|P46897|ATHB7_ARATH Homeobox-leucine zipper protein ATHB-7 OS=Arabidopsis thaliana GN=ATHB-7 PE=2 SV=2//7.47028e-116
LNC_003835	XLOC_076021	chrC06:5333589-5345846	2.91143	0.74115	1.97389	0.0144	0.0491505	lncRNA	co_expression	BnaA01g29290D	sp|Q93XX4|C2D61_ARATH C2 domain-containing protein At1g53590 OS=Arabidopsis thaliana GN=NTMC2T6.1 PE=1 SV=2//0
LNC_003835	XLOC_076021	chrC06:5333589-5345846	2.91143	0.74115	1.97389	0.0144	0.0491505	lncRNA	co_expression	BnaA09g49440D	sp|Q9LNW3|P2C03_ARATH Protein phosphatase 2C 3 OS=Arabidopsis thaliana GN=AIP1 PE=1 SV=1//0
LNC_003835	XLOC_076021	chrC06:5333589-5345846	2.91143	0.74115	1.97389	0.0144	0.0491505	lncRNA	co_expression	BnaCnng63310D	sp|Q9FXB2|GOLS2_ARATH Galactinol synthase 2 OS=Arabidopsis thaliana GN=GOLS2 PE=1 SV=1//0
LNC_003835	XLOC_076021	chrC06:5333589-5345846	2.91143	0.74115	1.97389	0.0144	0.0491505	lncRNA	co_expression	BnaA02g22350D	sp|Q1PDN3|HFA6A_ARATH Heat stress transcription factor A-6a OS=Arabidopsis thaliana GN=HSFA6A PE=2 SV=1//2.34448e-129
LNC_003835	XLOC_076021	chrC06:5333589-5345846	2.91143	0.74115	1.97389	0.0144	0.0491505	lncRNA	co_expression	BnaC05g04490D	sp|Q9SHJ5|GPAT1_ARATH Glycerol-3-phosphate acyltransferase 1 OS=Arabidopsis thaliana GN=GPAT1 PE=1 SV=1//0
LNC_003835	XLOC_076021	chrC06:5333589-5345846	2.91143	0.74115	1.97389	0.0144	0.0491505	lncRNA	co_expression	BnaA09g27040D	sp|O48782|HMOX1_ARATH Heme oxygenase 1, chloroplastic OS=Arabidopsis thaliana GN=HO1 PE=1 SV=2//7.73163e-171
LNC_003835	XLOC_076021	chrC06:5333589-5345846	2.91143	0.74115	1.97389	0.0144	0.0491505	lncRNA	co_expression	BnaA01g37370D	sp|P49598|P2C37_ARATH Protein phosphatase 2C 37 OS=Arabidopsis thaliana GN=PP2CA PE=1 SV=1//1.43791e-177
LNC_003835	XLOC_076021	chrC06:5333589-5345846	2.91143	0.74115	1.97389	0.0144	0.0491505	lncRNA	co_expression	BnaCnng44320D	sp|Q01417|PM1_SOYBN 18 kDa seed maturation protein OS=Glycine max GN=GMPM1 PE=2 SV=1//3.19792e-33
LNC_003835	XLOC_076021	chrC06:5333589-5345846	2.91143	0.74115	1.97389	0.0144	0.0491505	lncRNA	co_expression	BnaA07g36550D	sp|Q6SJR1|TAF4_ARATH Transcription initiation factor TFIID subunit 4 OS=Arabidopsis thaliana GN=TAF4 PE=1 SV=1//8.79475e-08
LNC_003835	XLOC_076021	chrC06:5333589-5345846	2.91143	0.74115	1.97389	0.0144	0.0491505	lncRNA	co_expression	BnaC05g09490D	-//-
LNC_003835	XLOC_076021	chrC06:5333589-5345846	2.91143	0.74115	1.97389	0.0144	0.0491505	lncRNA	co_expression	BnaA03g15120D	sp|O48837|LRKS2_ARATH Receptor like protein kinase S.2 OS=Arabidopsis thaliana GN=LECRKS2 PE=2 SV=2//0
LNC_003835	XLOC_076021	chrC06:5333589-5345846	2.91143	0.74115	1.97389	0.0144	0.0491505	lncRNA	co_expression	BnaA09g00710D	sp|Q9M111|SUS3_ARATH Sucrose synthase 3 OS=Arabidopsis thaliana GN=SUS3 PE=1 SV=1//0
LNC_003835	XLOC_076021	chrC06:5333589-5345846	2.91143	0.74115	1.97389	0.0144	0.0491505	lncRNA	co_expression	BnaA01g29390D	sp|Q9LRR7|NCED3_ARATH 9-cis-epoxycarotenoid dioxygenase NCED3, chloroplastic OS=Arabidopsis thaliana GN=NCED3 PE=2 SV=1//0
LNC_003835	XLOC_076021	chrC06:5333589-5345846	2.91143	0.74115	1.97389	0.0144	0.0491505	lncRNA	co_expression	BnaA01g03680D	sp|Q9SMZ4|AASS_ARATH Alpha-aminoadipic semialdehyde synthase OS=Arabidopsis thaliana GN=LKR/SDH PE=1 SV=1//0
LNC_003835	XLOC_076021	chrC06:5333589-5345846	2.91143	0.74115	1.97389	0.0144	0.0491505	lncRNA	co_expression	BnaA10g13870D	sp|Q9FK91|PARP3_ARATH Poly [ADP-ribose] polymerase 3 OS=Arabidopsis thaliana GN=PARP3 PE=2 SV=2//0
LNC_003835	XLOC_076021	chrC06:5333589-5345846	2.91143	0.74115	1.97389	0.0144	0.0491505	lncRNA	co_expression	BnaA08g07700D	-//-
LNC_003835	XLOC_076021	chrC06:5333589-5345846	2.91143	0.74115	1.97389	0.0144	0.0491505	lncRNA	co_expression	BnaA04g29550D	sp|O82245|TSPO_ARATH Translocator protein homolog OS=Arabidopsis thaliana GN=TSPO PE=1 SV=1//3.26772e-109
LNC_003835	XLOC_076021	chrC06:5333589-5345846	2.91143	0.74115	1.97389	0.0144	0.0491505	lncRNA	co_expression	BnaA04g26500D	sp|O80832|YU87_ARATH UPF0187 protein At2g45870, chloroplastic OS=Arabidopsis thaliana GN=At2g45870 PE=2 SV=1//0
LNC_003835	XLOC_076021	chrC06:5333589-5345846	2.91143	0.74115	1.97389	0.0144	0.0491505	lncRNA	co_expression	BnaC04g44490D	sp|O82281|BRXL1_ARATH Protein Brevis radix-like 1 OS=Arabidopsis thaliana GN=BRXL1 PE=2 SV=2//1.11141e-172
LNC_003835	XLOC_076021	chrC06:5333589-5345846	2.91143	0.74115	1.97389	0.0144	0.0491505	lncRNA	co_expression	BnaA05g00720D	sp|O22893|GOLS1_ARATH Galactinol synthase 1 OS=Arabidopsis thaliana GN=GOLS1 PE=1 SV=1//0
LNC_003835	XLOC_076021	chrC06:5333589-5345846	2.91143	0.74115	1.97389	0.0144	0.0491505	lncRNA	co_expression	BnaA08g02680D	sp|P90648|MHCKB_DICDI Myosin heavy chain kinase B OS=Dictyostelium discoideum GN=mhkB PE=2 SV=1//2.87235e-12
LNC_003835	XLOC_076021	chrC06:5333589-5345846	2.91143	0.74115	1.97389	0.0144	0.0491505	lncRNA	co_expression	BnaC05g28340D	sp|Q9MAQ3|UBP11_ARATH Putative ubiquitin carboxyl-terminal hydrolase 11 OS=Arabidopsis thaliana GN=UBP11 PE=3 SV=2//0
LNC_003835	XLOC_076021	chrC06:5333589-5345846	2.91143	0.74115	1.97389	0.0144	0.0491505	lncRNA	co_expression	BnaA01g28970D	sp|O80340|ERF78_ARATH Ethylene-responsive transcription factor 4 OS=Arabidopsis thaliana GN=ERF4 PE=1 SV=1//3.20093e-61
LNC_003835	XLOC_076021	chrC06:5333589-5345846	2.91143	0.74115	1.97389	0.0144	0.0491505	lncRNA	co_expression	BnaA04g03540D	sp|Q9M2S9|EXP16_ARATH Expansin-A16 OS=Arabidopsis thaliana GN=EXPA16 PE=2 SV=1//7.72508e-153
LNC_003835	XLOC_076021	chrC06:5333589-5345846	2.91143	0.74115	1.97389	0.0144	0.0491505	lncRNA	co_expression	BnaC04g50970D	sp|P46897|ATHB7_ARATH Homeobox-leucine zipper protein ATHB-7 OS=Arabidopsis thaliana GN=ATHB-7 PE=2 SV=2//3.72519e-107
LNC_003835	XLOC_076021	chrC06:5333589-5345846	2.91143	0.74115	1.97389	0.0144	0.0491505	lncRNA	co_expression	BnaC07g10990D	sp|Q9FYK2|CML25_ARATH Probable calcium-binding protein CML25 OS=Arabidopsis thaliana GN=CML25 PE=2 SV=1//8.00149e-113
LNC_003835	XLOC_076021	chrC06:5333589-5345846	2.91143	0.74115	1.97389	0.0144	0.0491505	lncRNA	co_expression	BnaC05g19420D	sp|Q94K98|Y1720_ARATH UPF0392 protein At1g27200 OS=Arabidopsis thaliana GN=At1g27200 PE=2 SV=2//0
LNC_003835	XLOC_076021	chrC06:5333589-5345846	2.91143	0.74115	1.97389	0.0144	0.0491505	lncRNA	co_expression	BnaA08g15530D	sp|Q9FV50|MAP1D_ARATH Methionine aminopeptidase 1D, chloroplastic/mitochondrial OS=Arabidopsis thaliana GN=MAP1D PE=2 SV=1//6.43488e-121
LNC_003835	XLOC_076021	chrC06:5333589-5345846	2.91143	0.74115	1.97389	0.0144	0.0491505	lncRNA	co_expression	BnaC06g20260D	sp|Q8RWT0|LUP2_ARATH Amyrin synthase LUP2 OS=Arabidopsis thaliana GN=LUP2 PE=1 SV=1//0
LNC_003835	XLOC_076021	chrC06:5333589-5345846	2.91143	0.74115	1.97389	0.0144	0.0491505	lncRNA	co_expression	BnaC01g10160D	sp|O23596|GLPT4_ARATH Putative glycerol-3-phosphate transporter 4 OS=Arabidopsis thaliana GN=At4g17550 PE=3 SV=2//0
LNC_003835	XLOC_076021	chrC06:5333589-5345846	2.91143	0.74115	1.97389	0.0144	0.0491505	lncRNA	co_expression	BnaA02g03750D	sp|Q9FKP1|CCX1_ARATH Cation/calcium exchanger 1 OS=Arabidopsis thaliana GN=CCX1 PE=2 SV=1//0
LNC_003835	XLOC_076021	chrC06:5333589-5345846	2.91143	0.74115	1.97389	0.0144	0.0491505	lncRNA	co_expression	BnaC08g43060D	sp|Q8RXU4|THA1_ARATH Probable low-specificity L-threonine aldolase 1 OS=Arabidopsis thaliana GN=THA1 PE=1 SV=1//0
LNC_003835	XLOC_076021	chrC06:5333589-5345846	2.91143	0.74115	1.97389	0.0144	0.0491505	lncRNA	co_expression	BnaC01g03810D	sp|P24068|OCS1_MAIZE Ocs element-binding factor 1 OS=Zea mays GN=OBF1 PE=2 SV=2//2.80495e-18
LNC_003835	XLOC_076021	chrC06:5333589-5345846	2.91143	0.74115	1.97389	0.0144	0.0491505	lncRNA	co_expression	BnaC01g11720D	-//-
LNC_003835	XLOC_076021	chrC06:5333589-5345846	2.91143	0.74115	1.97389	0.0144	0.0491505	lncRNA	co_expression	BnaA03g53420D	sp|Q8K400|STXB5_MOUSE Syntaxin-binding protein 5 OS=Mus musculus GN=Stxbp5 PE=1 SV=3//5.24723e-14
LNC_003835	XLOC_076021	chrC06:5333589-5345846	2.91143	0.74115	1.97389	0.0144	0.0491505	lncRNA	co_expression	BnaA09g12110D	sp|Q9ASS7|CAAT2_ARATH Cationic amino acid transporter 2, vacuolar OS=Arabidopsis thaliana GN=CAT2 PE=2 SV=1//0
LNC_003835	XLOC_076021	chrC06:5333589-5345846	2.91143	0.74115	1.97389	0.0144	0.0491505	lncRNA	co_expression	BnaA01g16530D	sp|Q9T076|ENL2_ARATH Early nodulin-like protein 2 OS=Arabidopsis thaliana GN=At4g27520 PE=1 SV=1//4.04597e-58
LNC_003835	XLOC_076021	chrC06:5333589-5345846	2.91143	0.74115	1.97389	0.0144	0.0491505	lncRNA	co_expression	BnaA03g39430D	sp|Q07282|TCR5_ECOLX Tetracycline resistance protein, class E OS=Escherichia coli GN=tetA PE=3 SV=1//3.58012e-09
LNC_003835	XLOC_076021	chrC06:5333589-5345846	2.91143	0.74115	1.97389	0.0144	0.0491505	lncRNA	co_expression	BnaA04g23730D	sp|P47082|AVT1_YEAST Vacuolar amino acid transporter 1 OS=Saccharomyces cerevisiae (strain ATCC 204508 / S288c) GN=AVT1 PE=1 SV=1//1.99751e-31
LNC_003835	XLOC_076021	chrC06:5333589-5345846	2.91143	0.74115	1.97389	0.0144	0.0491505	lncRNA	co_expression	BnaA01g13140D	sp|Q9SYC9|VAP14_ARATH Vesicle-associated protein 1-4 OS=Arabidopsis thaliana GN=PVA14 PE=2 SV=1//1.57847e-14
LNC_003835	XLOC_076021	chrC06:5333589-5345846	2.91143	0.74115	1.97389	0.0144	0.0491505	lncRNA	co_expression	BnaC06g06350D	sp|Q9LPG3|MSL4_ARATH Mechanosensitive ion channel protein 4 OS=Arabidopsis thaliana GN=MSL4 PE=3 SV=1//0
LNC_000762	XLOC_017491	chrA05:5233965-5234549	3.02095	1.19211	1.34149	0.00635	0.0256192	lncRNA	co_expression	BnaC05g33590D	sp|Q9LJK2|ABAH4_ARATH Abscisic acid 8&apos;-hydroxylase 4 OS=Arabidopsis thaliana GN=CYP707A4 PE=2 SV=2//1.6886e-07
LNC_000762	XLOC_017491	chrA05:5233965-5234549	3.02095	1.19211	1.34149	0.00635	0.0256192	lncRNA	co_expression	BnaA06g10320D	sp|Q9LMR5|FK126_ARATH F-box/kelch-repeat protein At1g15670 OS=Arabidopsis thaliana GN=At1g15670 PE=2 SV=1//0
LNC_000762	XLOC_017491	chrA05:5233965-5234549	3.02095	1.19211	1.34149	0.00635	0.0256192	lncRNA	co_expression	BnaC09g20320D	sp|Q9FGJ3|NFYB2_ARATH Nuclear transcription factor Y subunit B-2 OS=Arabidopsis thaliana GN=NFYB2 PE=2 SV=1//1.8246e-82
LNC_000762	XLOC_017491	chrA05:5233965-5234549	3.02095	1.19211	1.34149	0.00635	0.0256192	lncRNA	co_expression	BnaC03g60260D	sp|F4JUI3|BPC5_ARATH Protein BASIC PENTACYSTEINE5 OS=Arabidopsis thaliana GN=BPC5 PE=1 SV=1//7.08323e-140
LNC_000762	XLOC_017491	chrA05:5233965-5234549	3.02095	1.19211	1.34149	0.00635	0.0256192	lncRNA	co_expression	BnaC05g14800D	sp|Q5RJV0|COQ9_XENTR Ubiquinone biosynthesis protein COQ9, mitochondrial OS=Xenopus tropicalis GN=coq9 PE=2 SV=1//7.33644e-43
LNC_005302	XLOC_100353	chrCnn_random:66472901-66473684	2.8726	0	inf	5e-05	0.000411163	lncRNA	co_expression	BnaC07g29380D	sp|Q8GWI2|FBL69_ARATH F-box/LRR-repeat protein At3g60040 OS=Arabidopsis thaliana GN=At3g60040 PE=2 SV=1//5.0602e-15
LNC_000596	XLOC_013670	chrA03_random:635926-639276	0.0981879	3.12164	-4.99062	0.0122	0.0431396	lncRNA	co_expression	BnaA10g14480D	sp|P14133|ASO_CUCSA L-ascorbate oxidase OS=Cucumis sativus PE=1 SV=1//0
LNC_001189	XLOC_028065	chrA07:18172078-18174357	19.5414	1.101	4.14965	5e-05	0.000411163	lncRNA	co_expression	BnaC02g44970D	sp|Q1WIQ6|GAPN_ARATH NADP-dependent glyceraldehyde-3-phosphate dehydrogenase OS=Arabidopsis thaliana GN=ALDH11A3 PE=1 SV=2//0
LNC_003617	XLOC_071711	chrC05:23489481-23490524	3.07985	0.557564	2.46565	0.00025	0.00172739	lncRNA	co_expression	BnaC03g28640D	-//-
LNC_003617	XLOC_071711	chrC05:23489481-23490524	3.07985	0.557564	2.46565	0.00025	0.00172739	lncRNA	co_expression	BnaA04g10620D	-//-
LNC_003617	XLOC_071711	chrC05:23489481-23490524	3.07985	0.557564	2.46565	0.00025	0.00172739	lncRNA	co_expression	BnaC06g25430D	sp|Q9LQ98|AFP1_ARATH Ninja-family protein AFP1 OS=Arabidopsis thaliana GN=AFP1 PE=1 SV=1//6.34418e-146
LNC_003617	XLOC_071711	chrC05:23489481-23490524	3.07985	0.557564	2.46565	0.00025	0.00172739	lncRNA	co_expression	BnaC09g45580D	sp|Q9LEU7|CIPK5_ARATH CBL-interacting serine/threonine-protein kinase 5 OS=Arabidopsis thaliana GN=CIPK5 PE=2 SV=1//0
LNC_003617	XLOC_071711	chrC05:23489481-23490524	3.07985	0.557564	2.46565	0.00025	0.00172739	lncRNA	co_expression	BnaC09g02080D	sp|Q94F39|AFP3_ARATH Ninja-family protein AFP3 OS=Arabidopsis thaliana GN=AFP3 PE=1 SV=1//2.10386e-89
LNC_003617	XLOC_071711	chrC05:23489481-23490524	3.07985	0.557564	2.46565	0.00025	0.00172739	lncRNA	co_expression	BnaA10g12140D	sp|Q9FIF5|P2C78_ARATH Probable protein phosphatase 2C 78 OS=Arabidopsis thaliana GN=At5g59220 PE=2 SV=1//0
LNC_003617	XLOC_071711	chrC05:23489481-23490524	3.07985	0.557564	2.46565	0.00025	0.00172739	lncRNA	co_expression	BnaC06g04380D	sp|Q9C690|BH122_ARATH Transcription factor bHLH122 OS=Arabidopsis thaliana GN=BHLH122 PE=1 SV=1//0
LNC_003617	XLOC_071711	chrC05:23489481-23490524	3.07985	0.557564	2.46565	0.00025	0.00172739	lncRNA	co_expression	BnaCnng29910D	sp|Q8L7Y8|KN12B_ARATH Kinesin-like protein KIN12B OS=Arabidopsis thaliana GN=KIN12B PE=1 SV=1//0
LNC_003617	XLOC_071711	chrC05:23489481-23490524	3.07985	0.557564	2.46565	0.00025	0.00172739	lncRNA	co_expression	BnaA07g24330D	sp|Q9LQ98|AFP1_ARATH Ninja-family protein AFP1 OS=Arabidopsis thaliana GN=AFP1 PE=1 SV=1//5.94767e-128
LNC_003617	XLOC_071711	chrC05:23489481-23490524	3.07985	0.557564	2.46565	0.00025	0.00172739	lncRNA	co_expression	BnaC08g27240D	-//-
LNC_003617	XLOC_071711	chrC05:23489481-23490524	3.07985	0.557564	2.46565	0.00025	0.00172739	lncRNA	co_expression	BnaC09g34350D	sp|Q9FIF5|P2C78_ARATH Probable protein phosphatase 2C 78 OS=Arabidopsis thaliana GN=At5g59220 PE=2 SV=1//0
LNC_003617	XLOC_071711	chrC05:23489481-23490524	3.07985	0.557564	2.46565	0.00025	0.00172739	lncRNA	co_expression	BnaA04g14370D	-//-
LNC_003617	XLOC_071711	chrC05:23489481-23490524	3.07985	0.557564	2.46565	0.00025	0.00172739	lncRNA	co_expression	BnaC06g22060D	sp|Q94CH8|EXL1_ARATH GDSL esterase/lipase EXL1 OS=Arabidopsis thaliana GN=EXL1 PE=2 SV=1//0
LNC_003617	XLOC_071711	chrC05:23489481-23490524	3.07985	0.557564	2.46565	0.00025	0.00172739	lncRNA	co_expression	BnaC07g07770D	-//-
LNC_003617	XLOC_071711	chrC05:23489481-23490524	3.07985	0.557564	2.46565	0.00025	0.00172739	lncRNA	co_expression	BnaC05g48290D	sp|Q1PET6|ICML2_ARATH Probable isoprenylcysteine alpha-carbonyl methylesterase ICMEL2 OS=Arabidopsis thaliana GN=ICMEL2 PE=2 SV=1//0
LNC_003617	XLOC_071711	chrC05:23489481-23490524	3.07985	0.557564	2.46565	0.00025	0.00172739	lncRNA	co_expression	BnaA03g40930D	sp|Q9S7G2|GATL2_ARATH Probable galacturonosyltransferase-like 2 OS=Arabidopsis thaliana GN=GATL2 PE=2 SV=1//0
LNC_003617	XLOC_071711	chrC05:23489481-23490524	3.07985	0.557564	2.46565	0.00025	0.00172739	lncRNA	co_expression	BnaA10g28780D	sp|Q9M7Q4|AI5L5_ARATH ABSCISIC ACID-INSENSITIVE 5-like protein 5 OS=Arabidopsis thaliana GN=ABF2 PE=1 SV=1//5.76318e-50
LNC_003617	XLOC_071711	chrC05:23489481-23490524	3.07985	0.557564	2.46565	0.00025	0.00172739	lncRNA	co_expression	BnaC01g20580D	sp|Q9SUD5|WTR36_ARATH WAT1-related protein At4g28040 OS=Arabidopsis thaliana GN=At4g28040 PE=2 SV=1//0
LNC_003617	XLOC_071711	chrC05:23489481-23490524	3.07985	0.557564	2.46565	0.00025	0.00172739	lncRNA	co_expression	BnaC07g24110D	-//-
LNC_003617	XLOC_071711	chrC05:23489481-23490524	3.07985	0.557564	2.46565	0.00025	0.00172739	lncRNA	co_expression	BnaC06g06950D	sp|Q9SYH4|NFYA5_ARATH Nuclear transcription factor Y subunit A-5 OS=Arabidopsis thaliana GN=NFYA5 PE=2 SV=1//1.4427e-108
LNC_003617	XLOC_071711	chrC05:23489481-23490524	3.07985	0.557564	2.46565	0.00025	0.00172739	lncRNA	co_expression	BnaC03g60130D	sp|P34024|PLC_LISMO 1-phosphatidylinositol phosphodiesterase OS=Listeria monocytogenes serovar 1/2a (strain ATCC BAA-679 / EGD-e) GN=plcA PE=1 SV=1//7.82618e-13
LNC_003617	XLOC_071711	chrC05:23489481-23490524	3.07985	0.557564	2.46565	0.00025	0.00172739	lncRNA	co_expression	BnaCnng56610D	sp|P47082|AVT1_YEAST Vacuolar amino acid transporter 1 OS=Saccharomyces cerevisiae (strain ATCC 204508 / S288c) GN=AVT1 PE=1 SV=1//5.32421e-30
LNC_003617	XLOC_071711	chrC05:23489481-23490524	3.07985	0.557564	2.46565	0.00025	0.00172739	lncRNA	co_expression	BnaC07g24800D	sp|Q9LK90|ALA8_ARATH Probable phospholipid-transporting ATPase 8 OS=Arabidopsis thaliana GN=ALA8 PE=3 SV=1//0
LNC_003617	XLOC_071711	chrC05:23489481-23490524	3.07985	0.557564	2.46565	0.00025	0.00172739	lncRNA	co_expression	BnaC03g71480D	sp|Q9FY94|SWT15_ARATH Bidirectional sugar transporter SWEET15 OS=Arabidopsis thaliana GN=SWEET15 PE=2 SV=1//3.28327e-168
LNC_003613	XLOC_071682	chrC05:22294501-22295864	4.38673	2.03479	1.10827	5e-05	0.000411163	lncRNA	co_expression	BnaC04g11470D	sp|Q56WD9|THIK2_ARATH 3-ketoacyl-CoA thiolase 2, peroxisomal OS=Arabidopsis thaliana GN=PED1 PE=1 SV=2//0
LNC_003613	XLOC_071682	chrC05:22294501-22295864	4.38673	2.03479	1.10827	5e-05	0.000411163	lncRNA	co_expression	BnaC04g52580D	sp|Q9SJH7|CISY3_ARATH Citrate synthase 3, peroxisomal OS=Arabidopsis thaliana GN=CSY3 PE=2 SV=1//0
LNC_003613	XLOC_071682	chrC05:22294501-22295864	4.38673	2.03479	1.10827	5e-05	0.000411163	lncRNA	co_expression	BnaA06g02490D	sp|Q9C690|BH122_ARATH Transcription factor bHLH122 OS=Arabidopsis thaliana GN=BHLH122 PE=1 SV=1//0
LNC_003613	XLOC_071682	chrC05:22294501-22295864	4.38673	2.03479	1.10827	5e-05	0.000411163	lncRNA	co_expression	BnaC01g07450D	sp|O65554|CIPK6_ARATH CBL-interacting serine/threonine-protein kinase 6 OS=Arabidopsis thaliana GN=CIPK6 PE=1 SV=1//0
LNC_003613	XLOC_071682	chrC05:22294501-22295864	4.38673	2.03479	1.10827	5e-05	0.000411163	lncRNA	co_expression	BnaC09g02080D	sp|Q94F39|AFP3_ARATH Ninja-family protein AFP3 OS=Arabidopsis thaliana GN=AFP3 PE=1 SV=1//2.10386e-89
LNC_003613	XLOC_071682	chrC05:22294501-22295864	4.38673	2.03479	1.10827	5e-05	0.000411163	lncRNA	co_expression	BnaC05g22410D	sp|F4I1G5|CRIM2_ARATH Cold-regulated 413 inner membrane protein 2, chloroplastic OS=Arabidopsis thaliana GN=COR413IM2 PE=1 SV=1//7.12317e-118
LNC_003613	XLOC_071682	chrC05:22294501-22295864	4.38673	2.03479	1.10827	5e-05	0.000411163	lncRNA	co_expression	BnaC06g04380D	sp|Q9C690|BH122_ARATH Transcription factor bHLH122 OS=Arabidopsis thaliana GN=BHLH122 PE=1 SV=1//0
LNC_003613	XLOC_071682	chrC05:22294501-22295864	4.38673	2.03479	1.10827	5e-05	0.000411163	lncRNA	co_expression	BnaA10g11760D	sp|Q9FDX1|SKIP1_ARATH F-box protein SKIP1 OS=Arabidopsis thaliana GN=SKIP1 PE=1 SV=1//0
LNC_003613	XLOC_071682	chrC05:22294501-22295864	4.38673	2.03479	1.10827	5e-05	0.000411163	lncRNA	co_expression	BnaC09g33480D	sp|Q9FDX1|SKIP1_ARATH F-box protein SKIP1 OS=Arabidopsis thaliana GN=SKIP1 PE=1 SV=1//0
LNC_003613	XLOC_071682	chrC05:22294501-22295864	4.38673	2.03479	1.10827	5e-05	0.000411163	lncRNA	co_expression	BnaA06g12190D	-//-
LNC_003613	XLOC_071682	chrC05:22294501-22295864	4.38673	2.03479	1.10827	5e-05	0.000411163	lncRNA	co_expression	BnaC03g27690D	sp|Q64J17|PIMT2_ARATH Protein-L-isoaspartate O-methyltransferase 2 OS=Arabidopsis thaliana GN=PIMT2 PE=1 SV=1//1.1239e-157
LNC_003613	XLOC_071682	chrC05:22294501-22295864	4.38673	2.03479	1.10827	5e-05	0.000411163	lncRNA	co_expression	BnaA10g22110D	sp|Q9LX20|ASPL1_ARATH Aspartic proteinase-like protein 1 OS=Arabidopsis thaliana GN=At5g10080 PE=1 SV=1//0
LNC_003613	XLOC_071682	chrC05:22294501-22295864	4.38673	2.03479	1.10827	5e-05	0.000411163	lncRNA	co_expression	BnaA05g20490D	sp|Q9SSW2|AZF2_ARATH Zinc finger protein AZF2 OS=Arabidopsis thaliana GN=AZF2 PE=2 SV=1//1.39924e-78
LNC_003613	XLOC_071682	chrC05:22294501-22295864	4.38673	2.03479	1.10827	5e-05	0.000411163	lncRNA	co_expression	BnaC01g35800D	sp|Q9LW00|MBD11_ARATH Methyl-CpG-binding domain-containing protein 11 OS=Arabidopsis thaliana GN=MBD11 PE=1 SV=1//3.01245e-60
LNC_003613	XLOC_071682	chrC05:22294501-22295864	4.38673	2.03479	1.10827	5e-05	0.000411163	lncRNA	co_expression	BnaC05g13880D	-//-
LNC_003613	XLOC_071682	chrC05:22294501-22295864	4.38673	2.03479	1.10827	5e-05	0.000411163	lncRNA	co_expression	BnaC08g11300D	sp|O49725|PUP10_ARATH Probable purine permease 10 OS=Arabidopsis thaliana GN=PUP10 PE=2 SV=2//7.95667e-120
LNC_003613	XLOC_071682	chrC05:22294501-22295864	4.38673	2.03479	1.10827	5e-05	0.000411163	lncRNA	co_expression	BnaA05g01520D	sp|P42776|GBF3_ARATH G-box-binding factor 3 OS=Arabidopsis thaliana GN=GBF3 PE=1 SV=2//7.11665e-173
LNC_003613	XLOC_071682	chrC05:22294501-22295864	4.38673	2.03479	1.10827	5e-05	0.000411163	lncRNA	co_expression	BnaA08g09540D	-//-
LNC_003613	XLOC_071682	chrC05:22294501-22295864	4.38673	2.03479	1.10827	5e-05	0.000411163	lncRNA	co_expression	BnaC05g31840D	sp|Q9LJX4|PUM5_ARATH Pumilio homolog 5 OS=Arabidopsis thaliana GN=APUM5 PE=1 SV=2//0
LNC_003613	XLOC_071682	chrC05:22294501-22295864	4.38673	2.03479	1.10827	5e-05	0.000411163	lncRNA	co_expression	BnaC02g21020D	sp|A1L2F6|TM205_DANRE Transmembrane protein 205 OS=Danio rerio GN=tmem205 PE=2 SV=1//1.7417e-09
LNC_003613	XLOC_071682	chrC05:22294501-22295864	4.38673	2.03479	1.10827	5e-05	0.000411163	lncRNA	co_expression	BnaA03g20840D	-//-
LNC_003613	XLOC_071682	chrC05:22294501-22295864	4.38673	2.03479	1.10827	5e-05	0.000411163	lncRNA	co_expression	BnaC03g59660D	sp|A9LIW2|CSC1L_BRAJU CSC1-like protein ERD4 OS=Brassica juncea GN=ERD4 PE=3 SV=2//0
LNC_003613	XLOC_071682	chrC05:22294501-22295864	4.38673	2.03479	1.10827	5e-05	0.000411163	lncRNA	co_expression	BnaC03g78230D	sp|Q41247|AL7A1_BRANA Aldehyde dehydrogenase family 7 member A1 OS=Brassica napus GN=BTG-26 PE=1 SV=3//0
LNC_003613	XLOC_071682	chrC05:22294501-22295864	4.38673	2.03479	1.10827	5e-05	0.000411163	lncRNA	co_expression	BnaC05g15180D	sp|Q9FWR4|DHAR1_ARATH Glutathione S-transferase DHAR1, mitochondrial OS=Arabidopsis thaliana GN=DHAR1 PE=1 SV=1//7.01149e-120
LNC_003613	XLOC_071682	chrC05:22294501-22295864	4.38673	2.03479	1.10827	5e-05	0.000411163	lncRNA	co_expression	BnaC06g06950D	sp|Q9SYH4|NFYA5_ARATH Nuclear transcription factor Y subunit A-5 OS=Arabidopsis thaliana GN=NFYA5 PE=2 SV=1//1.4427e-108
LNC_003613	XLOC_071682	chrC05:22294501-22295864	4.38673	2.03479	1.10827	5e-05	0.000411163	lncRNA	co_expression	BnaA09g25320D	sp|Q9SA18|AKH1_ARATH Bifunctional aspartokinase/homoserine dehydrogenase 1, chloroplastic OS=Arabidopsis thaliana GN=AKHSDH1 PE=1 SV=1//0
LNC_003613	XLOC_071682	chrC05:22294501-22295864	4.38673	2.03479	1.10827	5e-05	0.000411163	lncRNA	co_expression	BnaA09g12590D	-//-
LNC_003613	XLOC_071682	chrC05:22294501-22295864	4.38673	2.03479	1.10827	5e-05	0.000411163	lncRNA	co_expression	BnaA06g13760D	sp|Q9FWR4|DHAR1_ARATH Glutathione S-transferase DHAR1, mitochondrial OS=Arabidopsis thaliana GN=DHAR1 PE=1 SV=1//1.13248e-120
LNC_003613	XLOC_071682	chrC05:22294501-22295864	4.38673	2.03479	1.10827	5e-05	0.000411163	lncRNA	co_expression	BnaC05g05130D	sp|Q84TH4|SR45A_ARATH Serine/arginine-rich splicing factor SR45a OS=Arabidopsis thaliana GN=SR45A PE=1 SV=1//8.0542e-47
LNC_003613	XLOC_071682	chrC05:22294501-22295864	4.38673	2.03479	1.10827	5e-05	0.000411163	lncRNA	co_expression	BnaA09g27410D	sp|Q9FZ99|SMG7L_ARATH Protein SMG7L OS=Arabidopsis thaliana GN=SMG7L PE=2 SV=1//0
LNC_003613	XLOC_071682	chrC05:22294501-22295864	4.38673	2.03479	1.10827	5e-05	0.000411163	lncRNA	co_expression	BnaA09g55830D	sp|Q8VYJ7|CLPB4_ARATH Chaperone protein ClpB4, mitochondrial OS=Arabidopsis thaliana GN=CLPB4 PE=2 SV=1//0
LNC_003613	XLOC_071682	chrC05:22294501-22295864	4.38673	2.03479	1.10827	5e-05	0.000411163	lncRNA	co_expression	BnaA10g20470D	sp|Q9FMP3|DPYS_ARATH Dihydropyrimidinase OS=Arabidopsis thaliana GN=PYD2 PE=1 SV=1//0
LNC_003613	XLOC_071682	chrC05:22294501-22295864	4.38673	2.03479	1.10827	5e-05	0.000411163	lncRNA	co_expression	BnaC08g15120D	sp|Q9FLQ4|ODO2A_ARATH Dihydrolipoyllysine-residue succinyltransferase component of 2-oxoglutarate dehydrogenase complex 1, mitochondrial OS=Arabidopsis thaliana GN=At5g55070 PE=2 SV=1//1.7583e-32
LNC_003613	XLOC_071682	chrC05:22294501-22295864	4.38673	2.03479	1.10827	5e-05	0.000411163	lncRNA	co_expression	BnaC05g51790D	sp|Q9LIG0|Y3136_ARATH Clavaminate synthase-like protein At3g21360 OS=Arabidopsis thaliana GN=At3g21360 PE=1 SV=1//0
LNC_003613	XLOC_071682	chrC05:22294501-22295864	4.38673	2.03479	1.10827	5e-05	0.000411163	lncRNA	co_expression	BnaC03g12360D	-//-
LNC_003613	XLOC_071682	chrC05:22294501-22295864	4.38673	2.03479	1.10827	5e-05	0.000411163	lncRNA	co_expression	BnaA04g10620D	-//-
LNC_003613	XLOC_071682	chrC05:22294501-22295864	4.38673	2.03479	1.10827	5e-05	0.000411163	lncRNA	co_expression	BnaC01g36720D	sp|Q93XX4|C2D61_ARATH C2 domain-containing protein At1g53590 OS=Arabidopsis thaliana GN=NTMC2T6.1 PE=1 SV=2//0
LNC_003613	XLOC_071682	chrC05:22294501-22295864	4.38673	2.03479	1.10827	5e-05	0.000411163	lncRNA	co_expression	BnaA06g04140D	sp|F4HWQ8|CVIF1_ARATH Cell wall / vacuolar inhibitor of fructosidase 1 OS=Arabidopsis thaliana GN=C/VIF1 PE=1 SV=1//1.90231e-81
LNC_003613	XLOC_071682	chrC05:22294501-22295864	4.38673	2.03479	1.10827	5e-05	0.000411163	lncRNA	co_expression	BnaA01g19390D	sp|Q9ASU1|DGAT2_ARATH Diacylglycerol O-acyltransferase 2 OS=Arabidopsis thaliana GN=DGAT2 PE=2 SV=1//3.4187e-170
LNC_003613	XLOC_071682	chrC05:22294501-22295864	4.38673	2.03479	1.10827	5e-05	0.000411163	lncRNA	co_expression	BnaC04g31440D	sp|Q8LGI2|SCPDL_ARATH Probable mitochondrial saccharopine dehydrogenase-like oxidoreductase At5g39410 OS=Arabidopsis thaliana GN=At5g39410 PE=1 SV=2//0
LNC_003613	XLOC_071682	chrC05:22294501-22295864	4.38673	2.03479	1.10827	5e-05	0.000411163	lncRNA	co_expression	BnaC09g50920D	sp|Q9FXT6|PEX14_ARATH Peroxisomal membrane protein PEX14 OS=Arabidopsis thaliana GN=PEX14 PE=1 SV=2//0
LNC_003613	XLOC_071682	chrC05:22294501-22295864	4.38673	2.03479	1.10827	5e-05	0.000411163	lncRNA	co_expression	BnaA07g24330D	sp|Q9LQ98|AFP1_ARATH Ninja-family protein AFP1 OS=Arabidopsis thaliana GN=AFP1 PE=1 SV=1//5.94767e-128
LNC_003613	XLOC_071682	chrC05:22294501-22295864	4.38673	2.03479	1.10827	5e-05	0.000411163	lncRNA	co_expression	BnaA07g30430D	sp|Q9CAJ0|P2C16_ARATH Protein phosphatase 2C 16 OS=Arabidopsis thaliana GN=HAB1 PE=1 SV=1//0
LNC_003613	XLOC_071682	chrC05:22294501-22295864	4.38673	2.03479	1.10827	5e-05	0.000411163	lncRNA	co_expression	BnaC08g35240D	sp|Q9S7U0|INO1_WHEAT Inositol-3-phosphate synthase OS=Triticum aestivum GN=MIPS PE=2 SV=1//0
LNC_003613	XLOC_071682	chrC05:22294501-22295864	4.38673	2.03479	1.10827	5e-05	0.000411163	lncRNA	co_expression	BnaC06g32380D	sp|Q9FVV1|GDL28_ARATH GDSL esterase/lipase At1g71250 OS=Arabidopsis thaliana GN=At1g71250 PE=2 SV=1//0
LNC_003613	XLOC_071682	chrC05:22294501-22295864	4.38673	2.03479	1.10827	5e-05	0.000411163	lncRNA	co_expression	BnaC04g12720D	sp|Q9SL03|CALS2_ARATH Callose synthase 2 OS=Arabidopsis thaliana GN=CALS2 PE=2 SV=3//0
LNC_003613	XLOC_071682	chrC05:22294501-22295864	4.38673	2.03479	1.10827	5e-05	0.000411163	lncRNA	co_expression	BnaCnng40020D	sp|Q8GUM4|Y3739_ARATH Uncharacterized membrane protein At3g27390 OS=Arabidopsis thaliana GN=At3g27390 PE=1 SV=2//1.54441e-120
LNC_003613	XLOC_071682	chrC05:22294501-22295864	4.38673	2.03479	1.10827	5e-05	0.000411163	lncRNA	co_expression	BnaC05g48290D	sp|Q1PET6|ICML2_ARATH Probable isoprenylcysteine alpha-carbonyl methylesterase ICMEL2 OS=Arabidopsis thaliana GN=ICMEL2 PE=2 SV=1//0
LNC_003613	XLOC_071682	chrC05:22294501-22295864	4.38673	2.03479	1.10827	5e-05	0.000411163	lncRNA	co_expression	BnaA03g59400D	sp|Q42400|AAP1_ARATH Amino acid permease 1 OS=Arabidopsis thaliana GN=AAP1 PE=1 SV=1//0
LNC_003613	XLOC_071682	chrC05:22294501-22295864	4.38673	2.03479	1.10827	5e-05	0.000411163	lncRNA	co_expression	BnaC07g17260D	sp|Q4PE39|SEC23_USTMA Protein transport protein SEC23 OS=Ustilago maydis (strain 521 / FGSC 9021) GN=SEC23 PE=3 SV=1//0
LNC_003613	XLOC_071682	chrC05:22294501-22295864	4.38673	2.03479	1.10827	5e-05	0.000411163	lncRNA	co_expression	BnaA02g05540D	sp|Q94F58|NAC89_ARATH NAC domain-containing protein 89 OS=Arabidopsis thaliana GN=NAC089 PE=1 SV=1//0
LNC_003613	XLOC_071682	chrC05:22294501-22295864	4.38673	2.03479	1.10827	5e-05	0.000411163	lncRNA	co_expression	BnaC03g52080D	sp|Q9SCW4|HFB2A_ARATH Heat stress transcription factor B-2a OS=Arabidopsis thaliana GN=HSFB2A PE=2 SV=1//1.81434e-119
LNC_003613	XLOC_071682	chrC05:22294501-22295864	4.38673	2.03479	1.10827	5e-05	0.000411163	lncRNA	co_expression	BnaC01g12260D	sp|A6P6W0|CASL1_CANSA Cannabidiolic acid synthase-like 1 OS=Cannabis sativa GN=CBDAS2 PE=2 SV=1//1.37367e-146
LNC_003613	XLOC_071682	chrC05:22294501-22295864	4.38673	2.03479	1.10827	5e-05	0.000411163	lncRNA	co_expression	BnaC03g34940D	sp|Q9M7Z1|ODB2_ARATH Lipoamide acyltransferase component of branched-chain alpha-keto acid dehydrogenase complex, mitochondrial OS=Arabidopsis thaliana GN=BCE2 PE=1 SV=1//0
LNC_003613	XLOC_071682	chrC05:22294501-22295864	4.38673	2.03479	1.10827	5e-05	0.000411163	lncRNA	co_expression	BnaC07g24110D	-//-
LNC_003613	XLOC_071682	chrC05:22294501-22295864	4.38673	2.03479	1.10827	5e-05	0.000411163	lncRNA	co_expression	BnaAnng15560D	-//-
LNC_003613	XLOC_071682	chrC05:22294501-22295864	4.38673	2.03479	1.10827	5e-05	0.000411163	lncRNA	co_expression	BnaA05g08070D	-//-
LNC_003613	XLOC_071682	chrC05:22294501-22295864	4.38673	2.03479	1.10827	5e-05	0.000411163	lncRNA	co_expression	BnaC08g01680D	sp|Q9LND7|SKI16_ARATH F-box protein SKIP16 OS=Arabidopsis thaliana GN=SKIP16 PE=1 SV=1//0
LNC_003613	XLOC_071682	chrC05:22294501-22295864	4.38673	2.03479	1.10827	5e-05	0.000411163	lncRNA	co_expression	BnaA06g24700D	sp|Q54JE4|ODO1_DICDI 2-oxoglutarate dehydrogenase, mitochondrial OS=Dictyostelium discoideum GN=ogdh PE=3 SV=1//0
LNC_003613	XLOC_071682	chrC05:22294501-22295864	4.38673	2.03479	1.10827	5e-05	0.000411163	lncRNA	co_expression	BnaC04g38650D	sp|Q7G9P4|ALDO3_ARATH Abscisic-aldehyde oxidase OS=Arabidopsis thaliana GN=AAO3 PE=1 SV=1//0
LNC_003613	XLOC_071682	chrC05:22294501-22295864	4.38673	2.03479	1.10827	5e-05	0.000411163	lncRNA	co_expression	BnaA09g21100D	sp|Q8L733|Y4121_ARATH Putative transferase At4g12130, mitochondrial OS=Arabidopsis thaliana GN=At4g12130 PE=1 SV=1//0
LNC_003613	XLOC_071682	chrC05:22294501-22295864	4.38673	2.03479	1.10827	5e-05	0.000411163	lncRNA	co_expression	BnaC07g40100D	sp|P49597|P2C56_ARATH Protein phosphatase 2C 56 OS=Arabidopsis thaliana GN=ABI1 PE=1 SV=2//0
LNC_003613	XLOC_071682	chrC05:22294501-22295864	4.38673	2.03479	1.10827	5e-05	0.000411163	lncRNA	co_expression	BnaC03g18150D	sp|O48837|LRKS2_ARATH Receptor like protein kinase S.2 OS=Arabidopsis thaliana GN=LECRKS2 PE=2 SV=2//2.78012e-35
LNC_003613	XLOC_071682	chrC05:22294501-22295864	4.38673	2.03479	1.10827	5e-05	0.000411163	lncRNA	co_expression	BnaC04g09800D	sp|Q93ZT5|EDL3_ARATH EID1-like F-box protein 3 OS=Arabidopsis thaliana GN=EDL3 PE=2 SV=1//4.00925e-144
LNC_003613	XLOC_071682	chrC05:22294501-22295864	4.38673	2.03479	1.10827	5e-05	0.000411163	lncRNA	co_expression	BnaC08g33540D	sp|Q8VYJ7|CLPB4_ARATH Chaperone protein ClpB4, mitochondrial OS=Arabidopsis thaliana GN=CLPB4 PE=2 SV=1//0
LNC_003613	XLOC_071682	chrC05:22294501-22295864	4.38673	2.03479	1.10827	5e-05	0.000411163	lncRNA	co_expression	BnaA03g52990D	sp|Q8L4M6|GATA3_ARATH GATA transcription factor 3 OS=Arabidopsis thaliana GN=GATA3 PE=2 SV=2//4.54418e-138
LNC_003613	XLOC_071682	chrC05:22294501-22295864	4.38673	2.03479	1.10827	5e-05	0.000411163	lncRNA	co_expression	BnaC06g23110D	sp|P42730|CLPB1_ARATH Chaperone protein ClpB1 OS=Arabidopsis thaliana GN=CLPB1 PE=1 SV=2//0
LNC_003613	XLOC_071682	chrC05:22294501-22295864	4.38673	2.03479	1.10827	5e-05	0.000411163	lncRNA	co_expression	BnaC04g01070D	sp|P42776|GBF3_ARATH G-box-binding factor 3 OS=Arabidopsis thaliana GN=GBF3 PE=1 SV=2//2.13142e-179
LNC_003613	XLOC_071682	chrC05:22294501-22295864	4.38673	2.03479	1.10827	5e-05	0.000411163	lncRNA	co_expression	BnaA10g14810D	-//-
LNC_003613	XLOC_071682	chrC05:22294501-22295864	4.38673	2.03479	1.10827	5e-05	0.000411163	lncRNA	co_expression	BnaA06g23500D	-//-
LNC_003613	XLOC_071682	chrC05:22294501-22295864	4.38673	2.03479	1.10827	5e-05	0.000411163	lncRNA	co_expression	BnaC03g32650D	sp|Q8GUH7|CSCLC_ARATH CSC1-like protein HYP1 OS=Arabidopsis thaliana GN=HYP1 PE=2 SV=1//0
LNC_003613	XLOC_071682	chrC05:22294501-22295864	4.38673	2.03479	1.10827	5e-05	0.000411163	lncRNA	co_expression	BnaC09g45580D	sp|Q9LEU7|CIPK5_ARATH CBL-interacting serine/threonine-protein kinase 5 OS=Arabidopsis thaliana GN=CIPK5 PE=2 SV=1//0
LNC_003613	XLOC_071682	chrC05:22294501-22295864	4.38673	2.03479	1.10827	5e-05	0.000411163	lncRNA	co_expression	BnaC01g23230D	sp|Q96328|SAC8_ARATH Phosphoinositide phosphatase SAC8 OS=Arabidopsis thaliana GN=SAC8 PE=2 SV=1//0
LNC_003613	XLOC_071682	chrC05:22294501-22295864	4.38673	2.03479	1.10827	5e-05	0.000411163	lncRNA	co_expression	BnaC03g26120D	sp|Q96266|GSTF8_ARATH Glutathione S-transferase F8, chloroplastic OS=Arabidopsis thaliana GN=GSTF8 PE=1 SV=3//2.37439e-130
LNC_003613	XLOC_071682	chrC05:22294501-22295864	4.38673	2.03479	1.10827	5e-05	0.000411163	lncRNA	co_expression	BnaA10g12140D	sp|Q9FIF5|P2C78_ARATH Probable protein phosphatase 2C 78 OS=Arabidopsis thaliana GN=At5g59220 PE=2 SV=1//0
LNC_003613	XLOC_071682	chrC05:22294501-22295864	4.38673	2.03479	1.10827	5e-05	0.000411163	lncRNA	co_expression	BnaC08g28990D	sp|Q84WI0|GIS_ARATH Zinc finger protein GIS OS=Arabidopsis thaliana GN=GIS PE=2 SV=1//5.70296e-103
LNC_003613	XLOC_071682	chrC05:22294501-22295864	4.38673	2.03479	1.10827	5e-05	0.000411163	lncRNA	co_expression	BnaA09g55990D	sp|Q80Y75|DJB13_MOUSE DnaJ homolog subfamily B member 13 OS=Mus musculus GN=Dnajb13 PE=2 SV=1//2.80728e-80
LNC_003613	XLOC_071682	chrC05:22294501-22295864	4.38673	2.03479	1.10827	5e-05	0.000411163	lncRNA	co_expression	BnaC08g06690D	sp|Q9SYT0|ANXD1_ARATH Annexin D1 OS=Arabidopsis thaliana GN=ANN1 PE=1 SV=1//0
LNC_003613	XLOC_071682	chrC05:22294501-22295864	4.38673	2.03479	1.10827	5e-05	0.000411163	lncRNA	co_expression	BnaA05g36620D	sp|Q9LIG0|Y3136_ARATH Clavaminate synthase-like protein At3g21360 OS=Arabidopsis thaliana GN=At3g21360 PE=1 SV=1//0
LNC_003613	XLOC_071682	chrC05:22294501-22295864	4.38673	2.03479	1.10827	5e-05	0.000411163	lncRNA	co_expression	BnaC07g45180D	sp|Q8L4M6|GATA3_ARATH GATA transcription factor 3 OS=Arabidopsis thaliana GN=GATA3 PE=2 SV=2//1.21318e-136
LNC_003613	XLOC_071682	chrC05:22294501-22295864	4.38673	2.03479	1.10827	5e-05	0.000411163	lncRNA	co_expression	BnaC06g00420D	sp|Q9M7Q4|AI5L5_ARATH ABSCISIC ACID-INSENSITIVE 5-like protein 5 OS=Arabidopsis thaliana GN=ABF2 PE=1 SV=1//2.08226e-46
LNC_003613	XLOC_071682	chrC05:22294501-22295864	4.38673	2.03479	1.10827	5e-05	0.000411163	lncRNA	co_expression	BnaC07g07770D	-//-
LNC_003613	XLOC_071682	chrC05:22294501-22295864	4.38673	2.03479	1.10827	5e-05	0.000411163	lncRNA	co_expression	BnaA09g42760D	sp|Q9S7U0|INO1_WHEAT Inositol-3-phosphate synthase OS=Triticum aestivum GN=MIPS PE=2 SV=1//0
LNC_003613	XLOC_071682	chrC05:22294501-22295864	4.38673	2.03479	1.10827	5e-05	0.000411163	lncRNA	co_expression	BnaC08g30850D	sp|O22150|SAU36_ARATH Auxin-responsive protein SAUR36 OS=Arabidopsis thaliana GN=SAUR36 PE=2 SV=1//1.79375e-40
LNC_003613	XLOC_071682	chrC05:22294501-22295864	4.38673	2.03479	1.10827	5e-05	0.000411163	lncRNA	co_expression	BnaC01g24000D	sp|Q9FYC2|PAO_ARATH Pheophorbide a oxygenase, chloroplastic OS=Arabidopsis thaliana GN=PAO PE=1 SV=1//0
LNC_003613	XLOC_071682	chrC05:22294501-22295864	4.38673	2.03479	1.10827	5e-05	0.000411163	lncRNA	co_expression	BnaC04g01000D	sp|O82345|BAG6_ARATH BAG family molecular chaperone regulator 6 OS=Arabidopsis thaliana GN=BAG6 PE=1 SV=1//0
LNC_003613	XLOC_071682	chrC05:22294501-22295864	4.38673	2.03479	1.10827	5e-05	0.000411163	lncRNA	co_expression	BnaC01g25440D	-//-
LNC_003613	XLOC_071682	chrC05:22294501-22295864	4.38673	2.03479	1.10827	5e-05	0.000411163	lncRNA	co_expression	BnaC03g41490D	sp|Q9LJX4|PUM5_ARATH Pumilio homolog 5 OS=Arabidopsis thaliana GN=APUM5 PE=1 SV=2//0
LNC_003613	XLOC_071682	chrC05:22294501-22295864	4.38673	2.03479	1.10827	5e-05	0.000411163	lncRNA	co_expression	BnaA05g21040D	sp|Q9LJL9|CAMK2_ARATH CDPK-related kinase 2 OS=Arabidopsis thaliana GN=CRK2 PE=1 SV=1//0
LNC_003613	XLOC_071682	chrC05:22294501-22295864	4.38673	2.03479	1.10827	5e-05	0.000411163	lncRNA	co_expression	BnaA08g06260D	sp|Q9SYT0|ANXD1_ARATH Annexin D1 OS=Arabidopsis thaliana GN=ANN1 PE=1 SV=1//0
LNC_003613	XLOC_071682	chrC05:22294501-22295864	4.38673	2.03479	1.10827	5e-05	0.000411163	lncRNA	co_expression	BnaC03g21650D	-//-
LNC_003613	XLOC_071682	chrC05:22294501-22295864	4.38673	2.03479	1.10827	5e-05	0.000411163	lncRNA	co_expression	BnaA06g40730D	sp|P55231|GLGL3_ARATH Glucose-1-phosphate adenylyltransferase large subunit 3, chloroplastic OS=Arabidopsis thaliana GN=APL3 PE=2 SV=2//0
LNC_003613	XLOC_071682	chrC05:22294501-22295864	4.38673	2.03479	1.10827	5e-05	0.000411163	lncRNA	co_expression	BnaCnng13340D	sp|Q54JE4|ODO1_DICDI 2-oxoglutarate dehydrogenase, mitochondrial OS=Dictyostelium discoideum GN=ogdh PE=3 SV=1//0
LNC_003613	XLOC_071682	chrC05:22294501-22295864	4.38673	2.03479	1.10827	5e-05	0.000411163	lncRNA	co_expression	BnaC07g29220D	sp|Q92576|PHF3_HUMAN PHD finger protein 3 OS=Homo sapiens GN=PHF3 PE=1 SV=3//6.86886e-18
LNC_003613	XLOC_071682	chrC05:22294501-22295864	4.38673	2.03479	1.10827	5e-05	0.000411163	lncRNA	co_expression	BnaC07g22160D	sp|Q6R8G5|PHO15_ARATH Phosphate transporter PHO1 homolog 5 OS=Arabidopsis thaliana GN=PHO1-H5 PE=2 SV=2//0
LNC_003613	XLOC_071682	chrC05:22294501-22295864	4.38673	2.03479	1.10827	5e-05	0.000411163	lncRNA	co_expression	BnaC09g44520D	sp|Q9FI14|TAO1_ARATH Disease resistance protein TAO1 OS=Arabidopsis thaliana GN=TAO1 PE=3 SV=1//3.26363e-16
LNC_003613	XLOC_071682	chrC05:22294501-22295864	4.38673	2.03479	1.10827	5e-05	0.000411163	lncRNA	co_expression	BnaC03g53640D	sp|P28186|RAE1C_ARATH Ras-related protein RABE1c OS=Arabidopsis thaliana GN=RABE1C PE=1 SV=1//2.53544e-130
LNC_003613	XLOC_071682	chrC05:22294501-22295864	4.38673	2.03479	1.10827	5e-05	0.000411163	lncRNA	co_expression	BnaC07g00030D	-//-
LNC_003613	XLOC_071682	chrC05:22294501-22295864	4.38673	2.03479	1.10827	5e-05	0.000411163	lncRNA	co_expression	BnaA03g32320D	sp|Q9LHA8|MD37C_ARATH Probable mediator of RNA polymerase II transcription subunit 37c OS=Arabidopsis thaliana GN=MED37C PE=1 SV=1//0
LNC_003613	XLOC_071682	chrC05:22294501-22295864	4.38673	2.03479	1.10827	5e-05	0.000411163	lncRNA	co_expression	BnaC05g04090D	-//-
LNC_003613	XLOC_071682	chrC05:22294501-22295864	4.38673	2.03479	1.10827	5e-05	0.000411163	lncRNA	co_expression	BnaC03g54410D	sp|Q7G192|ALDO2_ARATH Indole-3-acetaldehyde oxidase OS=Arabidopsis thaliana GN=AAO2 PE=1 SV=2//0
LNC_003613	XLOC_071682	chrC05:22294501-22295864	4.38673	2.03479	1.10827	5e-05	0.000411163	lncRNA	co_expression	BnaA09g48800D	sp|Q8RXU4|THA1_ARATH Probable low-specificity L-threonine aldolase 1 OS=Arabidopsis thaliana GN=THA1 PE=1 SV=1//0
LNC_003613	XLOC_071682	chrC05:22294501-22295864	4.38673	2.03479	1.10827	5e-05	0.000411163	lncRNA	co_expression	BnaA06g09920D	-//-
LNC_003613	XLOC_071682	chrC05:22294501-22295864	4.38673	2.03479	1.10827	5e-05	0.000411163	lncRNA	co_expression	BnaA06g00850D	sp|Q9C8L4|ETHE1_ARATH Persulfide dioxygenase ETHE1 homolog, mitochondrial OS=Arabidopsis thaliana GN=GLY3 PE=1 SV=3//5.37905e-167
LNC_003613	XLOC_071682	chrC05:22294501-22295864	4.38673	2.03479	1.10827	5e-05	0.000411163	lncRNA	co_expression	BnaC03g18140D	sp|O48837|LRKS2_ARATH Receptor like protein kinase S.2 OS=Arabidopsis thaliana GN=LECRKS2 PE=2 SV=2//2.5542e-49
LNC_003613	XLOC_071682	chrC05:22294501-22295864	4.38673	2.03479	1.10827	5e-05	0.000411163	lncRNA	co_expression	BnaCnng01330D	sp|Q9S6Z8|KCO5_ARATH Two-pore potassium channel 5 OS=Arabidopsis thaliana GN=TPK5 PE=1 SV=1//0
LNC_003613	XLOC_071682	chrC05:22294501-22295864	4.38673	2.03479	1.10827	5e-05	0.000411163	lncRNA	co_expression	BnaA07g36440D	-//-
LNC_003613	XLOC_071682	chrC05:22294501-22295864	4.38673	2.03479	1.10827	5e-05	0.000411163	lncRNA	co_expression	BnaCnng40810D	sp|F4KBF3|AAE17_ARATH Probable acyl-activating enzyme 17, peroxisomal OS=Arabidopsis thaliana GN=AAE17 PE=2 SV=1//0
LNC_003613	XLOC_071682	chrC05:22294501-22295864	4.38673	2.03479	1.10827	5e-05	0.000411163	lncRNA	co_expression	BnaCnng41320D	sp|Q9M7Q2|AI5L7_ARATH ABSCISIC ACID-INSENSITIVE 5-like protein 7 OS=Arabidopsis thaliana GN=ABF4 PE=1 SV=1//2.15229e-150
LNC_003613	XLOC_071682	chrC05:22294501-22295864	4.38673	2.03479	1.10827	5e-05	0.000411163	lncRNA	co_expression	BnaC07g11320D	-//-
LNC_003613	XLOC_071682	chrC05:22294501-22295864	4.38673	2.03479	1.10827	5e-05	0.000411163	lncRNA	co_expression	BnaC01g22950D	sp|O23324|APS3_ARATH ATP-sulfurylase 3, chloroplastic OS=Arabidopsis thaliana GN=APS3 PE=1 SV=1//0
LNC_003613	XLOC_071682	chrC05:22294501-22295864	4.38673	2.03479	1.10827	5e-05	0.000411163	lncRNA	co_expression	BnaC06g25430D	sp|Q9LQ98|AFP1_ARATH Ninja-family protein AFP1 OS=Arabidopsis thaliana GN=AFP1 PE=1 SV=1//6.34418e-146
LNC_003613	XLOC_071682	chrC05:22294501-22295864	4.38673	2.03479	1.10827	5e-05	0.000411163	lncRNA	co_expression	BnaA09g53810D	sp|Q8W3M4|Y4744_ARATH Uncharacterized protein At4g06744 OS=Arabidopsis thaliana GN=At4g06744 PE=2 SV=1//1.28156e-09
LNC_003613	XLOC_071682	chrC05:22294501-22295864	4.38673	2.03479	1.10827	5e-05	0.000411163	lncRNA	co_expression	BnaC08g15100D	sp|Q39366|LGUL_BRAOG Putative lactoylglutathione lyase OS=Brassica oleracea var. gemmifera PE=2 SV=1//0
LNC_003613	XLOC_071682	chrC05:22294501-22295864	4.38673	2.03479	1.10827	5e-05	0.000411163	lncRNA	co_expression	BnaC09g08910D	sp|Q9SIX0|FB106_ARATH Putative F-box protein At2g16290 OS=Arabidopsis thaliana GN=At2g16290 PE=4 SV=1//2.08015e-87
LNC_003613	XLOC_071682	chrC05:22294501-22295864	4.38673	2.03479	1.10827	5e-05	0.000411163	lncRNA	co_expression	BnaA09g53100D	sp|Q9SGU9|MGL_ARATH Methionine gamma-lyase OS=Arabidopsis thaliana GN=MGL PE=1 SV=1//0
LNC_003613	XLOC_071682	chrC05:22294501-22295864	4.38673	2.03479	1.10827	5e-05	0.000411163	lncRNA	co_expression	BnaA03g35980D	sp|Q945M9|NFYA9_ARATH Nuclear transcription factor Y subunit A-9 OS=Arabidopsis thaliana GN=NFYA9 PE=2 SV=1//1.08587e-139
LNC_003613	XLOC_071682	chrC05:22294501-22295864	4.38673	2.03479	1.10827	5e-05	0.000411163	lncRNA	co_expression	BnaCnng23260D	sp|Q9M111|SUS3_ARATH Sucrose synthase 3 OS=Arabidopsis thaliana GN=SUS3 PE=1 SV=1//0
LNC_003613	XLOC_071682	chrC05:22294501-22295864	4.38673	2.03479	1.10827	5e-05	0.000411163	lncRNA	co_expression	BnaA05g11020D	sp|Q9SL03|CALS2_ARATH Callose synthase 2 OS=Arabidopsis thaliana GN=CALS2 PE=2 SV=3//0
LNC_003613	XLOC_071682	chrC05:22294501-22295864	4.38673	2.03479	1.10827	5e-05	0.000411163	lncRNA	co_expression	BnaA04g14370D	-//-
LNC_003613	XLOC_071682	chrC05:22294501-22295864	4.38673	2.03479	1.10827	5e-05	0.000411163	lncRNA	co_expression	BnaA03g15120D	sp|O48837|LRKS2_ARATH Receptor like protein kinase S.2 OS=Arabidopsis thaliana GN=LECRKS2 PE=2 SV=2//0
LNC_003613	XLOC_071682	chrC05:22294501-22295864	4.38673	2.03479	1.10827	5e-05	0.000411163	lncRNA	co_expression	BnaAnng21080D	sp|D1ZKF3|AMPP1_SORMK Probable Xaa-Pro aminopeptidase P OS=Sordaria macrospora (strain ATCC MYA-333 / DSM 997 / K(L3346) / K-hell) GN=AMPP PE=3 SV=1//0
LNC_003613	XLOC_071682	chrC05:22294501-22295864	4.38673	2.03479	1.10827	5e-05	0.000411163	lncRNA	co_expression	BnaC06g22060D	sp|Q94CH8|EXL1_ARATH GDSL esterase/lipase EXL1 OS=Arabidopsis thaliana GN=EXL1 PE=2 SV=1//0
LNC_003613	XLOC_071682	chrC05:22294501-22295864	4.38673	2.03479	1.10827	5e-05	0.000411163	lncRNA	co_expression	BnaAnng26550D	sp|Q9M7Q3|AI5L6_ARATH ABSCISIC ACID-INSENSITIVE 5-like protein 6 OS=Arabidopsis thaliana GN=ABF3 PE=1 SV=1//6.59809e-168
LNC_003613	XLOC_071682	chrC05:22294501-22295864	4.38673	2.03479	1.10827	5e-05	0.000411163	lncRNA	co_expression	BnaC03g49750D	-//-
LNC_003613	XLOC_071682	chrC05:22294501-22295864	4.38673	2.03479	1.10827	5e-05	0.000411163	lncRNA	co_expression	BnaC07g29150D	sp|Q08298|RD22_ARATH Dehydration-responsive protein RD22 OS=Arabidopsis thaliana GN=RD22 PE=2 SV=1//0
LNC_003613	XLOC_071682	chrC05:22294501-22295864	4.38673	2.03479	1.10827	5e-05	0.000411163	lncRNA	co_expression	BnaC09g45240D	sp|Q8L7E5|WIT1_ARATH WPP domain-interacting tail-anchored protein 1 OS=Arabidopsis thaliana GN=WIT1 PE=1 SV=2//0
LNC_003613	XLOC_071682	chrC05:22294501-22295864	4.38673	2.03479	1.10827	5e-05	0.000411163	lncRNA	co_expression	BnaC09g05650D	sp|P81392|MYB06_ANTMA Myb-related protein 306 OS=Antirrhinum majus GN=MYB306 PE=2 SV=1//3.42668e-92
LNC_003613	XLOC_071682	chrC05:22294501-22295864	4.38673	2.03479	1.10827	5e-05	0.000411163	lncRNA	co_expression	BnaA01g15040D	sp|Q9SW00|ORP4B_ARATH Oxysterol-binding protein-related protein 4B OS=Arabidopsis thaliana GN=ORP4B PE=2 SV=2//0
LNC_003613	XLOC_071682	chrC05:22294501-22295864	4.38673	2.03479	1.10827	5e-05	0.000411163	lncRNA	co_expression	BnaC06g20270D	-//-
LNC_003613	XLOC_071682	chrC05:22294501-22295864	4.38673	2.03479	1.10827	5e-05	0.000411163	lncRNA	co_expression	BnaA07g30220D	-//-
LNC_003613	XLOC_071682	chrC05:22294501-22295864	4.38673	2.03479	1.10827	5e-05	0.000411163	lncRNA	co_expression	BnaAnng22050D	sp|Q9S7E9|GGT2_ARATH Glutamate--glyoxylate aminotransferase 2 OS=Arabidopsis thaliana GN=GGAT2 PE=1 SV=1//0
LNC_003613	XLOC_071682	chrC05:22294501-22295864	4.38673	2.03479	1.10827	5e-05	0.000411163	lncRNA	co_expression	BnaC03g45140D	-//-
LNC_003613	XLOC_071682	chrC05:22294501-22295864	4.38673	2.03479	1.10827	5e-05	0.000411163	lncRNA	co_expression	BnaC03g60130D	sp|P34024|PLC_LISMO 1-phosphatidylinositol phosphodiesterase OS=Listeria monocytogenes serovar 1/2a (strain ATCC BAA-679 / EGD-e) GN=plcA PE=1 SV=1//7.82618e-13
LNC_003613	XLOC_071682	chrC05:22294501-22295864	4.38673	2.03479	1.10827	5e-05	0.000411163	lncRNA	co_expression	BnaUnng04150D	-//-
LNC_003613	XLOC_071682	chrC05:22294501-22295864	4.38673	2.03479	1.10827	5e-05	0.000411163	lncRNA	co_expression	BnaA03g53420D	sp|Q8K400|STXB5_MOUSE Syntaxin-binding protein 5 OS=Mus musculus GN=Stxbp5 PE=1 SV=3//5.24723e-14
LNC_003613	XLOC_071682	chrC05:22294501-22295864	4.38673	2.03479	1.10827	5e-05	0.000411163	lncRNA	co_expression	BnaA03g39660D	sp|F4KBF3|AAE17_ARATH Probable acyl-activating enzyme 17, peroxisomal OS=Arabidopsis thaliana GN=AAE17 PE=2 SV=1//0
LNC_003613	XLOC_071682	chrC05:22294501-22295864	4.38673	2.03479	1.10827	5e-05	0.000411163	lncRNA	co_expression	BnaA10g19070D	sp|Q9S7E4|FDH_ARATH Formate dehydrogenase, mitochondrial OS=Arabidopsis thaliana GN=FDH1 PE=1 SV=1//0
LNC_003613	XLOC_071682	chrC05:22294501-22295864	4.38673	2.03479	1.10827	5e-05	0.000411163	lncRNA	co_expression	BnaA10g21560D	sp|Q9FVR6|Y1222_ARATH Uncharacterized protein At1g32220, chloroplastic OS=Arabidopsis thaliana GN=At1g32220 PE=2 SV=1//3.07342e-47
LNC_003613	XLOC_071682	chrC05:22294501-22295864	4.38673	2.03479	1.10827	5e-05	0.000411163	lncRNA	co_expression	BnaC07g24800D	sp|Q9LK90|ALA8_ARATH Probable phospholipid-transporting ATPase 8 OS=Arabidopsis thaliana GN=ALA8 PE=3 SV=1//0
LNC_003613	XLOC_071682	chrC05:22294501-22295864	4.38673	2.03479	1.10827	5e-05	0.000411163	lncRNA	co_expression	BnaA09g26040D	sp|Q84JP1|NFYA7_ARATH Nuclear transcription factor Y subunit A-7 OS=Arabidopsis thaliana GN=NFYA7 PE=2 SV=1//1.99263e-79
LNC_003613	XLOC_071682	chrC05:22294501-22295864	4.38673	2.03479	1.10827	5e-05	0.000411163	lncRNA	co_expression	BnaAnng34060D	sp|Q94CH8|EXL1_ARATH GDSL esterase/lipase EXL1 OS=Arabidopsis thaliana GN=EXL1 PE=2 SV=1//0
LNC_003613	XLOC_071682	chrC05:22294501-22295864	4.38673	2.03479	1.10827	5e-05	0.000411163	lncRNA	co_expression	BnaA08g28460D	sp|Q9LND7|SKI16_ARATH F-box protein SKIP16 OS=Arabidopsis thaliana GN=SKIP16 PE=1 SV=1//0
LNC_003613	XLOC_071682	chrC05:22294501-22295864	4.38673	2.03479	1.10827	5e-05	0.000411163	lncRNA	co_expression	BnaC04g09100D	-//-
LNC_003613	XLOC_071682	chrC05:22294501-22295864	4.38673	2.03479	1.10827	5e-05	0.000411163	lncRNA	co_expression	BnaC03g71480D	sp|Q9FY94|SWT15_ARATH Bidirectional sugar transporter SWEET15 OS=Arabidopsis thaliana GN=SWEET15 PE=2 SV=1//3.28327e-168
LNC_003613	XLOC_071682	chrC05:22294501-22295864	4.38673	2.03479	1.10827	5e-05	0.000411163	lncRNA	co_expression	BnaUnng00130D	sp|P37707|B2_DAUCA B2 protein OS=Daucus carota PE=2 SV=1//8.72156e-82
LNC_000243	XLOC_005689	chrA02:374985-376067	0.981201	0.338366	1.53596	0.0143	0.0488848	lncRNA	co_expression	BnaA05g06750D	sp|Q9FFY3|VAS_ARATH Lipid transfer-like protein VAS OS=Arabidopsis thaliana GN=VAS PE=2 SV=1//1.14006e-06
LNC_000243	XLOC_005689	chrA02:374985-376067	0.981201	0.338366	1.53596	0.0143	0.0488848	lncRNA	co_expression	BnaC02g14570D	sp|Q94BN2|SPSY_ARATH Spermine synthase OS=Arabidopsis thaliana GN=SPMS PE=1 SV=1//0
LNC_004357	XLOC_084911	chrC07:39428520-39431927	0.245265	1.02606	-2.0647	0.0013	0.00702991	lncRNA	co_expression	BnaC08g14830D	sp|Q94KB7|MLO6_ARATH MLO-like protein 6 OS=Arabidopsis thaliana GN=MLO6 PE=2 SV=2//1.82633e-79
LNC_004357	XLOC_084911	chrC07:39428520-39431927	0.245265	1.02606	-2.0647	0.0013	0.00702991	lncRNA	co_expression	BnaAnng35320D	sp|Q9C5V5|GLR28_ARATH Glutamate receptor 2.8 OS=Arabidopsis thaliana GN=GLR2.8 PE=2 SV=2//0
LNC_004357	XLOC_084911	chrC07:39428520-39431927	0.245265	1.02606	-2.0647	0.0013	0.00702991	lncRNA	co_expression	BnaA03g30620D	sp|Q9C7A2|Y3236_ARATH Ankyrin repeat-containing protein At3g12360 OS=Arabidopsis thaliana GN=At3g12360 PE=2 SV=1//0
LNC_004357	XLOC_084911	chrC07:39428520-39431927	0.245265	1.02606	-2.0647	0.0013	0.00702991	lncRNA	co_expression	BnaA09g05000D	sp|Q9FL62|WRK30_ARATH Probable WRKY transcription factor 30 OS=Arabidopsis thaliana GN=WRKY30 PE=2 SV=1//7.06071e-136
LNC_004357	XLOC_084911	chrC07:39428520-39431927	0.245265	1.02606	-2.0647	0.0013	0.00702991	lncRNA	co_expression	BnaA01g17800D	sp|P22988|LDHA_HORVU L-lactate dehydrogenase A OS=Hordeum vulgare PE=1 SV=1//5.40404e-161
LNC_004357	XLOC_084911	chrC07:39428520-39431927	0.245265	1.02606	-2.0647	0.0013	0.00702991	lncRNA	co_expression	BnaC03g56990D	sp|Q9LPV5|NRT25_ARATH High affinity nitrate transporter 2.5 OS=Arabidopsis thaliana GN=NRT2.5 PE=2 SV=1//0
LNC_004357	XLOC_084911	chrC07:39428520-39431927	0.245265	1.02606	-2.0647	0.0013	0.00702991	lncRNA	co_expression	BnaA03g37790D	sp|Q8H199|CRK14_ARATH Cysteine-rich receptor-like protein kinase 14 OS=Arabidopsis thaliana GN=CRK14 PE=2 SV=2//0
LNC_004357	XLOC_084911	chrC07:39428520-39431927	0.245265	1.02606	-2.0647	0.0013	0.00702991	lncRNA	co_expression	BnaA03g36970D	sp|Q9SH43|CRRS5_ARATH Putative cysteine-rich repeat secretory protein 5 OS=Arabidopsis thaliana GN=CRRSP5 PE=3 SV=1//1.17393e-95
LNC_004357	XLOC_084911	chrC07:39428520-39431927	0.245265	1.02606	-2.0647	0.0013	0.00702991	lncRNA	co_expression	BnaC01g16250D	-//-
LNC_004357	XLOC_084911	chrC07:39428520-39431927	0.245265	1.02606	-2.0647	0.0013	0.00702991	lncRNA	co_expression	BnaC01g16010D	sp|Q8S950|NACK1_TOBAC Kinesin-like protein NACK1 OS=Nicotiana tabacum GN=NACK1 PE=1 SV=1//1.72551e-31
LNC_004357	XLOC_084911	chrC07:39428520-39431927	0.245265	1.02606	-2.0647	0.0013	0.00702991	lncRNA	co_expression	BnaCnng26390D	sp|Q9LVR4|U496F_ARATH UPF0496 protein At5g66660 OS=Arabidopsis thaliana GN=At5g66660 PE=2 SV=1//1.04031e-138
LNC_004357	XLOC_084911	chrC07:39428520-39431927	0.245265	1.02606	-2.0647	0.0013	0.00702991	lncRNA	co_expression	BnaCnng07330D	sp|Q9SVX5|DRE2F_ARATH Dehydration-responsive element-binding protein 2F OS=Arabidopsis thaliana GN=DREB2F PE=2 SV=1//6.76562e-56
LNC_004357	XLOC_084911	chrC07:39428520-39431927	0.245265	1.02606	-2.0647	0.0013	0.00702991	lncRNA	co_expression	BnaA02g31140D	sp|Q8LGA5|ATL31_ARATH E3 ubiquitin-protein ligase ATL31 OS=Arabidopsis thaliana GN=ATL31 PE=1 SV=2//2.17029e-173
LNC_004357	XLOC_084911	chrC07:39428520-39431927	0.245265	1.02606	-2.0647	0.0013	0.00702991	lncRNA	co_expression	BnaC07g14590D	sp|Q9LMN8|WAK3_ARATH Wall-associated receptor kinase 3 OS=Arabidopsis thaliana GN=WAK3 PE=2 SV=2//0
LNC_004357	XLOC_084911	chrC07:39428520-39431927	0.245265	1.02606	-2.0647	0.0013	0.00702991	lncRNA	co_expression	BnaC01g05180D	-//-
LNC_003781	XLOC_074921	chrC05:37544627-37545336	1.18562	5.99148	-2.33727	5e-05	0.000411163	lncRNA	co_expression	BnaCnng34030D	sp|P24805|TSJT1_TOBAC Stem-specific protein TSJT1 OS=Nicotiana tabacum GN=TSJT1 PE=2 SV=1//9.03948e-30
LNC_000379	XLOC_007608	chrA02_random:447325-448687	4.59955	2.79434	0.718986	0.0099	0.0365405	lncRNA	co_expression	BnaC06g34740D	sp|Q8K2A6|LIPM_MOUSE Lipase member M OS=Mus musculus GN=Lipm PE=2 SV=1//1.07717e-23
LNC_000379	XLOC_007608	chrA02_random:447325-448687	4.59955	2.79434	0.718986	0.0099	0.0365405	lncRNA	co_expression	BnaCnng73330D	sp|Q9M276|ATB12_ARATH Homeobox-leucine zipper protein ATHB-12 OS=Arabidopsis thaliana GN=ATHB-12 PE=2 SV=1//7.15891e-112
LNC_001706	XLOC_039579	chrA10:488717-489252	3.94114	0.751514	2.39074	0.00085	0.00492103	lncRNA	co_expression	BnaC04g47560D	sp|Q5HZL9|HDHD3_XENLA Haloacid dehalogenase-like hydrolase domain-containing protein 3 OS=Xenopus laevis GN=hdhd3 PE=2 SV=1//3.92147e-18
LNC_001706	XLOC_039579	chrA10:488717-489252	3.94114	0.751514	2.39074	0.00085	0.00492103	lncRNA	co_expression	BnaA09g04600D	sp|Q708Y0|EBF2_ARATH EIN3-binding F-box protein 2 OS=Arabidopsis thaliana GN=EBF2 PE=1 SV=1//0
LNC_001706	XLOC_039579	chrA10:488717-489252	3.94114	0.751514	2.39074	0.00085	0.00492103	lncRNA	co_expression	BnaC06g40110D	sp|Q9SAG8|DNAJ8_ARATH Chaperone protein dnaJ 8, chloroplastic OS=Arabidopsis thaliana GN=ATJ8 PE=2 SV=1//3.12226e-78
LNC_005727	XLOC_106254	chrUnn_random:5064044-5064880	18.6732	7.3532	1.34453	5e-05	0.000411163	lncRNA	co_expression	BnaC09g35300D	-//-
LNC_005727	XLOC_106254	chrUnn_random:5064044-5064880	18.6732	7.3532	1.34453	5e-05	0.000411163	lncRNA	co_expression	BnaA09g01040D	-//-
LNC_005727	XLOC_106254	chrUnn_random:5064044-5064880	18.6732	7.3532	1.34453	5e-05	0.000411163	lncRNA	co_expression	BnaC07g22660D	sp|Q9SI52|P4KG7_ARATH Phosphatidylinositol 4-kinase gamma 7 OS=Arabidopsis thaliana GN=PI4KG7 PE=1 SV=2//0
LNC_005727	XLOC_106254	chrUnn_random:5064044-5064880	18.6732	7.3532	1.34453	5e-05	0.000411163	lncRNA	co_expression	BnaC07g34020D	sp|O23547|EXLB1_ARATH Expansin-like B1 OS=Arabidopsis thaliana GN=EXLB1 PE=2 SV=2//5.58654e-150
LNC_005727	XLOC_106254	chrUnn_random:5064044-5064880	18.6732	7.3532	1.34453	5e-05	0.000411163	lncRNA	co_expression	BnaA10g11590D	sp|Q9FKK7|XYLA_ARATH Xylose isomerase OS=Arabidopsis thaliana GN=XYLA PE=2 SV=2//0
LNC_005727	XLOC_106254	chrUnn_random:5064044-5064880	18.6732	7.3532	1.34453	5e-05	0.000411163	lncRNA	co_expression	BnaA01g11770D	-//-
LNC_005727	XLOC_106254	chrUnn_random:5064044-5064880	18.6732	7.3532	1.34453	5e-05	0.000411163	lncRNA	co_expression	BnaA05g20890D	sp|Q9LJK2|ABAH4_ARATH Abscisic acid 8&apos;-hydroxylase 4 OS=Arabidopsis thaliana GN=CYP707A4 PE=2 SV=2//0
LNC_005727	XLOC_106254	chrUnn_random:5064044-5064880	18.6732	7.3532	1.34453	5e-05	0.000411163	lncRNA	co_expression	BnaA06g16460D	sp|Q8LBB2|KING1_ARATH SNF1-related protein kinase regulatory subunit gamma-1 OS=Arabidopsis thaliana GN=KING1 PE=1 SV=2//0
LNC_001476	XLOC_034532	chrA09:29893033-29893347	1.68505	0	inf	0.00095	0.00540531	lncRNA	co_expression	BnaA03g46210D	sp|Q40784|AAPC_CENCI Putative glucose-6-phosphate 1-epimerase OS=Cenchrus ciliaris PE=2 SV=1//1.46801e-132
LNC_001476	XLOC_034532	chrA09:29893033-29893347	1.68505	0	inf	0.00095	0.00540531	lncRNA	co_expression	BnaA01g25190D	sp|Q94AR6|DOF31_ARATH Dof zinc finger protein DOF3.1 OS=Arabidopsis thaliana GN=DOF3.1 PE=2 SV=2//1.79464e-62
LNC_001476	XLOC_034532	chrA09:29893033-29893347	1.68505	0	inf	0.00095	0.00540531	lncRNA	co_expression	BnaAnng09900D	-//-
LNC_001476	XLOC_034532	chrA09:29893033-29893347	1.68505	0	inf	0.00095	0.00540531	lncRNA	co_expression	BnaC01g04250D	sp|Q8W491|U73B3_ARATH UDP-glycosyltransferase 73B3 OS=Arabidopsis thaliana GN=UGT73B3 PE=2 SV=1//0
LNC_001476	XLOC_034532	chrA09:29893033-29893347	1.68505	0	inf	0.00095	0.00540531	lncRNA	co_expression	BnaC01g14670D	sp|Q9C5S8|CRK5_ARATH Cysteine-rich receptor-like protein kinase 5 OS=Arabidopsis thaliana GN=CRK5 PE=1 SV=1//4.32561e-93
LNC_001476	XLOC_034532	chrA09:29893033-29893347	1.68505	0	inf	0.00095	0.00540531	lncRNA	co_expression	BnaC03g10790D	sp|Q94F58|NAC89_ARATH NAC domain-containing protein 89 OS=Arabidopsis thaliana GN=NAC089 PE=1 SV=1//0
LNC_001476	XLOC_034532	chrA09:29893033-29893347	1.68505	0	inf	0.00095	0.00540531	lncRNA	co_expression	BnaA03g47350D	sp|Q9STJ9|SAP10_ARATH Zinc finger A20 and AN1 domain-containing stress-associated protein 10 OS=Arabidopsis thaliana GN=SAP10 PE=2 SV=1//4.43328e-61
LNC_001476	XLOC_034532	chrA09:29893033-29893347	1.68505	0	inf	0.00095	0.00540531	lncRNA	co_expression	BnaCnng78650D	sp|Q9STR4|1A17_ARATH 1-aminocyclopropane-1-carboxylate synthase 7 OS=Arabidopsis thaliana GN=ACS7 PE=1 SV=1//4.01022e-130
LNC_001476	XLOC_034532	chrA09:29893033-29893347	1.68505	0	inf	0.00095	0.00540531	lncRNA	co_expression	BnaA01g11760D	sp|Q9LYT3|TT12_ARATH Protein TRANSPARENT TESTA 12 OS=Arabidopsis thaliana GN=TT12 PE=2 SV=1//4.70321e-137
LNC_001476	XLOC_034532	chrA09:29893033-29893347	1.68505	0	inf	0.00095	0.00540531	lncRNA	co_expression	BnaCnng29820D	sp|Q9CAR3|KINGL_ARATH SNF1-related protein kinase regulatory subunit gamma-1-like OS=Arabidopsis thaliana GN=CBSCBS2 PE=1 SV=1//0
LNC_001476	XLOC_034532	chrA09:29893033-29893347	1.68505	0	inf	0.00095	0.00540531	lncRNA	co_expression	BnaC04g05500D	sp|Q9FDW1|MYB44_ARATH Transcription factor MYB44 OS=Arabidopsis thaliana GN=MYB44 PE=2 SV=1//2.92295e-42
LNC_001476	XLOC_034532	chrA09:29893033-29893347	1.68505	0	inf	0.00095	0.00540531	lncRNA	co_expression	BnaA05g34870D	sp|Q0PGJ6|AKRC9_ARATH Aldo-keto reductase family 4 member C9 OS=Arabidopsis thaliana GN=AKR4C9 PE=1 SV=1//0
LNC_001476	XLOC_034532	chrA09:29893033-29893347	1.68505	0	inf	0.00095	0.00540531	lncRNA	co_expression	BnaC05g04490D	sp|Q9SHJ5|GPAT1_ARATH Glycerol-3-phosphate acyltransferase 1 OS=Arabidopsis thaliana GN=GPAT1 PE=1 SV=1//0
LNC_001476	XLOC_034532	chrA09:29893033-29893347	1.68505	0	inf	0.00095	0.00540531	lncRNA	co_expression	BnaA01g29390D	sp|Q9LRR7|NCED3_ARATH 9-cis-epoxycarotenoid dioxygenase NCED3, chloroplastic OS=Arabidopsis thaliana GN=NCED3 PE=2 SV=1//0
LNC_001476	XLOC_034532	chrA09:29893033-29893347	1.68505	0	inf	0.00095	0.00540531	lncRNA	co_expression	BnaC05g05180D	sp|Q9LNW3|P2C03_ARATH Protein phosphatase 2C 3 OS=Arabidopsis thaliana GN=AIP1 PE=1 SV=1//2.19142e-161
LNC_001476	XLOC_034532	chrA09:29893033-29893347	1.68505	0	inf	0.00095	0.00540531	lncRNA	co_expression	BnaA03g53070D	sp|Q8LDM2|PKSB_ARATH Type III polyketide synthase B OS=Arabidopsis thaliana GN=PKSB PE=1 SV=1//0
LNC_001476	XLOC_034532	chrA09:29893033-29893347	1.68505	0	inf	0.00095	0.00540531	lncRNA	co_expression	BnaC09g19900D	sp|Q9FJR0|RENT1_ARATH Regulator of nonsense transcripts 1 homolog OS=Arabidopsis thaliana GN=UPF1 PE=1 SV=2//8.43792e-13
LNC_001476	XLOC_034532	chrA09:29893033-29893347	1.68505	0	inf	0.00095	0.00540531	lncRNA	co_expression	BnaC01g01910D	sp|O23171|MES9_ARATH Methylesterase 9 OS=Arabidopsis thaliana GN=MES9 PE=1 SV=1//3.48041e-145
LNC_001476	XLOC_034532	chrA09:29893033-29893347	1.68505	0	inf	0.00095	0.00540531	lncRNA	co_expression	BnaC01g14680D	sp|O65479|CRK20_ARATH Putative cysteine-rich receptor-like protein kinase 20 OS=Arabidopsis thaliana GN=CRK20 PE=2 SV=2//0
LNC_001476	XLOC_034532	chrA09:29893033-29893347	1.68505	0	inf	0.00095	0.00540531	lncRNA	co_expression	BnaC01g23790D	-//-
LNC_001476	XLOC_034532	chrA09:29893033-29893347	1.68505	0	inf	0.00095	0.00540531	lncRNA	co_expression	BnaC03g42040D	sp|Q94AR6|DOF31_ARATH Dof zinc finger protein DOF3.1 OS=Arabidopsis thaliana GN=DOF3.1 PE=2 SV=2//1.42367e-72
LNC_001476	XLOC_034532	chrA09:29893033-29893347	1.68505	0	inf	0.00095	0.00540531	lncRNA	co_expression	BnaCnng03920D	sp|O26373|Y273_METTH UPF0098 protein MTH_273 OS=Methanothermobacter thermautotrophicus (strain ATCC 29096 / DSM 1053 / JCM 10044 / NBRC 100330 / Delta H) GN=MTH_273 PE=3 SV=1//2.37874e-27
LNC_001476	XLOC_034532	chrA09:29893033-29893347	1.68505	0	inf	0.00095	0.00540531	lncRNA	co_expression	BnaC08g33510D	sp|Q9S818|FL3H_ARATH Naringenin,2-oxoglutarate 3-dioxygenase OS=Arabidopsis thaliana GN=F3H PE=1 SV=1//3.60029e-98
LNC_001476	XLOC_034532	chrA09:29893033-29893347	1.68505	0	inf	0.00095	0.00540531	lncRNA	co_expression	BnaA01g26270D	sp|Q9LJL9|CAMK2_ARATH CDPK-related kinase 2 OS=Arabidopsis thaliana GN=CRK2 PE=1 SV=1//0
LNC_001476	XLOC_034532	chrA09:29893033-29893347	1.68505	0	inf	0.00095	0.00540531	lncRNA	co_expression	BnaC07g30350D	sp|Q9FLV4|Y5248_ARATH G-type lectin S-receptor-like serine/threonine-protein kinase At5g24080 OS=Arabidopsis thaliana GN=At5g24080 PE=2 SV=1//0
LNC_001476	XLOC_034532	chrA09:29893033-29893347	1.68505	0	inf	0.00095	0.00540531	lncRNA	co_expression	BnaC07g13770D	-//-
LNC_001476	XLOC_034532	chrA09:29893033-29893347	1.68505	0	inf	0.00095	0.00540531	lncRNA	co_expression	BnaA09g01110D	-//-
LNC_001476	XLOC_034532	chrA09:29893033-29893347	1.68505	0	inf	0.00095	0.00540531	lncRNA	co_expression	BnaC07g26090D	-//-
LNC_001476	XLOC_034532	chrA09:29893033-29893347	1.68505	0	inf	0.00095	0.00540531	lncRNA	co_expression	BnaA01g31850D	sp|Q8W4L0|CML49_ARATH Probable calcium-binding protein CML49 OS=Arabidopsis thaliana GN=CML49 PE=2 SV=1//6.31167e-113
LNC_001476	XLOC_034532	chrA09:29893033-29893347	1.68505	0	inf	0.00095	0.00540531	lncRNA	co_expression	BnaC03g04660D	sp|Q9FY54|SPSA2_ARATH Probable sucrose-phosphate synthase 2 OS=Arabidopsis thaliana GN=SPS2 PE=1 SV=1//8.38106e-163
LNC_001476	XLOC_034532	chrA09:29893033-29893347	1.68505	0	inf	0.00095	0.00540531	lncRNA	co_expression	BnaA08g28370D	sp|P48979|PGLR_PRUPE Polygalacturonase OS=Prunus persica PE=2 SV=1//3.54114e-110
LNC_001476	XLOC_034532	chrA09:29893033-29893347	1.68505	0	inf	0.00095	0.00540531	lncRNA	co_expression	BnaC01g13780D	-//-
LNC_001476	XLOC_034532	chrA09:29893033-29893347	1.68505	0	inf	0.00095	0.00540531	lncRNA	co_expression	BnaC01g05030D	sp|Q9SMZ4|AASS_ARATH Alpha-aminoadipic semialdehyde synthase OS=Arabidopsis thaliana GN=LKR/SDH PE=1 SV=1//0
LNC_001476	XLOC_034532	chrA09:29893033-29893347	1.68505	0	inf	0.00095	0.00540531	lncRNA	co_expression	BnaA05g14780D	sp|Q9LYU4|GH312_ARATH 4-substituted benzoates-glutamate ligase GH3.12 OS=Arabidopsis thaliana GN=GH3.12 PE=1 SV=1//0
LNC_001476	XLOC_034532	chrA09:29893033-29893347	1.68505	0	inf	0.00095	0.00540531	lncRNA	co_expression	BnaC03g19720D	sp|Q9SJ61|CDPKP_ARATH Calcium-dependent protein kinase 25 OS=Arabidopsis thaliana GN=CPK25 PE=2 SV=1//8.80263e-12
LNC_001476	XLOC_034532	chrA09:29893033-29893347	1.68505	0	inf	0.00095	0.00540531	lncRNA	co_expression	BnaCnng78140D	sp|P36494|CB4_SPIOL Chlorophyll a-b binding protein CP24, chloroplastic OS=Spinacia oleracea PE=2 SV=1//7.95352e-07
LNC_001476	XLOC_034532	chrA09:29893033-29893347	1.68505	0	inf	0.00095	0.00540531	lncRNA	co_expression	BnaA06g08230D	-//-
LNC_001476	XLOC_034532	chrA09:29893033-29893347	1.68505	0	inf	0.00095	0.00540531	lncRNA	co_expression	BnaA08g02680D	sp|P90648|MHCKB_DICDI Myosin heavy chain kinase B OS=Dictyostelium discoideum GN=mhkB PE=2 SV=1//2.87235e-12
LNC_001476	XLOC_034532	chrA09:29893033-29893347	1.68505	0	inf	0.00095	0.00540531	lncRNA	co_expression	BnaA09g40740D	sp|P59082|LFS_ALLCE Lachrymatory-factor synthase OS=Allium cepa GN=LFS PE=1 SV=1//7.65349e-16
LNC_001476	XLOC_034532	chrA09:29893033-29893347	1.68505	0	inf	0.00095	0.00540531	lncRNA	co_expression	BnaA04g03540D	sp|Q9M2S9|EXP16_ARATH Expansin-A16 OS=Arabidopsis thaliana GN=EXPA16 PE=2 SV=1//7.72508e-153
LNC_001476	XLOC_034532	chrA09:29893033-29893347	1.68505	0	inf	0.00095	0.00540531	lncRNA	co_expression	BnaA03g57970D	-//-
LNC_001476	XLOC_034532	chrA09:29893033-29893347	1.68505	0	inf	0.00095	0.00540531	lncRNA	co_expression	BnaA07g11700D	sp|Q9SBK6|JMT_BRARP Jasmonate O-methyltransferase OS=Brassica rapa subsp. pekinensis GN=JMT PE=1 SV=1//0
LNC_001476	XLOC_034532	chrA09:29893033-29893347	1.68505	0	inf	0.00095	0.00540531	lncRNA	co_expression	BnaA06g08240D	sp|Q6PDK2|KMT2D_MOUSE Histone-lysine N-methyltransferase 2D OS=Mus musculus GN=Kmt2d PE=1 SV=2//1.03801e-06
LNC_001476	XLOC_034532	chrA09:29893033-29893347	1.68505	0	inf	0.00095	0.00540531	lncRNA	co_expression	BnaA07g16030D	sp|Q9SCN8|CD48D_ARATH Cell division control protein 48 homolog D OS=Arabidopsis thaliana GN=CDC48D PE=1 SV=1//3.35268e-22
LNC_001476	XLOC_034532	chrA09:29893033-29893347	1.68505	0	inf	0.00095	0.00540531	lncRNA	co_expression	BnaC01g06610D	-//-
LNC_001476	XLOC_034532	chrA09:29893033-29893347	1.68505	0	inf	0.00095	0.00540531	lncRNA	co_expression	BnaC03g29010D	sp|Q05963|FL3H_CALCH Naringenin,2-oxoglutarate 3-dioxygenase OS=Callistephus chinensis GN=FHT PE=2 SV=1//1.31013e-68
LNC_001476	XLOC_034532	chrA09:29893033-29893347	1.68505	0	inf	0.00095	0.00540531	lncRNA	co_expression	BnaC03g05820D	sp|Q9LYU3|EF113_ARATH Ethylene-responsive transcription factor ERF113 OS=Arabidopsis thaliana GN=ERF113 PE=2 SV=1//1.89843e-62
LNC_001476	XLOC_034532	chrA09:29893033-29893347	1.68505	0	inf	0.00095	0.00540531	lncRNA	co_expression	BnaA01g29560D	sp|Q9LJH5|GLO4_ARATH Peroxisomal (S)-2-hydroxy-acid oxidase GLO4 OS=Arabidopsis thaliana GN=GLO4 PE=2 SV=1//0
LNC_001476	XLOC_034532	chrA09:29893033-29893347	1.68505	0	inf	0.00095	0.00540531	lncRNA	co_expression	BnaAnng40060D	sp|O04005|REHY_ARATH 1-Cys peroxiredoxin PER1 OS=Arabidopsis thaliana GN=PER1 PE=2 SV=1//4.10137e-79
LNC_001476	XLOC_034532	chrA09:29893033-29893347	1.68505	0	inf	0.00095	0.00540531	lncRNA	co_expression	BnaC09g50110D	sp|B6SFA4|MAA3_ARATH Probable helicase MAGATAMA 3 OS=Arabidopsis thaliana GN=MAA3 PE=2 SV=1//0
LNC_001476	XLOC_034532	chrA09:29893033-29893347	1.68505	0	inf	0.00095	0.00540531	lncRNA	co_expression	BnaC04g26870D	-//-
LNC_001476	XLOC_034532	chrA09:29893033-29893347	1.68505	0	inf	0.00095	0.00540531	lncRNA	co_expression	BnaA05g33500D	sp|Q9M881|STAD2_ARATH Acyl-[acyl-carrier-protein] desaturase 2, chloroplastic OS=Arabidopsis thaliana GN=S-ACP-DES2 PE=2 SV=1//0
LNC_001476	XLOC_034532	chrA09:29893033-29893347	1.68505	0	inf	0.00095	0.00540531	lncRNA	co_expression	BnaAnng08610D	sp|Q94ID2|IPT5_ARATH Adenylate isopentenyltransferase 5, chloroplastic OS=Arabidopsis thaliana GN=IPT5 PE=1 SV=2//0
LNC_001476	XLOC_034532	chrA09:29893033-29893347	1.68505	0	inf	0.00095	0.00540531	lncRNA	co_expression	BnaA02g29990D	sp|Q93XW5|NSP5_ARATH Nitrile-specifier protein 5 OS=Arabidopsis thaliana GN=NSP5 PE=2 SV=1//0
LNC_001476	XLOC_034532	chrA09:29893033-29893347	1.68505	0	inf	0.00095	0.00540531	lncRNA	co_expression	BnaA10g23630D	-//-
LNC_001476	XLOC_034532	chrA09:29893033-29893347	1.68505	0	inf	0.00095	0.00540531	lncRNA	co_expression	BnaCnng26490D	sp|Q9LVR5|MCU3_ARATH Calcium uniporter protein 3, mitochondrial OS=Arabidopsis thaliana GN=At5g66650 PE=2 SV=1//1.02426e-180
LNC_001476	XLOC_034532	chrA09:29893033-29893347	1.68505	0	inf	0.00095	0.00540531	lncRNA	co_expression	BnaA03g12660D	sp|Q04980|LTI65_ARATH Low-temperature-induced 65 kDa protein OS=Arabidopsis thaliana GN=LTI65 PE=2 SV=2//0
LNC_001476	XLOC_034532	chrA09:29893033-29893347	1.68505	0	inf	0.00095	0.00540531	lncRNA	co_expression	BnaC08g17840D	sp|Q0WQN4|RAA6B_ARATH Ras-related protein RABA6b OS=Arabidopsis thaliana GN=RABA6B PE=2 SV=2//5.18218e-140
LNC_001476	XLOC_034532	chrA09:29893033-29893347	1.68505	0	inf	0.00095	0.00540531	lncRNA	co_expression	BnaA01g13140D	sp|Q9SYC9|VAP14_ARATH Vesicle-associated protein 1-4 OS=Arabidopsis thaliana GN=PVA14 PE=2 SV=1//1.57847e-14
LNC_001476	XLOC_034532	chrA09:29893033-29893347	1.68505	0	inf	0.00095	0.00540531	lncRNA	co_expression	BnaA08g15730D	sp|O81108|ACA2_ARATH Calcium-transporting ATPase 2, plasma membrane-type OS=Arabidopsis thaliana GN=ACA2 PE=1 SV=1//0
LNC_001476	XLOC_034532	chrA09:29893033-29893347	1.68505	0	inf	0.00095	0.00540531	lncRNA	co_expression	BnaC03g70820D	sp|Q680K8|Y1576_ARATH BTB/POZ domain-containing protein At1g55760 OS=Arabidopsis thaliana GN=At1g55760 PE=2 SV=1//0
LNC_001476	XLOC_034532	chrA09:29893033-29893347	1.68505	0	inf	0.00095	0.00540531	lncRNA	co_expression	BnaCnng03350D	-//-
LNC_003173	XLOC_063735	chrC03_random:934148-935142	8.57925	1.94818	2.13872	5e-05	0.000411163	lncRNA	co_expression	BnaA07g04160D	sp|Q8LPN7|RNG1L_ARATH E3 ubiquitin-protein ligase RING1-like OS=Arabidopsis thaliana GN=At3g19950 PE=1 SV=1//8.86496e-11
LNC_003173	XLOC_063735	chrC03_random:934148-935142	8.57925	1.94818	2.13872	5e-05	0.000411163	lncRNA	co_expression	BnaC07g27030D	-//-
LNC_003173	XLOC_063735	chrC03_random:934148-935142	8.57925	1.94818	2.13872	5e-05	0.000411163	lncRNA	co_expression	BnaA06g01090D	sp|Q9MAI5|ERF79_ARATH Ethylene-responsive transcription factor 8 OS=Arabidopsis thaliana GN=ERF8 PE=2 SV=1//7.67343e-27
LNC_003173	XLOC_063735	chrC03_random:934148-935142	8.57925	1.94818	2.13872	5e-05	0.000411163	lncRNA	co_expression	BnaA09g48840D	sp|O64654|TRL11_ARATH Thioredoxin-like 1-1, chloroplastic OS=Arabidopsis thaliana GN=At1g08570 PE=2 SV=1//1.14974e-131
LNC_002846	XLOC_057745	chrC03:18108322-18110018	1.52554	0.844544	0.853078	0.0118	0.0420164	lncRNA	co_expression	BnaA09g03690D	-//-
LNC_003244	XLOC_065087	chrC04:9542332-9543534	4.8114	2.20132	1.12809	0.00015	0.00110418	lncRNA	co_expression	BnaA09g30130D	-//-
LNC_003244	XLOC_065087	chrC04:9542332-9543534	4.8114	2.20132	1.12809	0.00015	0.00110418	lncRNA	co_expression	BnaC09g05650D	sp|P81392|MYB06_ANTMA Myb-related protein 306 OS=Antirrhinum majus GN=MYB306 PE=2 SV=1//3.42668e-92
LNC_003244	XLOC_065087	chrC04:9542332-9543534	4.8114	2.20132	1.12809	0.00015	0.00110418	lncRNA	co_expression	BnaC03g18700D	-//-
LNC_003244	XLOC_065087	chrC04:9542332-9543534	4.8114	2.20132	1.12809	0.00015	0.00110418	lncRNA	co_expression	BnaA10g24180D	sp|Q01417|PM1_SOYBN 18 kDa seed maturation protein OS=Glycine max GN=GMPM1 PE=2 SV=1//5.65934e-28
LNC_003244	XLOC_065087	chrC04:9542332-9543534	4.8114	2.20132	1.12809	0.00015	0.00110418	lncRNA	co_expression	BnaAnng29350D	-//-
LNC_003244	XLOC_065087	chrC04:9542332-9543534	4.8114	2.20132	1.12809	0.00015	0.00110418	lncRNA	co_expression	BnaC01g07450D	sp|O65554|CIPK6_ARATH CBL-interacting serine/threonine-protein kinase 6 OS=Arabidopsis thaliana GN=CIPK6 PE=1 SV=1//0
LNC_003244	XLOC_065087	chrC04:9542332-9543534	4.8114	2.20132	1.12809	0.00015	0.00110418	lncRNA	co_expression	BnaA10g08410D	-//-
LNC_003244	XLOC_065087	chrC04:9542332-9543534	4.8114	2.20132	1.12809	0.00015	0.00110418	lncRNA	co_expression	BnaA07g08710D	-//-
LNC_003244	XLOC_065087	chrC04:9542332-9543534	4.8114	2.20132	1.12809	0.00015	0.00110418	lncRNA	co_expression	BnaA03g15120D	sp|O48837|LRKS2_ARATH Receptor like protein kinase S.2 OS=Arabidopsis thaliana GN=LECRKS2 PE=2 SV=2//0
LNC_003244	XLOC_065087	chrC04:9542332-9543534	4.8114	2.20132	1.12809	0.00015	0.00110418	lncRNA	co_expression	BnaA02g02570D	sp|P47082|AVT1_YEAST Vacuolar amino acid transporter 1 OS=Saccharomyces cerevisiae (strain ATCC 204508 / S288c) GN=AVT1 PE=1 SV=1//1.27961e-34
LNC_003244	XLOC_065087	chrC04:9542332-9543534	4.8114	2.20132	1.12809	0.00015	0.00110418	lncRNA	co_expression	BnaC03g32950D	-//-
LNC_003244	XLOC_065087	chrC04:9542332-9543534	4.8114	2.20132	1.12809	0.00015	0.00110418	lncRNA	co_expression	BnaA06g24210D	sp|Q9FJN7|GCL1_ARATH LanC-like protein GCL1 OS=Arabidopsis thaliana GN=GCL1 PE=2 SV=1//0
LNC_003244	XLOC_065087	chrC04:9542332-9543534	4.8114	2.20132	1.12809	0.00015	0.00110418	lncRNA	co_expression	BnaC01g35800D	sp|Q9LW00|MBD11_ARATH Methyl-CpG-binding domain-containing protein 11 OS=Arabidopsis thaliana GN=MBD11 PE=1 SV=1//3.01245e-60
LNC_003244	XLOC_065087	chrC04:9542332-9543534	4.8114	2.20132	1.12809	0.00015	0.00110418	lncRNA	co_expression	BnaA01g04020D	-//-
LNC_003244	XLOC_065087	chrC04:9542332-9543534	4.8114	2.20132	1.12809	0.00015	0.00110418	lncRNA	co_expression	BnaAnng26200D	-//-
LNC_003244	XLOC_065087	chrC04:9542332-9543534	4.8114	2.20132	1.12809	0.00015	0.00110418	lncRNA	co_expression	BnaA09g46620D	sp|Q9SAE4|C71BT_ARATH Cytochrome P450 71B29 OS=Arabidopsis thaliana GN=CYP71B29 PE=3 SV=1//0
LNC_003244	XLOC_065087	chrC04:9542332-9543534	4.8114	2.20132	1.12809	0.00015	0.00110418	lncRNA	co_expression	BnaA04g18050D	sp|Q67XC4|TBL40_ARATH Protein trichome birefringence-like 40 OS=Arabidopsis thaliana GN=TBL40 PE=2 SV=2//6.58142e-140
LNC_003244	XLOC_065087	chrC04:9542332-9543534	4.8114	2.20132	1.12809	0.00015	0.00110418	lncRNA	co_expression	BnaA03g18340D	-//-
LNC_003244	XLOC_065087	chrC04:9542332-9543534	4.8114	2.20132	1.12809	0.00015	0.00110418	lncRNA	co_expression	BnaC08g17990D	sp|Q8K2A6|LIPM_MOUSE Lipase member M OS=Mus musculus GN=Lipm PE=2 SV=1//5.15471e-27
LNC_003244	XLOC_065087	chrC04:9542332-9543534	4.8114	2.20132	1.12809	0.00015	0.00110418	lncRNA	co_expression	BnaC09g48550D	-//-
LNC_003244	XLOC_065087	chrC04:9542332-9543534	4.8114	2.20132	1.12809	0.00015	0.00110418	lncRNA	co_expression	BnaC06g01820D	sp|Q8H0S9|PSA_ARATH Puromycin-sensitive aminopeptidase OS=Arabidopsis thaliana GN=MPA1 PE=2 SV=1//5.34342e-118
LNC_003244	XLOC_065087	chrC04:9542332-9543534	4.8114	2.20132	1.12809	0.00015	0.00110418	lncRNA	co_expression	BnaA06g18990D	-//-
LNC_003244	XLOC_065087	chrC04:9542332-9543534	4.8114	2.20132	1.12809	0.00015	0.00110418	lncRNA	co_expression	BnaA10g22110D	sp|Q9LX20|ASPL1_ARATH Aspartic proteinase-like protein 1 OS=Arabidopsis thaliana GN=At5g10080 PE=1 SV=1//0
LNC_003244	XLOC_065087	chrC04:9542332-9543534	4.8114	2.20132	1.12809	0.00015	0.00110418	lncRNA	co_expression	BnaA01g00900D	sp|O23171|MES9_ARATH Methylesterase 9 OS=Arabidopsis thaliana GN=MES9 PE=1 SV=1//1.87102e-144
LNC_003244	XLOC_065087	chrC04:9542332-9543534	4.8114	2.20132	1.12809	0.00015	0.00110418	lncRNA	co_expression	BnaC03g08550D	-//-
LNC_003244	XLOC_065087	chrC04:9542332-9543534	4.8114	2.20132	1.12809	0.00015	0.00110418	lncRNA	co_expression	BnaA10g07630D	sp|Q9FJ93|DRE1D_ARATH Dehydration-responsive element-binding protein 1D OS=Arabidopsis thaliana GN=DREB1D PE=2 SV=1//3.24787e-101
LNC_003244	XLOC_065087	chrC04:9542332-9543534	4.8114	2.20132	1.12809	0.00015	0.00110418	lncRNA	co_expression	BnaC08g11300D	sp|O49725|PUP10_ARATH Probable purine permease 10 OS=Arabidopsis thaliana GN=PUP10 PE=2 SV=2//7.95667e-120
LNC_003244	XLOC_065087	chrC04:9542332-9543534	4.8114	2.20132	1.12809	0.00015	0.00110418	lncRNA	co_expression	BnaA05g25110D	sp|O42807|FAEA_ASPNG Feruloyl esterase A OS=Aspergillus niger GN=faeA PE=1 SV=1//1.70156e-09
LNC_003244	XLOC_065087	chrC04:9542332-9543534	4.8114	2.20132	1.12809	0.00015	0.00110418	lncRNA	co_expression	BnaC05g01390D	sp|Q9FWY7|IMPA6_ARATH Importin subunit alpha-6 OS=Arabidopsis thaliana GN=IMPA6 PE=2 SV=1//0
LNC_003244	XLOC_065087	chrC04:9542332-9543534	4.8114	2.20132	1.12809	0.00015	0.00110418	lncRNA	co_expression	BnaC04g52580D	sp|Q9SJH7|CISY3_ARATH Citrate synthase 3, peroxisomal OS=Arabidopsis thaliana GN=CSY3 PE=2 SV=1//0
LNC_003244	XLOC_065087	chrC04:9542332-9543534	4.8114	2.20132	1.12809	0.00015	0.00110418	lncRNA	co_expression	BnaA08g09540D	-//-
LNC_003244	XLOC_065087	chrC04:9542332-9543534	4.8114	2.20132	1.12809	0.00015	0.00110418	lncRNA	co_expression	BnaC09g12360D	sp|Q9P7J5|YJNA_SCHPO Uncharacterized AAA domain-containing protein C24B10.10c OS=Schizosaccharomyces pombe (strain 972 / ATCC 24843) GN=SPCC24B10.10c PE=3 SV=1//3.82471e-70
LNC_003244	XLOC_065087	chrC04:9542332-9543534	4.8114	2.20132	1.12809	0.00015	0.00110418	lncRNA	co_expression	BnaA07g31420D	sp|P42730|CLPB1_ARATH Chaperone protein ClpB1 OS=Arabidopsis thaliana GN=CLPB1 PE=1 SV=2//0
LNC_003244	XLOC_065087	chrC04:9542332-9543534	4.8114	2.20132	1.12809	0.00015	0.00110418	lncRNA	co_expression	BnaA06g33410D	sp|Q9LS02|AOC2_ARATH Allene oxide cyclase 2, chloroplastic OS=Arabidopsis thaliana GN=AOC2 PE=1 SV=1//4.16311e-145
LNC_003244	XLOC_065087	chrC04:9542332-9543534	4.8114	2.20132	1.12809	0.00015	0.00110418	lncRNA	co_expression	BnaA09g15290D	sp|Q9FXB2|GOLS2_ARATH Galactinol synthase 2 OS=Arabidopsis thaliana GN=GOLS2 PE=1 SV=1//0
LNC_003244	XLOC_065087	chrC04:9542332-9543534	4.8114	2.20132	1.12809	0.00015	0.00110418	lncRNA	co_expression	BnaA05g27390D	-//-
LNC_003244	XLOC_065087	chrC04:9542332-9543534	4.8114	2.20132	1.12809	0.00015	0.00110418	lncRNA	co_expression	BnaC07g50880D	-//-
LNC_003244	XLOC_065087	chrC04:9542332-9543534	4.8114	2.20132	1.12809	0.00015	0.00110418	lncRNA	co_expression	BnaC06g13910D	sp|P37707|B2_DAUCA B2 protein OS=Daucus carota PE=2 SV=1//7.75339e-90
LNC_003244	XLOC_065087	chrC04:9542332-9543534	4.8114	2.20132	1.12809	0.00015	0.00110418	lncRNA	co_expression	BnaC03g78230D	sp|Q41247|AL7A1_BRANA Aldehyde dehydrogenase family 7 member A1 OS=Brassica napus GN=BTG-26 PE=1 SV=3//0
LNC_003244	XLOC_065087	chrC04:9542332-9543534	4.8114	2.20132	1.12809	0.00015	0.00110418	lncRNA	co_expression	BnaC05g15180D	sp|Q9FWR4|DHAR1_ARATH Glutathione S-transferase DHAR1, mitochondrial OS=Arabidopsis thaliana GN=DHAR1 PE=1 SV=1//7.01149e-120
LNC_003244	XLOC_065087	chrC04:9542332-9543534	4.8114	2.20132	1.12809	0.00015	0.00110418	lncRNA	co_expression	BnaC04g32900D	-//-
LNC_003244	XLOC_065087	chrC04:9542332-9543534	4.8114	2.20132	1.12809	0.00015	0.00110418	lncRNA	co_expression	BnaA09g25320D	sp|Q9SA18|AKH1_ARATH Bifunctional aspartokinase/homoserine dehydrogenase 1, chloroplastic OS=Arabidopsis thaliana GN=AKHSDH1 PE=1 SV=1//0
LNC_003244	XLOC_065087	chrC04:9542332-9543534	4.8114	2.20132	1.12809	0.00015	0.00110418	lncRNA	co_expression	BnaC07g19920D	sp|Q9LTC0|Y5707_ARATH Probable receptor-like protein kinase At5g47070 OS=Arabidopsis thaliana GN=At5g47070 PE=1 SV=1//0
LNC_003244	XLOC_065087	chrC04:9542332-9543534	4.8114	2.20132	1.12809	0.00015	0.00110418	lncRNA	co_expression	BnaA06g13760D	sp|Q9FWR4|DHAR1_ARATH Glutathione S-transferase DHAR1, mitochondrial OS=Arabidopsis thaliana GN=DHAR1 PE=1 SV=1//1.13248e-120
LNC_003244	XLOC_065087	chrC04:9542332-9543534	4.8114	2.20132	1.12809	0.00015	0.00110418	lncRNA	co_expression	BnaA10g22250D	sp|Q9FIB4|AB2F_ARATH ABC transporter F family member 2 OS=Arabidopsis thaliana GN=ABCF2 PE=3 SV=2//0
LNC_003244	XLOC_065087	chrC04:9542332-9543534	4.8114	2.20132	1.12809	0.00015	0.00110418	lncRNA	co_expression	BnaA05g06850D	-//-
LNC_003244	XLOC_065087	chrC04:9542332-9543534	4.8114	2.20132	1.12809	0.00015	0.00110418	lncRNA	co_expression	BnaCnng18480D	-//-
LNC_003244	XLOC_065087	chrC04:9542332-9543534	4.8114	2.20132	1.12809	0.00015	0.00110418	lncRNA	co_expression	BnaA06g12190D	-//-
LNC_003244	XLOC_065087	chrC04:9542332-9543534	4.8114	2.20132	1.12809	0.00015	0.00110418	lncRNA	co_expression	BnaC04g02260D	sp|P93759|CDPKE_ARATH Calcium-dependent protein kinase 14 OS=Arabidopsis thaliana GN=CPK14 PE=2 SV=1//0
LNC_003244	XLOC_065087	chrC04:9542332-9543534	4.8114	2.20132	1.12809	0.00015	0.00110418	lncRNA	co_expression	BnaC06g03680D	-//-
LNC_003244	XLOC_065087	chrC04:9542332-9543534	4.8114	2.20132	1.12809	0.00015	0.00110418	lncRNA	co_expression	BnaA09g11970D	sp|Q9P7J5|YJNA_SCHPO Uncharacterized AAA domain-containing protein C24B10.10c OS=Schizosaccharomyces pombe (strain 972 / ATCC 24843) GN=SPCC24B10.10c PE=3 SV=1//4.58354e-70
LNC_003244	XLOC_065087	chrC04:9542332-9543534	4.8114	2.20132	1.12809	0.00015	0.00110418	lncRNA	co_expression	BnaA09g55830D	sp|Q8VYJ7|CLPB4_ARATH Chaperone protein ClpB4, mitochondrial OS=Arabidopsis thaliana GN=CLPB4 PE=2 SV=1//0
LNC_003244	XLOC_065087	chrC04:9542332-9543534	4.8114	2.20132	1.12809	0.00015	0.00110418	lncRNA	co_expression	BnaC05g04860D	-//-
LNC_003244	XLOC_065087	chrC04:9542332-9543534	4.8114	2.20132	1.12809	0.00015	0.00110418	lncRNA	co_expression	BnaC05g35990D	-//-
LNC_003244	XLOC_065087	chrC04:9542332-9543534	4.8114	2.20132	1.12809	0.00015	0.00110418	lncRNA	co_expression	BnaC09g48810D	sp|Q01417|PM1_SOYBN 18 kDa seed maturation protein OS=Glycine max GN=GMPM1 PE=2 SV=1//6.55218e-27
LNC_003244	XLOC_065087	chrC04:9542332-9543534	4.8114	2.20132	1.12809	0.00015	0.00110418	lncRNA	co_expression	BnaC09g42450D	sp|Q9LF37|CLPB3_ARATH Chaperone protein ClpB3, chloroplastic OS=Arabidopsis thaliana GN=CLPB3 PE=2 SV=1//0
LNC_003244	XLOC_065087	chrC04:9542332-9543534	4.8114	2.20132	1.12809	0.00015	0.00110418	lncRNA	co_expression	BnaC07g39780D	sp|Q04980|LTI65_ARATH Low-temperature-induced 65 kDa protein OS=Arabidopsis thaliana GN=LTI65 PE=2 SV=2//9.11481e-78
LNC_003244	XLOC_065087	chrC04:9542332-9543534	4.8114	2.20132	1.12809	0.00015	0.00110418	lncRNA	co_expression	BnaA10g00890D	sp|O81914|NAC5_ARATH NAC domain-containing protein 5 OS=Arabidopsis thaliana GN=NAC005 PE=2 SV=2//2.83682e-82
LNC_003244	XLOC_065087	chrC04:9542332-9543534	4.8114	2.20132	1.12809	0.00015	0.00110418	lncRNA	co_expression	BnaA03g47530D	sp|Q04980|LTI65_ARATH Low-temperature-induced 65 kDa protein OS=Arabidopsis thaliana GN=LTI65 PE=2 SV=2//1.0421e-89
LNC_003244	XLOC_065087	chrC04:9542332-9543534	4.8114	2.20132	1.12809	0.00015	0.00110418	lncRNA	co_expression	BnaC01g22950D	sp|O23324|APS3_ARATH ATP-sulfurylase 3, chloroplastic OS=Arabidopsis thaliana GN=APS3 PE=1 SV=1//0
LNC_003244	XLOC_065087	chrC04:9542332-9543534	4.8114	2.20132	1.12809	0.00015	0.00110418	lncRNA	co_expression	BnaA05g02050D	sp|P47082|AVT1_YEAST Vacuolar amino acid transporter 1 OS=Saccharomyces cerevisiae (strain ATCC 204508 / S288c) GN=AVT1 PE=1 SV=1//6.23708e-34
LNC_003244	XLOC_065087	chrC04:9542332-9543534	4.8114	2.20132	1.12809	0.00015	0.00110418	lncRNA	co_expression	BnaC01g27750D	sp|Q9C6F5|BCA6_ARATH Beta carbonic anhydrase 6, mitochondrial OS=Arabidopsis thaliana GN=BCA6 PE=2 SV=1//0
LNC_003244	XLOC_065087	chrC04:9542332-9543534	4.8114	2.20132	1.12809	0.00015	0.00110418	lncRNA	co_expression	BnaA10g19070D	sp|Q9S7E4|FDH_ARATH Formate dehydrogenase, mitochondrial OS=Arabidopsis thaliana GN=FDH1 PE=1 SV=1//0
LNC_003244	XLOC_065087	chrC04:9542332-9543534	4.8114	2.20132	1.12809	0.00015	0.00110418	lncRNA	co_expression	BnaCnng73810D	sp|Q39044|VPEB_ARATH Vacuolar-processing enzyme beta-isozyme OS=Arabidopsis thaliana GN=bVPE PE=2 SV=3//1.06551e-157
LNC_003244	XLOC_065087	chrC04:9542332-9543534	4.8114	2.20132	1.12809	0.00015	0.00110418	lncRNA	co_expression	BnaA07g38460D	sp|Q8RWT0|LUP2_ARATH Amyrin synthase LUP2 OS=Arabidopsis thaliana GN=LUP2 PE=1 SV=1//0
LNC_003244	XLOC_065087	chrC04:9542332-9543534	4.8114	2.20132	1.12809	0.00015	0.00110418	lncRNA	co_expression	BnaC09g50920D	sp|Q9FXT6|PEX14_ARATH Peroxisomal membrane protein PEX14 OS=Arabidopsis thaliana GN=PEX14 PE=1 SV=2//0
LNC_003244	XLOC_065087	chrC04:9542332-9543534	4.8114	2.20132	1.12809	0.00015	0.00110418	lncRNA	co_expression	BnaA07g35920D	sp|Q9CA93|BAC2_ARATH Mitochondrial arginine transporter BAC2 OS=Arabidopsis thaliana GN=BAC2 PE=1 SV=1//1.41311e-173
LNC_003244	XLOC_065087	chrC04:9542332-9543534	4.8114	2.20132	1.12809	0.00015	0.00110418	lncRNA	co_expression	BnaA07g29770D	sp|Q84TH5|AB25G_ARATH ABC transporter G family member 25 OS=Arabidopsis thaliana GN=ABCG25 PE=2 SV=1//0
LNC_003244	XLOC_065087	chrC04:9542332-9543534	4.8114	2.20132	1.12809	0.00015	0.00110418	lncRNA	co_expression	BnaC02g21020D	sp|A1L2F6|TM205_DANRE Transmembrane protein 205 OS=Danio rerio GN=tmem205 PE=2 SV=1//1.7417e-09
LNC_003244	XLOC_065087	chrC04:9542332-9543534	4.8114	2.20132	1.12809	0.00015	0.00110418	lncRNA	co_expression	BnaA03g58470D	sp|O27710|PSLS_METTH Phosphosulfolactate synthase OS=Methanothermobacter thermautotrophicus (strain ATCC 29096 / DSM 1053 / JCM 10044 / NBRC 100330 / Delta H) GN=comA PE=3 SV=1//5.16637e-10
LNC_003244	XLOC_065087	chrC04:9542332-9543534	4.8114	2.20132	1.12809	0.00015	0.00110418	lncRNA	co_expression	BnaA02g34220D	-//-
LNC_003244	XLOC_065087	chrC04:9542332-9543534	4.8114	2.20132	1.12809	0.00015	0.00110418	lncRNA	co_expression	BnaC05g39290D	sp|O42807|FAEA_ASPNG Feruloyl esterase A OS=Aspergillus niger GN=faeA PE=1 SV=1//1.78366e-09
LNC_003244	XLOC_065087	chrC04:9542332-9543534	4.8114	2.20132	1.12809	0.00015	0.00110418	lncRNA	co_expression	BnaA03g31030D	sp|Q9SR86|AGT23_ARATH Alanine--glyoxylate aminotransferase 2 homolog 3, mitochondrial OS=Arabidopsis thaliana GN=At3g08860 PE=2 SV=1//0
LNC_003244	XLOC_065087	chrC04:9542332-9543534	4.8114	2.20132	1.12809	0.00015	0.00110418	lncRNA	co_expression	BnaA02g33690D	-//-
LNC_003244	XLOC_065087	chrC04:9542332-9543534	4.8114	2.20132	1.12809	0.00015	0.00110418	lncRNA	co_expression	BnaC04g12720D	sp|Q9SL03|CALS2_ARATH Callose synthase 2 OS=Arabidopsis thaliana GN=CALS2 PE=2 SV=3//0
LNC_003244	XLOC_065087	chrC04:9542332-9543534	4.8114	2.20132	1.12809	0.00015	0.00110418	lncRNA	co_expression	BnaC03g49670D	-//-
LNC_003244	XLOC_065087	chrC04:9542332-9543534	4.8114	2.20132	1.12809	0.00015	0.00110418	lncRNA	co_expression	BnaA01g16460D	sp|Q84WQ5|CBSX5_ARATH CBS domain-containing protein CBSX5 OS=Arabidopsis thaliana GN=CBSX5 PE=2 SV=2//4.9767e-177
LNC_003244	XLOC_065087	chrC04:9542332-9543534	4.8114	2.20132	1.12809	0.00015	0.00110418	lncRNA	co_expression	BnaA10g25660D	sp|Q9LZ72|KCS21_ARATH 3-ketoacyl-CoA synthase 21 OS=Arabidopsis thaliana GN=KCS21 PE=2 SV=1//0
LNC_003244	XLOC_065087	chrC04:9542332-9543534	4.8114	2.20132	1.12809	0.00015	0.00110418	lncRNA	co_expression	BnaA08g15980D	-//-
LNC_003244	XLOC_065087	chrC04:9542332-9543534	4.8114	2.20132	1.12809	0.00015	0.00110418	lncRNA	co_expression	BnaC06g19500D	sp|Q9SAI1|FDM5_ARATH Factor of DNA methylation 5 OS=Arabidopsis thaliana GN=FDM5 PE=2 SV=1//0
LNC_003244	XLOC_065087	chrC04:9542332-9543534	4.8114	2.20132	1.12809	0.00015	0.00110418	lncRNA	co_expression	BnaA03g42410D	sp|Q0WMZ5|OP162_ARATH Outer envelope pore protein 16-2, chloroplastic OS=Arabidopsis thaliana GN=OEP162 PE=2 SV=1//6.1838e-86
LNC_003244	XLOC_065087	chrC04:9542332-9543534	4.8114	2.20132	1.12809	0.00015	0.00110418	lncRNA	co_expression	BnaA03g37460D	sp|Q9LV52|HSFC1_ARATH Heat stress transcription factor C-1 OS=Arabidopsis thaliana GN=HSFC1 PE=2 SV=1//2.22507e-123
LNC_003244	XLOC_065087	chrC04:9542332-9543534	4.8114	2.20132	1.12809	0.00015	0.00110418	lncRNA	co_expression	BnaC05g46390D	sp|Q8VZT3|EDL12_ARATH Sugar transporter ERD6-like 12 OS=Arabidopsis thaliana GN=SUGTL5 PE=2 SV=1//0
LNC_003244	XLOC_065087	chrC04:9542332-9543534	4.8114	2.20132	1.12809	0.00015	0.00110418	lncRNA	co_expression	BnaA02g19970D	sp|Q8CXK5|FOSB_OCEIH Metallothiol transferase FosB OS=Oceanobacillus iheyensis (strain DSM 14371 / JCM 11309 / KCTC 3954 / HTE831) GN=fosB PE=3 SV=2//1.66221e-06
LNC_003244	XLOC_065087	chrC04:9542332-9543534	4.8114	2.20132	1.12809	0.00015	0.00110418	lncRNA	co_expression	BnaA07g06460D	sp|O04420|URIC_ARATH Uricase OS=Arabidopsis thaliana GN=At2g26230 PE=1 SV=2//0
LNC_003244	XLOC_065087	chrC04:9542332-9543534	4.8114	2.20132	1.12809	0.00015	0.00110418	lncRNA	co_expression	BnaCnng62010D	-//-
LNC_003244	XLOC_065087	chrC04:9542332-9543534	4.8114	2.20132	1.12809	0.00015	0.00110418	lncRNA	co_expression	BnaA06g12090D	sp|Q9LMU1|EGY3_ARATH Probable zinc metallopeptidase EGY3, chloroplastic OS=Arabidopsis thaliana GN=EGY3 PE=2 SV=1//0
LNC_003244	XLOC_065087	chrC04:9542332-9543534	4.8114	2.20132	1.12809	0.00015	0.00110418	lncRNA	co_expression	BnaC03g52080D	sp|Q9SCW4|HFB2A_ARATH Heat stress transcription factor B-2a OS=Arabidopsis thaliana GN=HSFB2A PE=2 SV=1//1.81434e-119
LNC_003244	XLOC_065087	chrC04:9542332-9543534	4.8114	2.20132	1.12809	0.00015	0.00110418	lncRNA	co_expression	BnaA08g07440D	sp|Q62384|ZPR1_MOUSE Zinc finger protein ZPR1 OS=Mus musculus GN=Zpr1 PE=1 SV=1//3.07897e-29
LNC_003244	XLOC_065087	chrC04:9542332-9543534	4.8114	2.20132	1.12809	0.00015	0.00110418	lncRNA	co_expression	BnaC07g15930D	sp|O65351|SBT17_ARATH Subtilisin-like protease SBT1.7 OS=Arabidopsis thaliana GN=SBT1.7 PE=1 SV=1//0
LNC_003244	XLOC_065087	chrC04:9542332-9543534	4.8114	2.20132	1.12809	0.00015	0.00110418	lncRNA	co_expression	BnaA01g01750D	sp|P18616|NRPB1_ARATH DNA-directed RNA polymerase II subunit 1 OS=Arabidopsis thaliana GN=NRPB1 PE=1 SV=3//5.54236e-20
LNC_003244	XLOC_065087	chrC04:9542332-9543534	4.8114	2.20132	1.12809	0.00015	0.00110418	lncRNA	co_expression	BnaC09g43920D	sp|Q9FY94|SWT15_ARATH Bidirectional sugar transporter SWEET15 OS=Arabidopsis thaliana GN=SWEET15 PE=2 SV=1//1.51209e-175
LNC_003244	XLOC_065087	chrC04:9542332-9543534	4.8114	2.20132	1.12809	0.00015	0.00110418	lncRNA	co_expression	BnaA05g08070D	-//-
LNC_003244	XLOC_065087	chrC04:9542332-9543534	4.8114	2.20132	1.12809	0.00015	0.00110418	lncRNA	co_expression	BnaA04g24030D	sp|O22227|MIZ1_ARATH Protein MIZU-KUSSEI 1 OS=Arabidopsis thaliana GN=MIZ1 PE=1 SV=1//3.37253e-124
LNC_003244	XLOC_065087	chrC04:9542332-9543534	4.8114	2.20132	1.12809	0.00015	0.00110418	lncRNA	co_expression	BnaC04g38650D	sp|Q7G9P4|ALDO3_ARATH Abscisic-aldehyde oxidase OS=Arabidopsis thaliana GN=AAO3 PE=1 SV=1//0
LNC_003244	XLOC_065087	chrC04:9542332-9543534	4.8114	2.20132	1.12809	0.00015	0.00110418	lncRNA	co_expression	BnaC01g19550D	sp|Q93VY3|NAC72_ARATH NAC domain-containing protein 72 OS=Arabidopsis thaliana GN=NAC072 PE=2 SV=1//8.97828e-177
LNC_003244	XLOC_065087	chrC04:9542332-9543534	4.8114	2.20132	1.12809	0.00015	0.00110418	lncRNA	co_expression	BnaA01g28790D	sp|Q9EPI0|XYLT2_RAT Xylosyltransferase 2 OS=Rattus norvegicus GN=Xylt2 PE=2 SV=1//3.40553e-21
LNC_003244	XLOC_065087	chrC04:9542332-9543534	4.8114	2.20132	1.12809	0.00015	0.00110418	lncRNA	co_expression	BnaC08g08470D	-//-
LNC_003244	XLOC_065087	chrC04:9542332-9543534	4.8114	2.20132	1.12809	0.00015	0.00110418	lncRNA	co_expression	BnaC07g40100D	sp|P49597|P2C56_ARATH Protein phosphatase 2C 56 OS=Arabidopsis thaliana GN=ABI1 PE=1 SV=2//0
LNC_003244	XLOC_065087	chrC04:9542332-9543534	4.8114	2.20132	1.12809	0.00015	0.00110418	lncRNA	co_expression	BnaA04g01350D	sp|Q6DFN1|NDUF3_XENTR NADH dehydrogenase [ubiquinone] 1 alpha subcomplex assembly factor 3 OS=Xenopus tropicalis GN=ndufaf3 PE=2 SV=1//5.40636e-16
LNC_003244	XLOC_065087	chrC04:9542332-9543534	4.8114	2.20132	1.12809	0.00015	0.00110418	lncRNA	co_expression	BnaC07g16000D	sp|Q9FG65|C81D1_ARATH Cytochrome P450 81D1 OS=Arabidopsis thaliana GN=CYP81D1 PE=2 SV=1//1.45141e-127
LNC_003244	XLOC_065087	chrC04:9542332-9543534	4.8114	2.20132	1.12809	0.00015	0.00110418	lncRNA	co_expression	BnaA03g34760D	-//-
LNC_003244	XLOC_065087	chrC04:9542332-9543534	4.8114	2.20132	1.12809	0.00015	0.00110418	lncRNA	co_expression	BnaA07g33240D	sp|O49286|SKP2B_ARATH F-box protein SKP2B OS=Arabidopsis thaliana GN=SKP2B PE=1 SV=1//0
LNC_003244	XLOC_065087	chrC04:9542332-9543534	4.8114	2.20132	1.12809	0.00015	0.00110418	lncRNA	co_expression	BnaCnng75970D	-//-
LNC_003244	XLOC_065087	chrC04:9542332-9543534	4.8114	2.20132	1.12809	0.00015	0.00110418	lncRNA	co_expression	BnaA05g18750D	-//-
LNC_003244	XLOC_065087	chrC04:9542332-9543534	4.8114	2.20132	1.12809	0.00015	0.00110418	lncRNA	co_expression	BnaA09g49170D	-//-
LNC_003244	XLOC_065087	chrC04:9542332-9543534	4.8114	2.20132	1.12809	0.00015	0.00110418	lncRNA	co_expression	BnaC08g33540D	sp|Q8VYJ7|CLPB4_ARATH Chaperone protein ClpB4, mitochondrial OS=Arabidopsis thaliana GN=CLPB4 PE=2 SV=1//0
LNC_003244	XLOC_065087	chrC04:9542332-9543534	4.8114	2.20132	1.12809	0.00015	0.00110418	lncRNA	co_expression	BnaA10g09270D	sp|Q9FFT4|PDC2_ARATH Pyruvate decarboxylase 2 OS=Arabidopsis thaliana GN=PDC2 PE=2 SV=1//0
LNC_003244	XLOC_065087	chrC04:9542332-9543534	4.8114	2.20132	1.12809	0.00015	0.00110418	lncRNA	co_expression	BnaC06g23110D	sp|P42730|CLPB1_ARATH Chaperone protein ClpB1 OS=Arabidopsis thaliana GN=CLPB1 PE=1 SV=2//0
LNC_003244	XLOC_065087	chrC04:9542332-9543534	4.8114	2.20132	1.12809	0.00015	0.00110418	lncRNA	co_expression	BnaA05g10190D	sp|F4IVU1|ARC2B_ARATH Actin-related protein 2/3 complex subunit 2B OS=Arabidopsis thaliana GN=ARPC2B PE=2 SV=1//0
LNC_003244	XLOC_065087	chrC04:9542332-9543534	4.8114	2.20132	1.12809	0.00015	0.00110418	lncRNA	co_expression	BnaA07g30640D	sp|P26587|TIP31_ARATH Aquaporin TIP3-1 OS=Arabidopsis thaliana GN=TIP3-1 PE=2 SV=1//1.57789e-142
LNC_003244	XLOC_065087	chrC04:9542332-9543534	4.8114	2.20132	1.12809	0.00015	0.00110418	lncRNA	co_expression	BnaA03g51400D	sp|P54121|AIG2_ARATH Protein AIG2 OS=Arabidopsis thaliana GN=AIG2 PE=2 SV=1//6.53827e-52
LNC_003244	XLOC_065087	chrC04:9542332-9543534	4.8114	2.20132	1.12809	0.00015	0.00110418	lncRNA	co_expression	BnaCnng36560D	-//-
LNC_003244	XLOC_065087	chrC04:9542332-9543534	4.8114	2.20132	1.12809	0.00015	0.00110418	lncRNA	co_expression	BnaC03g08540D	sp|Q9LF64|ATL52_ARATH RING-H2 finger protein ATL52 OS=Arabidopsis thaliana GN=ATL52 PE=2 SV=1//2.41666e-107
LNC_003244	XLOC_065087	chrC04:9542332-9543534	4.8114	2.20132	1.12809	0.00015	0.00110418	lncRNA	co_expression	BnaA07g03930D	sp|Q94A76|GORK_ARATH Potassium channel GORK OS=Arabidopsis thaliana GN=GORK PE=1 SV=2//0
LNC_003244	XLOC_065087	chrC04:9542332-9543534	4.8114	2.20132	1.12809	0.00015	0.00110418	lncRNA	co_expression	BnaC03g32650D	sp|Q8GUH7|CSCLC_ARATH CSC1-like protein HYP1 OS=Arabidopsis thaliana GN=HYP1 PE=2 SV=1//0
LNC_003244	XLOC_065087	chrC04:9542332-9543534	4.8114	2.20132	1.12809	0.00015	0.00110418	lncRNA	co_expression	BnaC04g39030D	sp|Q9M1J6|SSL9_ARATH Protein STRICTOSIDINE SYNTHASE-LIKE 9 OS=Arabidopsis thaliana GN=SSL9 PE=2 SV=1//0
LNC_003244	XLOC_065087	chrC04:9542332-9543534	4.8114	2.20132	1.12809	0.00015	0.00110418	lncRNA	co_expression	BnaC03g43990D	sp|Q9LV52|HSFC1_ARATH Heat stress transcription factor C-1 OS=Arabidopsis thaliana GN=HSFC1 PE=2 SV=1//9.17884e-124
LNC_003244	XLOC_065087	chrC04:9542332-9543534	4.8114	2.20132	1.12809	0.00015	0.00110418	lncRNA	co_expression	BnaA07g34260D	sp|Q9SYM1|MSL6_ARATH Mechanosensitive ion channel protein 6 OS=Arabidopsis thaliana GN=MSL6 PE=1 SV=1//0
LNC_003244	XLOC_065087	chrC04:9542332-9543534	4.8114	2.20132	1.12809	0.00015	0.00110418	lncRNA	co_expression	BnaA02g25550D	sp|Q8LG88|TDT_ARATH Tonoplast dicarboxylate transporter OS=Arabidopsis thaliana GN=TDT PE=2 SV=2//0
LNC_003244	XLOC_065087	chrC04:9542332-9543534	4.8114	2.20132	1.12809	0.00015	0.00110418	lncRNA	co_expression	BnaC05g48900D	sp|Q8LGG8|USPAL_ARATH Universal stress protein A-like protein OS=Arabidopsis thaliana GN=At3g01520 PE=1 SV=2//1.45086e-108
LNC_003244	XLOC_065087	chrC04:9542332-9543534	4.8114	2.20132	1.12809	0.00015	0.00110418	lncRNA	co_expression	BnaA05g23860D	sp|P13934|LEA76_BRANA Late embryogenesis abundant protein 76 OS=Brassica napus PE=2 SV=2//5.55358e-70
LNC_003244	XLOC_065087	chrC04:9542332-9543534	4.8114	2.20132	1.12809	0.00015	0.00110418	lncRNA	co_expression	BnaC04g07710D	-//-
LNC_003244	XLOC_065087	chrC04:9542332-9543534	4.8114	2.20132	1.12809	0.00015	0.00110418	lncRNA	co_expression	BnaA09g55990D	sp|Q80Y75|DJB13_MOUSE DnaJ homolog subfamily B member 13 OS=Mus musculus GN=Dnajb13 PE=2 SV=1//2.80728e-80
LNC_003244	XLOC_065087	chrC04:9542332-9543534	4.8114	2.20132	1.12809	0.00015	0.00110418	lncRNA	co_expression	BnaC03g05240D	sp|P29830|HS176_ARATH 17.6 kDa class II heat shock protein OS=Arabidopsis thaliana GN=HSP17.6 PE=2 SV=1//3.05181e-88
LNC_003244	XLOC_065087	chrC04:9542332-9543534	4.8114	2.20132	1.12809	0.00015	0.00110418	lncRNA	co_expression	BnaA06g01060D	-//-
LNC_003244	XLOC_065087	chrC04:9542332-9543534	4.8114	2.20132	1.12809	0.00015	0.00110418	lncRNA	co_expression	BnaC06g30470D	sp|Q93V72|PDCB4_ARATH PLASMODESMATA CALLOSE-BINDING PROTEIN 4 OS=Arabidopsis thaliana GN=PDCB4 PE=1 SV=1//3.42687e-10
LNC_003244	XLOC_065087	chrC04:9542332-9543534	4.8114	2.20132	1.12809	0.00015	0.00110418	lncRNA	co_expression	BnaC08g17850D	sp|Q9LE22|CML27_ARATH Probable calcium-binding protein CML27 OS=Arabidopsis thaliana GN=CML27 PE=1 SV=1//9.83794e-98
LNC_003244	XLOC_065087	chrC04:9542332-9543534	4.8114	2.20132	1.12809	0.00015	0.00110418	lncRNA	co_expression	BnaC03g30020D	sp|Q9ZS91|MSRB5_ARATH Peptide methionine sulfoxide reductase B5 OS=Arabidopsis thaliana GN=MSRB5 PE=1 SV=1//4.32516e-83
LNC_003244	XLOC_065087	chrC04:9542332-9543534	4.8114	2.20132	1.12809	0.00015	0.00110418	lncRNA	co_expression	BnaA07g27800D	sp|Q9LQ98|AFP1_ARATH Ninja-family protein AFP1 OS=Arabidopsis thaliana GN=AFP1 PE=1 SV=1//3.29814e-101
LNC_003244	XLOC_065087	chrC04:9542332-9543534	4.8114	2.20132	1.12809	0.00015	0.00110418	lncRNA	co_expression	BnaC08g50170D	-//-
LNC_003244	XLOC_065087	chrC04:9542332-9543534	4.8114	2.20132	1.12809	0.00015	0.00110418	lncRNA	co_expression	BnaC05g30990D	sp|Q9LU36|4CL4_ARATH 4-coumarate--CoA ligase 4 OS=Arabidopsis thaliana GN=4CL4 PE=1 SV=1//0
LNC_003244	XLOC_065087	chrC04:9542332-9543534	4.8114	2.20132	1.12809	0.00015	0.00110418	lncRNA	co_expression	BnaC05g43010D	-//-
LNC_003244	XLOC_065087	chrC04:9542332-9543534	4.8114	2.20132	1.12809	0.00015	0.00110418	lncRNA	co_expression	BnaA01g32750D	sp|Q9SEE5|GALK1_ARATH Galactokinase OS=Arabidopsis thaliana GN=GAL1 PE=1 SV=2//8.31864e-62
LNC_003244	XLOC_065087	chrC04:9542332-9543534	4.8114	2.20132	1.12809	0.00015	0.00110418	lncRNA	co_expression	BnaC06g00420D	sp|Q9M7Q4|AI5L5_ARATH ABSCISIC ACID-INSENSITIVE 5-like protein 5 OS=Arabidopsis thaliana GN=ABF2 PE=1 SV=1//2.08226e-46
LNC_003244	XLOC_065087	chrC04:9542332-9543534	4.8114	2.20132	1.12809	0.00015	0.00110418	lncRNA	co_expression	BnaC01g25440D	-//-
LNC_003244	XLOC_065087	chrC04:9542332-9543534	4.8114	2.20132	1.12809	0.00015	0.00110418	lncRNA	co_expression	BnaA02g34210D	-//-
LNC_003244	XLOC_065087	chrC04:9542332-9543534	4.8114	2.20132	1.12809	0.00015	0.00110418	lncRNA	co_expression	BnaC03g59970D	sp|P56941|NPC1_PIG Niemann-Pick C1 protein OS=Sus scrofa GN=NPC1 PE=2 SV=1//0
LNC_003244	XLOC_065087	chrC04:9542332-9543534	4.8114	2.20132	1.12809	0.00015	0.00110418	lncRNA	co_expression	BnaC01g24000D	sp|Q9FYC2|PAO_ARATH Pheophorbide a oxygenase, chloroplastic OS=Arabidopsis thaliana GN=PAO PE=1 SV=1//0
LNC_003244	XLOC_065087	chrC04:9542332-9543534	4.8114	2.20132	1.12809	0.00015	0.00110418	lncRNA	co_expression	BnaC03g66830D	sp|O82637|P2C61_ARATH Probable protein phosphatase 2C 61 OS=Arabidopsis thaliana GN=At4g32950 PE=3 SV=1//0
LNC_003244	XLOC_065087	chrC04:9542332-9543534	4.8114	2.20132	1.12809	0.00015	0.00110418	lncRNA	co_expression	BnaA08g17380D	sp|A9LIW2|CSC1L_BRAJU CSC1-like protein ERD4 OS=Brassica juncea GN=ERD4 PE=3 SV=2//0
LNC_003244	XLOC_065087	chrC04:9542332-9543534	4.8114	2.20132	1.12809	0.00015	0.00110418	lncRNA	co_expression	BnaC07g23970D	sp|O81465|PUM15_ARATH Pumilio homolog 15 OS=Arabidopsis thaliana GN=APUM15 PE=3 SV=1//6.78152e-29
LNC_003244	XLOC_065087	chrC04:9542332-9543534	4.8114	2.20132	1.12809	0.00015	0.00110418	lncRNA	co_expression	BnaA03g27980D	sp|Q9M886|LBD41_ARATH LOB domain-containing protein 41 OS=Arabidopsis thaliana GN=LBD41 PE=2 SV=1//3.92533e-136
LNC_003244	XLOC_065087	chrC04:9542332-9543534	4.8114	2.20132	1.12809	0.00015	0.00110418	lncRNA	co_expression	BnaA05g11020D	sp|Q9SL03|CALS2_ARATH Callose synthase 2 OS=Arabidopsis thaliana GN=CALS2 PE=2 SV=3//0
LNC_003244	XLOC_065087	chrC04:9542332-9543534	4.8114	2.20132	1.12809	0.00015	0.00110418	lncRNA	co_expression	BnaC03g28630D	sp|P46687|GASA3_ARATH Gibberellin-regulated protein 3 OS=Arabidopsis thaliana GN=GASA3 PE=2 SV=1//1.80508e-39
LNC_003244	XLOC_065087	chrC04:9542332-9543534	4.8114	2.20132	1.12809	0.00015	0.00110418	lncRNA	co_expression	BnaC03g67360D	-//-
LNC_003244	XLOC_065087	chrC04:9542332-9543534	4.8114	2.20132	1.12809	0.00015	0.00110418	lncRNA	co_expression	BnaA07g30760D	sp|P29421|IAAS_ORYSJ Alpha-amylase/subtilisin inhibitor OS=Oryza sativa subsp. japonica GN=RASI PE=1 SV=2//8.70266e-14
LNC_003244	XLOC_065087	chrC04:9542332-9543534	4.8114	2.20132	1.12809	0.00015	0.00110418	lncRNA	co_expression	BnaA08g00900D	sp|Q41247|AL7A1_BRANA Aldehyde dehydrogenase family 7 member A1 OS=Brassica napus GN=BTG-26 PE=1 SV=3//0
LNC_003244	XLOC_065087	chrC04:9542332-9543534	4.8114	2.20132	1.12809	0.00015	0.00110418	lncRNA	co_expression	BnaC01g35820D	-//-
LNC_003244	XLOC_065087	chrC04:9542332-9543534	4.8114	2.20132	1.12809	0.00015	0.00110418	lncRNA	co_expression	BnaA10g26070D	sp|F4KI56|SERCL_ARATH Metal-independent phosphoserine phosphatase OS=Arabidopsis thaliana GN=IPSP PE=1 SV=1//2.03467e-152
LNC_003244	XLOC_065087	chrC04:9542332-9543534	4.8114	2.20132	1.12809	0.00015	0.00110418	lncRNA	co_expression	BnaC04g29700D	sp|Q9FKI0|FIMB5_ARATH Fimbrin-5 OS=Arabidopsis thaliana GN=FIM5 PE=1 SV=1//0
LNC_003244	XLOC_065087	chrC04:9542332-9543534	4.8114	2.20132	1.12809	0.00015	0.00110418	lncRNA	co_expression	BnaC07g36650D	sp|O27710|PSLS_METTH Phosphosulfolactate synthase OS=Methanothermobacter thermautotrophicus (strain ATCC 29096 / DSM 1053 / JCM 10044 / NBRC 100330 / Delta H) GN=comA PE=3 SV=1//4.62568e-11
LNC_003244	XLOC_065087	chrC04:9542332-9543534	4.8114	2.20132	1.12809	0.00015	0.00110418	lncRNA	co_expression	BnaA01g17620D	sp|Q0WMZ5|OP162_ARATH Outer envelope pore protein 16-2, chloroplastic OS=Arabidopsis thaliana GN=OEP162 PE=2 SV=1//1.01549e-103
LNC_003244	XLOC_065087	chrC04:9542332-9543534	4.8114	2.20132	1.12809	0.00015	0.00110418	lncRNA	co_expression	BnaA01g16530D	sp|Q9T076|ENL2_ARATH Early nodulin-like protein 2 OS=Arabidopsis thaliana GN=At4g27520 PE=1 SV=1//4.04597e-58
LNC_003244	XLOC_065087	chrC04:9542332-9543534	4.8114	2.20132	1.12809	0.00015	0.00110418	lncRNA	co_expression	BnaA07g21640D	sp|Q9LQZ7|BBX21_ARATH B-box zinc finger protein 21 OS=Arabidopsis thaliana GN=BBX21 PE=1 SV=1//1.5358e-152
LNC_003244	XLOC_065087	chrC04:9542332-9543534	4.8114	2.20132	1.12809	0.00015	0.00110418	lncRNA	co_expression	BnaA07g01050D	sp|Q9SIT1|TMK3_ARATH Receptor-like kinase TMK3 OS=Arabidopsis thaliana GN=TMK3 PE=2 SV=1//0
LNC_003244	XLOC_065087	chrC04:9542332-9543534	4.8114	2.20132	1.12809	0.00015	0.00110418	lncRNA	co_expression	BnaA03g42310D	sp|P34914|HYES_MOUSE Bifunctional epoxide hydrolase 2 OS=Mus musculus GN=Ephx2 PE=1 SV=2//2.16936e-49
LNC_003244	XLOC_065087	chrC04:9542332-9543534	4.8114	2.20132	1.12809	0.00015	0.00110418	lncRNA	co_expression	BnaA03g32320D	sp|Q9LHA8|MD37C_ARATH Probable mediator of RNA polymerase II transcription subunit 37c OS=Arabidopsis thaliana GN=MED37C PE=1 SV=1//0
LNC_003244	XLOC_065087	chrC04:9542332-9543534	4.8114	2.20132	1.12809	0.00015	0.00110418	lncRNA	co_expression	BnaA04g15750D	sp|Q9M1J6|SSL9_ARATH Protein STRICTOSIDINE SYNTHASE-LIKE 9 OS=Arabidopsis thaliana GN=SSL9 PE=2 SV=1//0
LNC_003244	XLOC_065087	chrC04:9542332-9543534	4.8114	2.20132	1.12809	0.00015	0.00110418	lncRNA	co_expression	BnaC08g13040D	sp|O49447|ADT3_ARATH ADP,ATP carrier protein 3, mitochondrial OS=Arabidopsis thaliana GN=AAC3 PE=2 SV=1//0
LNC_003244	XLOC_065087	chrC04:9542332-9543534	4.8114	2.20132	1.12809	0.00015	0.00110418	lncRNA	co_expression	BnaA06g00920D	sp|Q9LPG3|MSL4_ARATH Mechanosensitive ion channel protein 4 OS=Arabidopsis thaliana GN=MSL4 PE=3 SV=1//4.2648e-117
LNC_003244	XLOC_065087	chrC04:9542332-9543534	4.8114	2.20132	1.12809	0.00015	0.00110418	lncRNA	co_expression	BnaA01g20160D	sp|Q9STY3|PME33_ARATH Probable pectinesterase/pectinesterase inhibitor 33 OS=Arabidopsis thaliana GN=PME33 PE=2 SV=1//0
LNC_003244	XLOC_065087	chrC04:9542332-9543534	4.8114	2.20132	1.12809	0.00015	0.00110418	lncRNA	co_expression	BnaA10g22880D	sp|Q28D01|WDR26_XENTR WD repeat-containing protein 26 OS=Xenopus tropicalis GN=wdr26 PE=2 SV=2//6.3148e-94
LNC_003244	XLOC_065087	chrC04:9542332-9543534	4.8114	2.20132	1.12809	0.00015	0.00110418	lncRNA	co_expression	BnaC08g16850D	sp|Q9S9N1|HSP7E_ARATH Heat shock 70 kDa protein 5 OS=Arabidopsis thaliana GN=HSP70-5 PE=2 SV=1//0
LNC_003244	XLOC_065087	chrC04:9542332-9543534	4.8114	2.20132	1.12809	0.00015	0.00110418	lncRNA	co_expression	BnaC06g41440D	sp|Q9MAI5|ERF79_ARATH Ethylene-responsive transcription factor 8 OS=Arabidopsis thaliana GN=ERF8 PE=2 SV=1//5.95647e-30
LNC_003244	XLOC_065087	chrC04:9542332-9543534	4.8114	2.20132	1.12809	0.00015	0.00110418	lncRNA	co_expression	BnaA02g31910D	sp|Q9CR50|ZN363_MOUSE RING finger and CHY zinc finger domain-containing protein 1 OS=Mus musculus GN=Rchy1 PE=1 SV=1//1.49055e-72
LNC_003244	XLOC_065087	chrC04:9542332-9543534	4.8114	2.20132	1.12809	0.00015	0.00110418	lncRNA	co_expression	BnaA10g21470D	sp|Q9LEU7|CIPK5_ARATH CBL-interacting serine/threonine-protein kinase 5 OS=Arabidopsis thaliana GN=CIPK5 PE=2 SV=1//0
LNC_003244	XLOC_065087	chrC04:9542332-9543534	4.8114	2.20132	1.12809	0.00015	0.00110418	lncRNA	co_expression	BnaA08g23680D	sp|Q9S9N1|HSP7E_ARATH Heat shock 70 kDa protein 5 OS=Arabidopsis thaliana GN=HSP70-5 PE=2 SV=1//0
LNC_003244	XLOC_065087	chrC04:9542332-9543534	4.8114	2.20132	1.12809	0.00015	0.00110418	lncRNA	co_expression	BnaC06g10580D	sp|Q9SYH4|NFYA5_ARATH Nuclear transcription factor Y subunit A-5 OS=Arabidopsis thaliana GN=NFYA5 PE=2 SV=1//6.44285e-88
LNC_003244	XLOC_065087	chrC04:9542332-9543534	4.8114	2.20132	1.12809	0.00015	0.00110418	lncRNA	co_expression	BnaC03g49940D	sp|O05413|2NPD_BACSU Probable nitronate monooxygenase OS=Bacillus subtilis (strain 168) GN=yrpB PE=3 SV=1//2.19691e-32
LNC_003244	XLOC_065087	chrC04:9542332-9543534	4.8114	2.20132	1.12809	0.00015	0.00110418	lncRNA	co_expression	BnaA02g01450D	sp|Q9FY94|SWT15_ARATH Bidirectional sugar transporter SWEET15 OS=Arabidopsis thaliana GN=SWEET15 PE=2 SV=1//8.33077e-169
LNC_003244	XLOC_065087	chrC04:9542332-9543534	4.8114	2.20132	1.12809	0.00015	0.00110418	lncRNA	co_expression	BnaC01g32580D	sp|Q9FPT1|UBP12_ARATH Ubiquitin carboxyl-terminal hydrolase 12 OS=Arabidopsis thaliana GN=UBP12 PE=1 SV=2//1.01182e-09
LNC_003244	XLOC_065087	chrC04:9542332-9543534	4.8114	2.20132	1.12809	0.00015	0.00110418	lncRNA	co_expression	BnaA09g34700D	sp|Q9SV36|ARK1_ARATH Armadillo repeat-containing kinesin-like protein 1 OS=Arabidopsis thaliana GN=ARK1 PE=1 SV=2//0
LNC_003244	XLOC_065087	chrC04:9542332-9543534	4.8114	2.20132	1.12809	0.00015	0.00110418	lncRNA	co_expression	BnaC05g13830D	sp|Q9LMU1|EGY3_ARATH Probable zinc metallopeptidase EGY3, chloroplastic OS=Arabidopsis thaliana GN=EGY3 PE=2 SV=1//0
LNC_003244	XLOC_065087	chrC04:9542332-9543534	4.8114	2.20132	1.12809	0.00015	0.00110418	lncRNA	co_expression	BnaA05g06860D	sp|Q09893|YAI5_SCHPO Uncharacterized protein C24B11.05 OS=Schizosaccharomyces pombe (strain 972 / ATCC 24843) GN=SPAC24B11.05 PE=3 SV=1//4.95021e-12
LNC_003244	XLOC_065087	chrC04:9542332-9543534	4.8114	2.20132	1.12809	0.00015	0.00110418	lncRNA	co_expression	BnaC03g15030D	sp|Q9LV03|GLUT1_ARATH Glutamate synthase 1 [NADH], chloroplastic OS=Arabidopsis thaliana GN=GLT1 PE=2 SV=2//0
LNC_003244	XLOC_065087	chrC04:9542332-9543534	4.8114	2.20132	1.12809	0.00015	0.00110418	lncRNA	co_expression	BnaC09g30230D	sp|Q9T076|ENL2_ARATH Early nodulin-like protein 2 OS=Arabidopsis thaliana GN=At4g27520 PE=1 SV=1//6.41397e-55
LNC_003244	XLOC_065087	chrC04:9542332-9543534	4.8114	2.20132	1.12809	0.00015	0.00110418	lncRNA	co_expression	BnaA07g20260D	sp|Q9MA15|Y1796_ARATH Uncharacterized aarF domain-containing protein kinase At1g79600, chloroplastic OS=Arabidopsis thaliana GN=At1g79600 PE=2 SV=1//0
LNC_003244	XLOC_065087	chrC04:9542332-9543534	4.8114	2.20132	1.12809	0.00015	0.00110418	lncRNA	co_expression	BnaA02g22350D	sp|Q1PDN3|HFA6A_ARATH Heat stress transcription factor A-6a OS=Arabidopsis thaliana GN=HSFA6A PE=2 SV=1//2.34448e-129
LNC_003244	XLOC_065087	chrC04:9542332-9543534	4.8114	2.20132	1.12809	0.00015	0.00110418	lncRNA	co_expression	BnaC04g44820D	sp|Q9SJ66|SPP2_ARATH Probable sucrose-phosphatase 2 OS=Arabidopsis thaliana GN=SPP2 PE=2 SV=2//0
LNC_003244	XLOC_065087	chrC04:9542332-9543534	4.8114	2.20132	1.12809	0.00015	0.00110418	lncRNA	co_expression	BnaA09g27040D	sp|O48782|HMOX1_ARATH Heme oxygenase 1, chloroplastic OS=Arabidopsis thaliana GN=HO1 PE=1 SV=2//7.73163e-171
LNC_003244	XLOC_065087	chrC04:9542332-9543534	4.8114	2.20132	1.12809	0.00015	0.00110418	lncRNA	co_expression	BnaA03g52920D	sp|P24068|OCS1_MAIZE Ocs element-binding factor 1 OS=Zea mays GN=OBF1 PE=2 SV=2//6.54069e-18
LNC_003244	XLOC_065087	chrC04:9542332-9543534	4.8114	2.20132	1.12809	0.00015	0.00110418	lncRNA	co_expression	BnaA03g52860D	sp|Q9M069|E137_ARATH Glucan endo-1,3-beta-glucosidase 7 OS=Arabidopsis thaliana GN=At4g34480 PE=1 SV=2//0
LNC_003244	XLOC_065087	chrC04:9542332-9543534	4.8114	2.20132	1.12809	0.00015	0.00110418	lncRNA	co_expression	BnaA09g10230D	sp|Q7GB25|AB5C_ARATH ABC transporter C family member 5 OS=Arabidopsis thaliana GN=ABCC5 PE=2 SV=2//0
LNC_003244	XLOC_065087	chrC04:9542332-9543534	4.8114	2.20132	1.12809	0.00015	0.00110418	lncRNA	co_expression	BnaA01g16400D	sp|Q93VY3|NAC72_ARATH NAC domain-containing protein 72 OS=Arabidopsis thaliana GN=NAC072 PE=2 SV=1//7.6207e-177
LNC_003244	XLOC_065087	chrC04:9542332-9543534	4.8114	2.20132	1.12809	0.00015	0.00110418	lncRNA	co_expression	BnaA07g36550D	sp|Q6SJR1|TAF4_ARATH Transcription initiation factor TFIID subunit 4 OS=Arabidopsis thaliana GN=TAF4 PE=1 SV=1//8.79475e-08
LNC_003244	XLOC_065087	chrC04:9542332-9543534	4.8114	2.20132	1.12809	0.00015	0.00110418	lncRNA	co_expression	BnaA07g32390D	sp|Q8VYI3|ECH2_ARATH Enoyl-CoA hydratase 2, peroxisomal OS=Arabidopsis thaliana GN=ECH2 PE=1 SV=1//0
LNC_003244	XLOC_065087	chrC04:9542332-9543534	4.8114	2.20132	1.12809	0.00015	0.00110418	lncRNA	co_expression	BnaCnng32330D	-//-
LNC_003244	XLOC_065087	chrC04:9542332-9543534	4.8114	2.20132	1.12809	0.00015	0.00110418	lncRNA	co_expression	BnaC06g19730D	sp|Q9MA15|Y1796_ARATH Uncharacterized aarF domain-containing protein kinase At1g79600, chloroplastic OS=Arabidopsis thaliana GN=At1g79600 PE=2 SV=1//0
LNC_003244	XLOC_065087	chrC04:9542332-9543534	4.8114	2.20132	1.12809	0.00015	0.00110418	lncRNA	co_expression	BnaA01g03680D	sp|Q9SMZ4|AASS_ARATH Alpha-aminoadipic semialdehyde synthase OS=Arabidopsis thaliana GN=LKR/SDH PE=1 SV=1//0
LNC_003244	XLOC_065087	chrC04:9542332-9543534	4.8114	2.20132	1.12809	0.00015	0.00110418	lncRNA	co_expression	BnaC07g25290D	sp|Q9LHA1|C8D11_ARATH Cytochrome P450 81D11 OS=Arabidopsis thaliana GN=CYP81D11 PE=2 SV=1//0
LNC_003244	XLOC_065087	chrC04:9542332-9543534	4.8114	2.20132	1.12809	0.00015	0.00110418	lncRNA	co_expression	BnaC08g42400D	sp|Q9M439|BCAT2_ARATH Branched-chain-amino-acid aminotransferase 2, chloroplastic OS=Arabidopsis thaliana GN=BCAT2 PE=1 SV=1//0
LNC_003244	XLOC_065087	chrC04:9542332-9543534	4.8114	2.20132	1.12809	0.00015	0.00110418	lncRNA	co_expression	BnaA10g13870D	sp|Q9FK91|PARP3_ARATH Poly [ADP-ribose] polymerase 3 OS=Arabidopsis thaliana GN=PARP3 PE=2 SV=2//0
LNC_003244	XLOC_065087	chrC04:9542332-9543534	4.8114	2.20132	1.12809	0.00015	0.00110418	lncRNA	co_expression	BnaC03g49750D	-//-
LNC_003244	XLOC_065087	chrC04:9542332-9543534	4.8114	2.20132	1.12809	0.00015	0.00110418	lncRNA	co_expression	BnaA04g29550D	sp|O82245|TSPO_ARATH Translocator protein homolog OS=Arabidopsis thaliana GN=TSPO PE=1 SV=1//3.26772e-109
LNC_003244	XLOC_065087	chrC04:9542332-9543534	4.8114	2.20132	1.12809	0.00015	0.00110418	lncRNA	co_expression	BnaA04g23740D	sp|Q9T0P4|GLTB2_ARATH Ferredoxin-dependent glutamate synthase 2, chloroplastic OS=Arabidopsis thaliana GN=GLU2 PE=1 SV=2//0
LNC_003244	XLOC_065087	chrC04:9542332-9543534	4.8114	2.20132	1.12809	0.00015	0.00110418	lncRNA	co_expression	BnaA06g21470D	sp|Q9SCW4|HFB2A_ARATH Heat stress transcription factor B-2a OS=Arabidopsis thaliana GN=HSFB2A PE=2 SV=1//1.79303e-122
LNC_003244	XLOC_065087	chrC04:9542332-9543534	4.8114	2.20132	1.12809	0.00015	0.00110418	lncRNA	co_expression	BnaC03g05850D	sp|Q829U5|TAL2_STRAW Transaldolase 2 OS=Streptomyces avermitilis (strain ATCC 31267 / DSM 46492 / JCM 5070 / NCIMB 12804 / NRRL 8165 / MA-4680) GN=tal2 PE=3 SV=1//8.6063e-95
LNC_003244	XLOC_065087	chrC04:9542332-9543534	4.8114	2.20132	1.12809	0.00015	0.00110418	lncRNA	co_expression	BnaAnng32550D	sp|Q9SKY8|HSP7H_ARATH Heat shock 70 kDa protein 8 OS=Arabidopsis thaliana GN=HSP70-8 PE=1 SV=1//0
LNC_003244	XLOC_065087	chrC04:9542332-9543534	4.8114	2.20132	1.12809	0.00015	0.00110418	lncRNA	co_expression	BnaA04g26500D	sp|O80832|YU87_ARATH UPF0187 protein At2g45870, chloroplastic OS=Arabidopsis thaliana GN=At2g45870 PE=2 SV=1//0
LNC_003244	XLOC_065087	chrC04:9542332-9543534	4.8114	2.20132	1.12809	0.00015	0.00110418	lncRNA	co_expression	BnaA06g21490D	sp|Q9FIT4|BFT_ARATH Protein BROTHER of FT and TFL 1 OS=Arabidopsis thaliana GN=BFT PE=3 SV=1//2.35207e-118
LNC_003244	XLOC_065087	chrC04:9542332-9543534	4.8114	2.20132	1.12809	0.00015	0.00110418	lncRNA	co_expression	BnaC03g21860D	-//-
LNC_003244	XLOC_065087	chrC04:9542332-9543534	4.8114	2.20132	1.12809	0.00015	0.00110418	lncRNA	co_expression	BnaAnng31560D	sp|Q9SYH4|NFYA5_ARATH Nuclear transcription factor Y subunit A-5 OS=Arabidopsis thaliana GN=NFYA5 PE=2 SV=1//8.61604e-87
LNC_003244	XLOC_065087	chrC04:9542332-9543534	4.8114	2.20132	1.12809	0.00015	0.00110418	lncRNA	co_expression	BnaA03g03400D	sp|P46644|AAT3_ARATH Aspartate aminotransferase 3, chloroplastic OS=Arabidopsis thaliana GN=ASP3 PE=1 SV=1//0
LNC_003244	XLOC_065087	chrC04:9542332-9543534	4.8114	2.20132	1.12809	0.00015	0.00110418	lncRNA	co_expression	BnaA01g02570D	sp|P24068|OCS1_MAIZE Ocs element-binding factor 1 OS=Zea mays GN=OBF1 PE=2 SV=2//1.07271e-17
LNC_003244	XLOC_065087	chrC04:9542332-9543534	4.8114	2.20132	1.12809	0.00015	0.00110418	lncRNA	co_expression	BnaC05g37670D	sp|P13934|LEA76_BRANA Late embryogenesis abundant protein 76 OS=Brassica napus PE=2 SV=2//1.11966e-72
LNC_003244	XLOC_065087	chrC04:9542332-9543534	4.8114	2.20132	1.12809	0.00015	0.00110418	lncRNA	co_expression	BnaA03g35980D	sp|Q945M9|NFYA9_ARATH Nuclear transcription factor Y subunit A-9 OS=Arabidopsis thaliana GN=NFYA9 PE=2 SV=1//1.08587e-139
LNC_003244	XLOC_065087	chrC04:9542332-9543534	4.8114	2.20132	1.12809	0.00015	0.00110418	lncRNA	co_expression	BnaC08g28780D	sp|O80795|Y1652_ARATH Probable inactive receptor-like protein kinase At1g65250 OS=Arabidopsis thaliana GN=At1g65250 PE=2 SV=1//3.65439e-84
LNC_003244	XLOC_065087	chrC04:9542332-9543534	4.8114	2.20132	1.12809	0.00015	0.00110418	lncRNA	co_expression	BnaA03g36800D	sp|Q9LUH8|HFA6B_ARATH Heat stress transcription factor A-6b OS=Arabidopsis thaliana GN=HSFA6b PE=2 SV=1//3.04936e-137
LNC_003244	XLOC_065087	chrC04:9542332-9543534	4.8114	2.20132	1.12809	0.00015	0.00110418	lncRNA	co_expression	BnaC05g19420D	sp|Q94K98|Y1720_ARATH UPF0392 protein At1g27200 OS=Arabidopsis thaliana GN=At1g27200 PE=2 SV=2//0
LNC_003244	XLOC_065087	chrC04:9542332-9543534	4.8114	2.20132	1.12809	0.00015	0.00110418	lncRNA	co_expression	BnaA08g15530D	sp|Q9FV50|MAP1D_ARATH Methionine aminopeptidase 1D, chloroplastic/mitochondrial OS=Arabidopsis thaliana GN=MAP1D PE=2 SV=1//6.43488e-121
LNC_003244	XLOC_065087	chrC04:9542332-9543534	4.8114	2.20132	1.12809	0.00015	0.00110418	lncRNA	co_expression	BnaA07g30220D	-//-
LNC_003244	XLOC_065087	chrC04:9542332-9543534	4.8114	2.20132	1.12809	0.00015	0.00110418	lncRNA	co_expression	BnaA03g24060D	sp|P46687|GASA3_ARATH Gibberellin-regulated protein 3 OS=Arabidopsis thaliana GN=GASA3 PE=2 SV=1//4.78993e-28
LNC_003244	XLOC_065087	chrC04:9542332-9543534	4.8114	2.20132	1.12809	0.00015	0.00110418	lncRNA	co_expression	BnaC06g20260D	sp|Q8RWT0|LUP2_ARATH Amyrin synthase LUP2 OS=Arabidopsis thaliana GN=LUP2 PE=1 SV=1//0
LNC_003244	XLOC_065087	chrC04:9542332-9543534	4.8114	2.20132	1.12809	0.00015	0.00110418	lncRNA	co_expression	BnaC04g28570D	sp|Q96329|ACOX4_ARATH Acyl-coenzyme A oxidase 4, peroxisomal OS=Arabidopsis thaliana GN=ACX4 PE=1 SV=1//0
LNC_003244	XLOC_065087	chrC04:9542332-9543534	4.8114	2.20132	1.12809	0.00015	0.00110418	lncRNA	co_expression	BnaCnng44320D	sp|Q01417|PM1_SOYBN 18 kDa seed maturation protein OS=Glycine max GN=GMPM1 PE=2 SV=1//3.19792e-33
LNC_003244	XLOC_065087	chrC04:9542332-9543534	4.8114	2.20132	1.12809	0.00015	0.00110418	lncRNA	co_expression	BnaA06g11320D	-//-
LNC_003244	XLOC_065087	chrC04:9542332-9543534	4.8114	2.20132	1.12809	0.00015	0.00110418	lncRNA	co_expression	BnaA06g27590D	sp|B7F7B9|SPSA2_ORYSJ Probable sucrose-phosphate synthase 2 OS=Oryza sativa subsp. japonica GN=SPS2 PE=2 SV=2//0
LNC_003244	XLOC_065087	chrC04:9542332-9543534	4.8114	2.20132	1.12809	0.00015	0.00110418	lncRNA	co_expression	BnaUnng04150D	-//-
LNC_003244	XLOC_065087	chrC04:9542332-9543534	4.8114	2.20132	1.12809	0.00015	0.00110418	lncRNA	co_expression	BnaA03g53420D	sp|Q8K400|STXB5_MOUSE Syntaxin-binding protein 5 OS=Mus musculus GN=Stxbp5 PE=1 SV=3//5.24723e-14
LNC_003244	XLOC_065087	chrC04:9542332-9543534	4.8114	2.20132	1.12809	0.00015	0.00110418	lncRNA	co_expression	BnaA06g03010D	sp|Q9LUC5|C7A15_ARATH Cytochrome P450 72A15 OS=Arabidopsis thaliana GN=CYP72A15 PE=2 SV=1//0
LNC_003244	XLOC_065087	chrC04:9542332-9543534	4.8114	2.20132	1.12809	0.00015	0.00110418	lncRNA	co_expression	BnaC05g13880D	-//-
LNC_003244	XLOC_065087	chrC04:9542332-9543534	4.8114	2.20132	1.12809	0.00015	0.00110418	lncRNA	co_expression	BnaC04g07720D	sp|Q09893|YAI5_SCHPO Uncharacterized protein C24B11.05 OS=Schizosaccharomyces pombe (strain 972 / ATCC 24843) GN=SPAC24B11.05 PE=3 SV=1//1.1693e-12
LNC_003244	XLOC_065087	chrC04:9542332-9543534	4.8114	2.20132	1.12809	0.00015	0.00110418	lncRNA	co_expression	BnaC09g36510D	sp|Q9FK91|PARP3_ARATH Poly [ADP-ribose] polymerase 3 OS=Arabidopsis thaliana GN=PARP3 PE=2 SV=2//0
LNC_003244	XLOC_065087	chrC04:9542332-9543534	4.8114	2.20132	1.12809	0.00015	0.00110418	lncRNA	co_expression	BnaA07g06810D	-//-
LNC_003244	XLOC_065087	chrC04:9542332-9543534	4.8114	2.20132	1.12809	0.00015	0.00110418	lncRNA	co_expression	BnaAnng07940D	-//-
LNC_003244	XLOC_065087	chrC04:9542332-9543534	4.8114	2.20132	1.12809	0.00015	0.00110418	lncRNA	co_expression	BnaA09g17070D	-//-
LNC_003244	XLOC_065087	chrC04:9542332-9543534	4.8114	2.20132	1.12809	0.00015	0.00110418	lncRNA	co_expression	BnaCnng31430D	sp|Q94AR6|DOF31_ARATH Dof zinc finger protein DOF3.1 OS=Arabidopsis thaliana GN=DOF3.1 PE=2 SV=2//3.21667e-60
LNC_003244	XLOC_065087	chrC04:9542332-9543534	4.8114	2.20132	1.12809	0.00015	0.00110418	lncRNA	co_expression	BnaC03g21650D	-//-
LNC_003244	XLOC_065087	chrC04:9542332-9543534	4.8114	2.20132	1.12809	0.00015	0.00110418	lncRNA	co_expression	BnaA07g17130D	sp|Q9M1J6|SSL9_ARATH Protein STRICTOSIDINE SYNTHASE-LIKE 9 OS=Arabidopsis thaliana GN=SSL9 PE=2 SV=1//0
LNC_003244	XLOC_065087	chrC04:9542332-9543534	4.8114	2.20132	1.12809	0.00015	0.00110418	lncRNA	co_expression	BnaC09g20370D	sp|Q9FIK7|THIC2_ARATH Probable acetyl-CoA acetyltransferase, cytosolic 2 OS=Arabidopsis thaliana GN=At5g47720 PE=2 SV=1//0
LNC_003244	XLOC_065087	chrC04:9542332-9543534	4.8114	2.20132	1.12809	0.00015	0.00110418	lncRNA	co_expression	BnaAnng36400D	sp|Q12200|NPC1_YEAST Niemann-Pick type C-related protein 1 OS=Saccharomyces cerevisiae (strain ATCC 204508 / S288c) GN=NCR1 PE=1 SV=1//2.56345e-28
LNC_003244	XLOC_065087	chrC04:9542332-9543534	4.8114	2.20132	1.12809	0.00015	0.00110418	lncRNA	co_expression	BnaA08g28460D	sp|Q9LND7|SKI16_ARATH F-box protein SKIP16 OS=Arabidopsis thaliana GN=SKIP16 PE=1 SV=1//0
LNC_003244	XLOC_065087	chrC04:9542332-9543534	4.8114	2.20132	1.12809	0.00015	0.00110418	lncRNA	co_expression	BnaC09g14380D	sp|Q9C9C9|SOT18_ARATH Cytosolic sulfotransferase 18 OS=Arabidopsis thaliana GN=SOT18 PE=1 SV=1//0
LNC_003244	XLOC_065087	chrC04:9542332-9543534	4.8114	2.20132	1.12809	0.00015	0.00110418	lncRNA	co_expression	BnaC04g32910D	-//-
LNC_003245	XLOC_065093	chrC04:9607143-9608065	1.58897	13.1996	-3.05432	5e-05	0.000411163	lncRNA	co_expression	BnaC02g13540D	sp|Q9M5A9|GPT1_ARATH Glucose-6-phosphate/phosphate translocator 1, chloroplastic OS=Arabidopsis thaliana GN=GPT1 PE=2 SV=1//0
LNC_003245	XLOC_065093	chrC04:9607143-9608065	1.58897	13.1996	-3.05432	5e-05	0.000411163	lncRNA	co_expression	BnaA02g35550D	sp|Q9C995|ERF70_ARATH Ethylene-responsive transcription factor ERF070 OS=Arabidopsis thaliana GN=ERF070 PE=1 SV=1//3.08828e-52
LNC_003245	XLOC_065093	chrC04:9607143-9608065	1.58897	13.1996	-3.05432	5e-05	0.000411163	lncRNA	co_expression	BnaC07g21320D	sp|Q8S341|PPA7_ARATH Purple acid phosphatase 7 OS=Arabidopsis thaliana GN=PAP7 PE=2 SV=1//8.04983e-175
LNC_003245	XLOC_065093	chrC04:9607143-9608065	1.58897	13.1996	-3.05432	5e-05	0.000411163	lncRNA	co_expression	BnaCnng18590D	sp|Q9SRQ8|ATL51_ARATH RING-H2 finger protein ATL51 OS=Arabidopsis thaliana GN=ATL51 PE=2 SV=2//6.48864e-90
LNC_004418	XLOC_086046	chrC08:7347639-7348258	0.806978	20.4282	-4.66189	5e-05	0.000411163	lncRNA	co_expression	BnaC07g46700D	sp|Q9SZG0|HHP4_ARATH Heptahelical transmembrane protein 4 OS=Arabidopsis thaliana GN=HHP4 PE=2 SV=1//0
LNC_004418	XLOC_086046	chrC08:7347639-7348258	0.806978	20.4282	-4.66189	5e-05	0.000411163	lncRNA	co_expression	BnaC08g40180D	sp|Q9LMX4|PPA1_ARATH Probable inactive purple acid phosphatase 1 OS=Arabidopsis thaliana GN=PAP1 PE=2 SV=1//0
LNC_004418	XLOC_086046	chrC08:7347639-7348258	0.806978	20.4282	-4.66189	5e-05	0.000411163	lncRNA	co_expression	BnaC04g30400D	sp|Q9Y4D2|DGLA_HUMAN Sn1-specific diacylglycerol lipase alpha OS=Homo sapiens GN=DAGLA PE=1 SV=3//1.47091e-07
LNC_004418	XLOC_086046	chrC08:7347639-7348258	0.806978	20.4282	-4.66189	5e-05	0.000411163	lncRNA	co_expression	BnaC01g26120D	sp|Q9SG10|CID10_ARATH Polyadenylate-binding protein-interacting protein 10 OS=Arabidopsis thaliana GN=CID10 PE=2 SV=1//1.40391e-177
LNC_002561	XLOC_052629	chrC02:32653285-32654267	37.64	13.7225	1.45573	5e-05	0.000411163	lncRNA	co_expression	BnaC04g33410D	-//-
LNC_002561	XLOC_052629	chrC02:32653285-32654267	37.64	13.7225	1.45573	5e-05	0.000411163	lncRNA	co_expression	BnaCnng73330D	sp|Q9M276|ATB12_ARATH Homeobox-leucine zipper protein ATHB-12 OS=Arabidopsis thaliana GN=ATHB-12 PE=2 SV=1//7.15891e-112
LNC_002561	XLOC_052629	chrC02:32653285-32654267	37.64	13.7225	1.45573	5e-05	0.000411163	lncRNA	co_expression	BnaC06g33910D	sp|Q9CAJ0|P2C16_ARATH Protein phosphatase 2C 16 OS=Arabidopsis thaliana GN=HAB1 PE=1 SV=1//0
LNC_002561	XLOC_052629	chrC02:32653285-32654267	37.64	13.7225	1.45573	5e-05	0.000411163	lncRNA	co_expression	BnaC03g18600D	sp|O22788|PXG3_ARATH Probable peroxygenase 3 OS=Arabidopsis thaliana GN=PXG3 PE=1 SV=1//1.2414e-145
LNC_005455	XLOC_102599	chrCnn_random:25677207-25679485	4.90924	1.70559	1.52523	5e-05	0.000411163	lncRNA	co_expression	BnaA08g28370D	sp|P48979|PGLR_PRUPE Polygalacturonase OS=Prunus persica PE=2 SV=1//3.54114e-110
LNC_005455	XLOC_102599	chrCnn_random:25677207-25679485	4.90924	1.70559	1.52523	5e-05	0.000411163	lncRNA	co_expression	BnaA03g55670D	sp|Q01417|PM1_SOYBN 18 kDa seed maturation protein OS=Glycine max GN=GMPM1 PE=2 SV=1//1.12404e-25
LNC_005455	XLOC_102599	chrCnn_random:25677207-25679485	4.90924	1.70559	1.52523	5e-05	0.000411163	lncRNA	co_expression	BnaA03g13900D	sp|O22932|CIPKB_ARATH CBL-interacting serine/threonine-protein kinase 11 OS=Arabidopsis thaliana GN=CIPK11 PE=1 SV=1//0
LNC_005455	XLOC_102599	chrCnn_random:25677207-25679485	4.90924	1.70559	1.52523	5e-05	0.000411163	lncRNA	co_expression	BnaAnng27730D	sp|Q9LVI8|GLN13_ARATH Glutamine synthetase cytosolic isozyme 1-3 OS=Arabidopsis thaliana GN=GLN1-3 PE=1 SV=1//0
LNC_005455	XLOC_102599	chrCnn_random:25677207-25679485	4.90924	1.70559	1.52523	5e-05	0.000411163	lncRNA	co_expression	BnaA01g33300D	sp|Q9MAC8|SSY2_ARATH Starch synthase 2, chloroplastic/amyloplastic OS=Arabidopsis thaliana GN=SS2 PE=1 SV=1//1.81915e-32
LNC_005455	XLOC_102599	chrCnn_random:25677207-25679485	4.90924	1.70559	1.52523	5e-05	0.000411163	lncRNA	co_expression	BnaA08g23850D	sp|O49816|LEA1_CICAR Late embryogenesis abundant protein 1 OS=Cicer arietinum PE=2 SV=1//4.63765e-08
LNC_005455	XLOC_102599	chrCnn_random:25677207-25679485	4.90924	1.70559	1.52523	5e-05	0.000411163	lncRNA	co_expression	BnaA02g29280D	-//-
LNC_005455	XLOC_102599	chrCnn_random:25677207-25679485	4.90924	1.70559	1.52523	5e-05	0.000411163	lncRNA	co_expression	BnaA09g35850D	-//-
LNC_005455	XLOC_102599	chrCnn_random:25677207-25679485	4.90924	1.70559	1.52523	5e-05	0.000411163	lncRNA	co_expression	BnaA09g56070D	sp|O65404|ERG11_ARATH Squalene epoxidase 5 OS=Arabidopsis thaliana GN=SQE5 PE=2 SV=2//0
LNC_005455	XLOC_102599	chrCnn_random:25677207-25679485	4.90924	1.70559	1.52523	5e-05	0.000411163	lncRNA	co_expression	BnaA05g36740D	sp|Q94AR6|DOF31_ARATH Dof zinc finger protein DOF3.1 OS=Arabidopsis thaliana GN=DOF3.1 PE=2 SV=2//2.48851e-57
LNC_005455	XLOC_102599	chrCnn_random:25677207-25679485	4.90924	1.70559	1.52523	5e-05	0.000411163	lncRNA	co_expression	BnaA03g23200D	sp|Q42377|EC2_ARATH EC protein homolog 2 OS=Arabidopsis thaliana GN=At2g23240 PE=2 SV=2//1.02703e-28
LNC_005455	XLOC_102599	chrCnn_random:25677207-25679485	4.90924	1.70559	1.52523	5e-05	0.000411163	lncRNA	co_expression	BnaC03g61870D	sp|Q9SPL3|AMP23_MACIN Vicilin-like antimicrobial peptides 2-3 (Fragment) OS=Macadamia integrifolia GN=AMP2-3 PE=1 SV=1//1.19973e-10
LNC_005455	XLOC_102599	chrCnn_random:25677207-25679485	4.90924	1.70559	1.52523	5e-05	0.000411163	lncRNA	co_expression	BnaC09g41250D	sp|Q9SQX6|SCP7_ARATH Serine carboxypeptidase-like 7 OS=Arabidopsis thaliana GN=SCPL7 PE=2 SV=1//0
LNC_005455	XLOC_102599	chrCnn_random:25677207-25679485	4.90924	1.70559	1.52523	5e-05	0.000411163	lncRNA	co_expression	BnaC05g42110D	sp|Q9SRL5|FRI2_ARATH Ferritin-2, chloroplastic OS=Arabidopsis thaliana GN=FER2 PE=2 SV=1//4.42784e-139
LNC_005455	XLOC_102599	chrCnn_random:25677207-25679485	4.90924	1.70559	1.52523	5e-05	0.000411163	lncRNA	co_expression	BnaCnng27420D	sp|Q8W4H8|GDL19_ARATH Inactive GDSL esterase/lipase-like protein 23 OS=Arabidopsis thaliana GN=GLL23 PE=1 SV=1//0
LNC_005455	XLOC_102599	chrCnn_random:25677207-25679485	4.90924	1.70559	1.52523	5e-05	0.000411163	lncRNA	co_expression	BnaAnng00900D	sp|Q9LZA6|SDP1_ARATH Triacylglycerol lipase SDP1 OS=Arabidopsis thaliana GN=SDP1 PE=1 SV=1//0
LNC_005455	XLOC_102599	chrCnn_random:25677207-25679485	4.90924	1.70559	1.52523	5e-05	0.000411163	lncRNA	co_expression	BnaC05g25330D	-//-
LNC_005455	XLOC_102599	chrCnn_random:25677207-25679485	4.90924	1.70559	1.52523	5e-05	0.000411163	lncRNA	co_expression	BnaC03g42040D	sp|Q94AR6|DOF31_ARATH Dof zinc finger protein DOF3.1 OS=Arabidopsis thaliana GN=DOF3.1 PE=2 SV=2//1.42367e-72
LNC_005455	XLOC_102599	chrCnn_random:25677207-25679485	4.90924	1.70559	1.52523	5e-05	0.000411163	lncRNA	co_expression	BnaC03g04240D	sp|P0CE10|Y4102_ARATH Putative uncharacterized protein At4g01020, chloroplastic OS=Arabidopsis thaliana GN=At4g01020 PE=3 SV=1//0
LNC_005455	XLOC_102599	chrCnn_random:25677207-25679485	4.90924	1.70559	1.52523	5e-05	0.000411163	lncRNA	co_expression	BnaC01g13780D	-//-
LNC_005455	XLOC_102599	chrCnn_random:25677207-25679485	4.90924	1.70559	1.52523	5e-05	0.000411163	lncRNA	co_expression	BnaA03g53070D	sp|Q8LDM2|PKSB_ARATH Type III polyketide synthase B OS=Arabidopsis thaliana GN=PKSB PE=1 SV=1//0
LNC_005455	XLOC_102599	chrCnn_random:25677207-25679485	4.90924	1.70559	1.52523	5e-05	0.000411163	lncRNA	co_expression	BnaA06g10010D	sp|Q9XI37|PV42A_ARATH SNF1-related protein kinase regulatory subunit gamma-like PV42a OS=Arabidopsis thaliana GN=PV42A PE=2 SV=1//4.93168e-153
LNC_005455	XLOC_102599	chrCnn_random:25677207-25679485	4.90924	1.70559	1.52523	5e-05	0.000411163	lncRNA	co_expression	BnaA01g11760D	sp|Q9LYT3|TT12_ARATH Protein TRANSPARENT TESTA 12 OS=Arabidopsis thaliana GN=TT12 PE=2 SV=1//4.70321e-137
LNC_005455	XLOC_102599	chrCnn_random:25677207-25679485	4.90924	1.70559	1.52523	5e-05	0.000411163	lncRNA	co_expression	BnaC01g14680D	sp|O65479|CRK20_ARATH Putative cysteine-rich receptor-like protein kinase 20 OS=Arabidopsis thaliana GN=CRK20 PE=2 SV=2//0
LNC_005455	XLOC_102599	chrCnn_random:25677207-25679485	4.90924	1.70559	1.52523	5e-05	0.000411163	lncRNA	co_expression	BnaC05g29980D	sp|P09444|LEA34_GOSHI Late embryogenesis abundant protein D-34 OS=Gossypium hirsutum PE=4 SV=1//1.77049e-94
LNC_005455	XLOC_102599	chrCnn_random:25677207-25679485	4.90924	1.70559	1.52523	5e-05	0.000411163	lncRNA	co_expression	BnaA08g13840D	-//-
LNC_005455	XLOC_102599	chrCnn_random:25677207-25679485	4.90924	1.70559	1.52523	5e-05	0.000411163	lncRNA	co_expression	BnaC04g12710D	sp|Q7SZE5|SC23A_DANRE Protein transport protein Sec23A OS=Danio rerio GN=sec23a PE=2 SV=1//1.40447e-14
LNC_005455	XLOC_102599	chrCnn_random:25677207-25679485	4.90924	1.70559	1.52523	5e-05	0.000411163	lncRNA	co_expression	BnaC03g51640D	sp|Q9SYX7|HA22B_ARATH HVA22-like protein b OS=Arabidopsis thaliana GN=HVA22B PE=2 SV=2//8.65589e-84
LNC_005455	XLOC_102599	chrCnn_random:25677207-25679485	4.90924	1.70559	1.52523	5e-05	0.000411163	lncRNA	co_expression	BnaA02g10890D	sp|Q9FF18|C7351_ARATH Cytokinin hydroxylase OS=Arabidopsis thaliana GN=CYP735A1 PE=1 SV=1//1.25673e-61
LNC_005455	XLOC_102599	chrCnn_random:25677207-25679485	4.90924	1.70559	1.52523	5e-05	0.000411163	lncRNA	co_expression	BnaA08g07270D	sp|Q949Y3|PPA26_ARATH Bifunctional purple acid phosphatase 26 OS=Arabidopsis thaliana GN=PAP26 PE=1 SV=1//0
LNC_005455	XLOC_102599	chrCnn_random:25677207-25679485	4.90924	1.70559	1.52523	5e-05	0.000411163	lncRNA	co_expression	BnaA02g11590D	sp|C0LGJ1|Y1743_ARATH Probable LRR receptor-like serine/threonine-protein kinase At1g74360 OS=Arabidopsis thaliana GN=At1g74360 PE=2 SV=1//4.32517e-13
LNC_005455	XLOC_102599	chrCnn_random:25677207-25679485	4.90924	1.70559	1.52523	5e-05	0.000411163	lncRNA	co_expression	BnaA01g11730D	-//-
LNC_005455	XLOC_102599	chrCnn_random:25677207-25679485	4.90924	1.70559	1.52523	5e-05	0.000411163	lncRNA	co_expression	BnaA03g45850D	sp|Q9LDQ3|CRK35_ARATH Putative cysteine-rich receptor-like protein kinase 35 OS=Arabidopsis thaliana GN=CRK35 PE=3 SV=3//4.45482e-174
LNC_005455	XLOC_102599	chrCnn_random:25677207-25679485	4.90924	1.70559	1.52523	5e-05	0.000411163	lncRNA	co_expression	BnaC05g04890D	sp|Q499T2|GILT_RAT Gamma-interferon-inducible lysosomal thiol reductase OS=Rattus norvegicus GN=Ifi30 PE=2 SV=1//1.09468e-25
LNC_005455	XLOC_102599	chrCnn_random:25677207-25679485	4.90924	1.70559	1.52523	5e-05	0.000411163	lncRNA	co_expression	BnaA10g27620D	sp|P0C8Q4|Y4990_ARATH Uncharacterized protein At4g19900 OS=Arabidopsis thaliana GN=At4g19900 PE=2 SV=1//7.32155e-29
LNC_005455	XLOC_102599	chrCnn_random:25677207-25679485	4.90924	1.70559	1.52523	5e-05	0.000411163	lncRNA	co_expression	BnaA05g28570D	sp|Q84TJ0|PMT6_ARATH Probable methyltransferase PMT6 OS=Arabidopsis thaliana GN=At3g10200 PE=2 SV=1//0
LNC_005455	XLOC_102599	chrCnn_random:25677207-25679485	4.90924	1.70559	1.52523	5e-05	0.000411163	lncRNA	co_expression	BnaC07g16490D	sp|Q9FKZ3|LBD36_ARATH LOB domain-containing protein 36 OS=Arabidopsis thaliana GN=LBD36 PE=2 SV=1//7.88287e-128
LNC_005455	XLOC_102599	chrCnn_random:25677207-25679485	4.90924	1.70559	1.52523	5e-05	0.000411163	lncRNA	co_expression	BnaCnng34690D	-//-
LNC_005455	XLOC_102599	chrCnn_random:25677207-25679485	4.90924	1.70559	1.52523	5e-05	0.000411163	lncRNA	co_expression	BnaA01g01510D	sp|Q66JG8|ALKB5_XENTR RNA demethylase ALKBH5 OS=Xenopus tropicalis GN=alkbh5 PE=2 SV=1//8.81854e-11
LNC_005455	XLOC_102599	chrCnn_random:25677207-25679485	4.90924	1.70559	1.52523	5e-05	0.000411163	lncRNA	co_expression	BnaC03g27400D	sp|Q42377|EC2_ARATH EC protein homolog 2 OS=Arabidopsis thaliana GN=At2g23240 PE=2 SV=2//5.81026e-36
LNC_005455	XLOC_102599	chrCnn_random:25677207-25679485	4.90924	1.70559	1.52523	5e-05	0.000411163	lncRNA	co_expression	BnaC01g33690D	-//-
LNC_005455	XLOC_102599	chrCnn_random:25677207-25679485	4.90924	1.70559	1.52523	5e-05	0.000411163	lncRNA	co_expression	BnaC02g08450D	sp|Q94ID2|IPT5_ARATH Adenylate isopentenyltransferase 5, chloroplastic OS=Arabidopsis thaliana GN=IPT5 PE=1 SV=2//0
LNC_005455	XLOC_102599	chrCnn_random:25677207-25679485	4.90924	1.70559	1.52523	5e-05	0.000411163	lncRNA	co_expression	BnaA07g06100D	sp|Q9LHP4|RCH2_ARATH Receptor-like protein kinase 2 OS=Arabidopsis thaliana GN=RCH2 PE=1 SV=1//0
LNC_005455	XLOC_102599	chrCnn_random:25677207-25679485	4.90924	1.70559	1.52523	5e-05	0.000411163	lncRNA	co_expression	BnaC01g03610D	sp|Q9SW48|INVB_ARATH Probable alkaline/neutral invertase B OS=Arabidopsis thaliana GN=INVB PE=1 SV=1//0
LNC_005455	XLOC_102599	chrCnn_random:25677207-25679485	4.90924	1.70559	1.52523	5e-05	0.000411163	lncRNA	co_expression	BnaA01g34480D	sp|Q20263|GOT1_CAEEL Probable Golgi transport protein 1 OS=Caenorhabditis elegans GN=F41C3.4 PE=3 SV=2//2.01853e-20
LNC_005455	XLOC_102599	chrCnn_random:25677207-25679485	4.90924	1.70559	1.52523	5e-05	0.000411163	lncRNA	co_expression	BnaCnng03910D	sp|P0C8Q4|Y4990_ARATH Uncharacterized protein At4g19900 OS=Arabidopsis thaliana GN=At4g19900 PE=2 SV=1//3.77277e-29
LNC_005455	XLOC_102599	chrCnn_random:25677207-25679485	4.90924	1.70559	1.52523	5e-05	0.000411163	lncRNA	co_expression	BnaA05g03260D	sp|Q8VZR6|INT1_ARATH Inositol transporter 1 OS=Arabidopsis thaliana GN=INT1 PE=1 SV=1//0
LNC_005455	XLOC_102599	chrCnn_random:25677207-25679485	4.90924	1.70559	1.52523	5e-05	0.000411163	lncRNA	co_expression	BnaA04g17640D	sp|Q9FVQ1|NUCL1_ARATH Nucleolin 1 OS=Arabidopsis thaliana GN=NUCL1 PE=1 SV=1//7.49875e-07
LNC_005455	XLOC_102599	chrCnn_random:25677207-25679485	4.90924	1.70559	1.52523	5e-05	0.000411163	lncRNA	co_expression	BnaC03g04830D	sp|P46644|AAT3_ARATH Aspartate aminotransferase 3, chloroplastic OS=Arabidopsis thaliana GN=ASP3 PE=1 SV=1//0
LNC_005455	XLOC_102599	chrCnn_random:25677207-25679485	4.90924	1.70559	1.52523	5e-05	0.000411163	lncRNA	co_expression	BnaA09g00380D	sp|Q9S6Z8|KCO5_ARATH Two-pore potassium channel 5 OS=Arabidopsis thaliana GN=TPK5 PE=1 SV=1//0
LNC_005455	XLOC_102599	chrCnn_random:25677207-25679485	4.90924	1.70559	1.52523	5e-05	0.000411163	lncRNA	co_expression	BnaC03g47640D	-//-
LNC_005455	XLOC_102599	chrCnn_random:25677207-25679485	4.90924	1.70559	1.52523	5e-05	0.000411163	lncRNA	co_expression	BnaA02g20020D	-//-
LNC_005455	XLOC_102599	chrCnn_random:25677207-25679485	4.90924	1.70559	1.52523	5e-05	0.000411163	lncRNA	co_expression	BnaA04g09400D	-//-
LNC_005455	XLOC_102599	chrCnn_random:25677207-25679485	4.90924	1.70559	1.52523	5e-05	0.000411163	lncRNA	co_expression	BnaC01g32640D	-//-
LNC_005455	XLOC_102599	chrCnn_random:25677207-25679485	4.90924	1.70559	1.52523	5e-05	0.000411163	lncRNA	co_expression	BnaA01g00520D	sp|O65790|C81F1_ARATH Cytochrome P450 81F1 OS=Arabidopsis thaliana GN=CYP81F1 PE=2 SV=2//0
LNC_005455	XLOC_102599	chrCnn_random:25677207-25679485	4.90924	1.70559	1.52523	5e-05	0.000411163	lncRNA	co_expression	BnaC02g38400D	sp|Q93XW5|NSP5_ARATH Nitrile-specifier protein 5 OS=Arabidopsis thaliana GN=NSP5 PE=2 SV=1//0
LNC_005455	XLOC_102599	chrCnn_random:25677207-25679485	4.90924	1.70559	1.52523	5e-05	0.000411163	lncRNA	co_expression	BnaA07g35780D	-//-
LNC_005455	XLOC_102599	chrCnn_random:25677207-25679485	4.90924	1.70559	1.52523	5e-05	0.000411163	lncRNA	co_expression	BnaA03g54610D	sp|P46646|AAT4_ARATH Aspartate aminotransferase, cytoplasmic isozyme 2 OS=Arabidopsis thaliana GN=ASP4 PE=2 SV=2//0
LNC_005455	XLOC_102599	chrCnn_random:25677207-25679485	4.90924	1.70559	1.52523	5e-05	0.000411163	lncRNA	co_expression	BnaA01g29560D	sp|Q9LJH5|GLO4_ARATH Peroxisomal (S)-2-hydroxy-acid oxidase GLO4 OS=Arabidopsis thaliana GN=GLO4 PE=2 SV=1//0
LNC_005455	XLOC_102599	chrCnn_random:25677207-25679485	4.90924	1.70559	1.52523	5e-05	0.000411163	lncRNA	co_expression	BnaC03g16790D	sp|F4I9E1|NFD4_ARATH Protein NUCLEAR FUSION DEFECTIVE 4 OS=Arabidopsis thaliana GN=NFD4 PE=3 SV=1//2.65859e-49
LNC_005455	XLOC_102599	chrCnn_random:25677207-25679485	4.90924	1.70559	1.52523	5e-05	0.000411163	lncRNA	co_expression	BnaA03g53570D	-//-
LNC_005455	XLOC_102599	chrCnn_random:25677207-25679485	4.90924	1.70559	1.52523	5e-05	0.000411163	lncRNA	co_expression	BnaA06g21920D	sp|Q9FUT0|GSTU9_ARATH Glutathione S-transferase U9 OS=Arabidopsis thaliana GN=GSTU9 PE=2 SV=1//3.92996e-132
LNC_005455	XLOC_102599	chrCnn_random:25677207-25679485	4.90924	1.70559	1.52523	5e-05	0.000411163	lncRNA	co_expression	BnaC04g37260D	-//-
LNC_005455	XLOC_102599	chrCnn_random:25677207-25679485	4.90924	1.70559	1.52523	5e-05	0.000411163	lncRNA	co_expression	BnaC05g46980D	sp|Q05212|DR102_ARATH DNA-damage-repair/toleration protein DRT102 OS=Arabidopsis thaliana GN=DRT102 PE=1 SV=2//3.85478e-172
LNC_005455	XLOC_102599	chrCnn_random:25677207-25679485	4.90924	1.70559	1.52523	5e-05	0.000411163	lncRNA	co_expression	BnaA05g17150D	sp|P09444|LEA34_GOSHI Late embryogenesis abundant protein D-34 OS=Gossypium hirsutum PE=4 SV=1//2.3732e-99
LNC_005455	XLOC_102599	chrCnn_random:25677207-25679485	4.90924	1.70559	1.52523	5e-05	0.000411163	lncRNA	co_expression	BnaA06g17450D	-//-
LNC_005455	XLOC_102599	chrCnn_random:25677207-25679485	4.90924	1.70559	1.52523	5e-05	0.000411163	lncRNA	co_expression	BnaC09g05250D	sp|Q9LKL2|APRR1_ARATH Two-component response regulator-like APRR1 OS=Arabidopsis thaliana GN=APRR1 PE=1 SV=1//0
LNC_005455	XLOC_102599	chrCnn_random:25677207-25679485	4.90924	1.70559	1.52523	5e-05	0.000411163	lncRNA	co_expression	BnaA01g37050D	-//-
LNC_005455	XLOC_102599	chrCnn_random:25677207-25679485	4.90924	1.70559	1.52523	5e-05	0.000411163	lncRNA	co_expression	BnaA08g08740D	-//-
LNC_005455	XLOC_102599	chrCnn_random:25677207-25679485	4.90924	1.70559	1.52523	5e-05	0.000411163	lncRNA	co_expression	BnaA05g03950D	sp|Q8GUK7|RMA3_ARATH E3 ubiquitin-protein ligase RMA3 OS=Arabidopsis thaliana GN=RMA3 PE=1 SV=1//1.47041e-14
LNC_005455	XLOC_102599	chrCnn_random:25677207-25679485	4.90924	1.70559	1.52523	5e-05	0.000411163	lncRNA	co_expression	BnaA03g12660D	sp|Q04980|LTI65_ARATH Low-temperature-induced 65 kDa protein OS=Arabidopsis thaliana GN=LTI65 PE=2 SV=2//0
LNC_005455	XLOC_102599	chrCnn_random:25677207-25679485	4.90924	1.70559	1.52523	5e-05	0.000411163	lncRNA	co_expression	BnaC09g18930D	-//-
LNC_005455	XLOC_102599	chrCnn_random:25677207-25679485	4.90924	1.70559	1.52523	5e-05	0.000411163	lncRNA	co_expression	BnaA01g26340D	sp|P90648|MHCKB_DICDI Myosin heavy chain kinase B OS=Dictyostelium discoideum GN=mhkB PE=2 SV=1//4.6011e-10
LNC_005455	XLOC_102599	chrCnn_random:25677207-25679485	4.90924	1.70559	1.52523	5e-05	0.000411163	lncRNA	co_expression	BnaA01g33880D	sp|Q9S7A0|DHE3_ARATH Probable glutamate dehydrogenase 3 OS=Arabidopsis thaliana GN=GSH3 PE=3 SV=1//0
LNC_005455	XLOC_102599	chrCnn_random:25677207-25679485	4.90924	1.70559	1.52523	5e-05	0.000411163	lncRNA	co_expression	BnaC01g04320D	sp|Q8VY09|DJ1C_ARATH Protein DJ-1 homolog C OS=Arabidopsis thaliana GN=DJ1C PE=2 SV=1//1.78904e-12
LNC_005455	XLOC_102599	chrCnn_random:25677207-25679485	4.90924	1.70559	1.52523	5e-05	0.000411163	lncRNA	co_expression	BnaAnng21560D	sp|Q9FJF4|MBD7_ARATH Methyl-CpG-binding domain-containing protein 7 OS=Arabidopsis thaliana GN=MBD7 PE=1 SV=1//1.99003e-120
LNC_005455	XLOC_102599	chrCnn_random:25677207-25679485	4.90924	1.70559	1.52523	5e-05	0.000411163	lncRNA	co_expression	BnaC01g01500D	sp|O65790|C81F1_ARATH Cytochrome P450 81F1 OS=Arabidopsis thaliana GN=CYP81F1 PE=2 SV=2//0
LNC_005455	XLOC_102599	chrCnn_random:25677207-25679485	4.90924	1.70559	1.52523	5e-05	0.000411163	lncRNA	co_expression	BnaA03g55140D	sp|Q9SCY0|PGMP_ARATH Phosphoglucomutase, chloroplastic OS=Arabidopsis thaliana GN=PGMP PE=1 SV=2//1.64987e-28
LNC_005455	XLOC_102599	chrCnn_random:25677207-25679485	4.90924	1.70559	1.52523	5e-05	0.000411163	lncRNA	co_expression	BnaC06g27980D	sp|Q9C6H3|SINL2_ARATH E3 ubiquitin-protein ligase SINA-like 2 OS=Arabidopsis thaliana GN=At1g66620 PE=2 SV=1//5.3063e-18
LNC_005455	XLOC_102599	chrCnn_random:25677207-25679485	4.90924	1.70559	1.52523	5e-05	0.000411163	lncRNA	co_expression	BnaA01g03020D	sp|Q8W491|U73B3_ARATH UDP-glycosyltransferase 73B3 OS=Arabidopsis thaliana GN=UGT73B3 PE=2 SV=1//0
LNC_005455	XLOC_102599	chrCnn_random:25677207-25679485	4.90924	1.70559	1.52523	5e-05	0.000411163	lncRNA	co_expression	BnaC02g38550D	sp|Q9FH75|GLR13_ARATH Glutamate receptor 1.3 OS=Arabidopsis thaliana GN=GLR1.3 PE=2 SV=1//0
LNC_001036	XLOC_024749	chrA06_random:1940444-1942224	8.71323	5.08405	0.777229	0.0043	0.0186824	lncRNA	co_expression	BnaA06g33690D	sp|Q8VDH1|FBX21_MOUSE F-box only protein 21 OS=Mus musculus GN=Fbxo21 PE=2 SV=1//7.81844e-09
LNC_001036	XLOC_024749	chrA06_random:1940444-1942224	8.71323	5.08405	0.777229	0.0043	0.0186824	lncRNA	co_expression	BnaC03g23020D	-//-
LNC_001036	XLOC_024749	chrA06_random:1940444-1942224	8.71323	5.08405	0.777229	0.0043	0.0186824	lncRNA	co_expression	BnaA09g21220D	sp|Q9XGM3|RPS4C_ARATH Disease resistance protein RPS4 OS=Arabidopsis thaliana GN=RPS4 PE=1 SV=1//0
LNC_001036	XLOC_024749	chrA06_random:1940444-1942224	8.71323	5.08405	0.777229	0.0043	0.0186824	lncRNA	co_expression	BnaA09g24280D	-//-
LNC_001036	XLOC_024749	chrA06_random:1940444-1942224	8.71323	5.08405	0.777229	0.0043	0.0186824	lncRNA	co_expression	BnaA07g27570D	sp|Q9CAA9|BH049_ARATH Transcription factor bHLH49 OS=Arabidopsis thaliana GN=BHLH49 PE=1 SV=1//0
LNC_001036	XLOC_024749	chrA06_random:1940444-1942224	8.71323	5.08405	0.777229	0.0043	0.0186824	lncRNA	co_expression	BnaC05g51260D	-//-
LNC_001036	XLOC_024749	chrA06_random:1940444-1942224	8.71323	5.08405	0.777229	0.0043	0.0186824	lncRNA	co_expression	BnaA08g17560D	sp|Q9C6Z3|ODPB2_ARATH Pyruvate dehydrogenase E1 component subunit beta-2, chloroplastic OS=Arabidopsis thaliana GN=PDH-E1 BETA PE=2 SV=1//3.44983e-54
LNC_003400	XLOC_067556	chrC04:6064389-6066563	10.4922	6.46391	0.698841	0.0119	0.0422932	lncRNA	co_expression	BnaC05g06520D	sp|Q8L4B2|NFYC9_ARATH Nuclear transcription factor Y subunit C-9 OS=Arabidopsis thaliana GN=NFYC9 PE=2 SV=1//2.15833e-84
LNC_003400	XLOC_067556	chrC04:6064389-6066563	10.4922	6.46391	0.698841	0.0119	0.0422932	lncRNA	co_expression	BnaC04g11110D	sp|O22788|PXG3_ARATH Probable peroxygenase 3 OS=Arabidopsis thaliana GN=PXG3 PE=1 SV=1//1.34424e-144
LNC_003400	XLOC_067556	chrC04:6064389-6066563	10.4922	6.46391	0.698841	0.0119	0.0422932	lncRNA	co_expression	BnaA05g10480D	sp|Q56WD9|THIK2_ARATH 3-ketoacyl-CoA thiolase 2, peroxisomal OS=Arabidopsis thaliana GN=PED1 PE=1 SV=2//0
LNC_003400	XLOC_067556	chrC04:6064389-6066563	10.4922	6.46391	0.698841	0.0119	0.0422932	lncRNA	co_expression	BnaA07g11450D	sp|P42759|ERD10_ARATH Dehydrin ERD10 OS=Arabidopsis thaliana GN=ERD10 PE=1 SV=1//2.87171e-07
LNC_003400	XLOC_067556	chrC04:6064389-6066563	10.4922	6.46391	0.698841	0.0119	0.0422932	lncRNA	co_expression	BnaC08g28530D	-//-
LNC_003400	XLOC_067556	chrC04:6064389-6066563	10.4922	6.46391	0.698841	0.0119	0.0422932	lncRNA	co_expression	BnaA03g16790D	sp|Q9LF92|P2A15_ARATH F-box protein PP2-A15 OS=Arabidopsis thaliana GN=PP2A15 PE=2 SV=1//6.11268e-168
LNC_003400	XLOC_067556	chrC04:6064389-6066563	10.4922	6.46391	0.698841	0.0119	0.0422932	lncRNA	co_expression	BnaA06g15140D	sp|Q9LPL5|ODBA1_ARATH 2-oxoisovalerate dehydrogenase subunit alpha 1, mitochondrial OS=Arabidopsis thaliana GN=At1g21400 PE=2 SV=1//0
LNC_003400	XLOC_067556	chrC04:6064389-6066563	10.4922	6.46391	0.698841	0.0119	0.0422932	lncRNA	co_expression	BnaC05g51490D	sp|Q9MA75|VIP1_ARATH Transcription factor VIP1 OS=Arabidopsis thaliana GN=VIP1 PE=1 SV=1//2.31073e-149
LNC_003400	XLOC_067556	chrC04:6064389-6066563	10.4922	6.46391	0.698841	0.0119	0.0422932	lncRNA	co_expression	BnaC07g16920D	-//-
LNC_003400	XLOC_067556	chrC04:6064389-6066563	10.4922	6.46391	0.698841	0.0119	0.0422932	lncRNA	co_expression	BnaAnng37080D	-//-
LNC_003400	XLOC_067556	chrC04:6064389-6066563	10.4922	6.46391	0.698841	0.0119	0.0422932	lncRNA	co_expression	BnaC06g07640D	-//-
LNC_003400	XLOC_067556	chrC04:6064389-6066563	10.4922	6.46391	0.698841	0.0119	0.0422932	lncRNA	co_expression	BnaC05g06630D	sp|Q9XFR5|SR30_ARATH Serine/arginine-rich splicing factor SR30 OS=Arabidopsis thaliana GN=SR30 PE=1 SV=1//1.54344e-93
LNC_003400	XLOC_067556	chrC04:6064389-6066563	10.4922	6.46391	0.698841	0.0119	0.0422932	lncRNA	co_expression	BnaA04g00500D	sp|Q9M276|ATB12_ARATH Homeobox-leucine zipper protein ATHB-12 OS=Arabidopsis thaliana GN=ATHB-12 PE=2 SV=1//5.96648e-111
LNC_003400	XLOC_067556	chrC04:6064389-6066563	10.4922	6.46391	0.698841	0.0119	0.0422932	lncRNA	co_expression	BnaAnng15960D	sp|Q9FI14|TAO1_ARATH Disease resistance protein TAO1 OS=Arabidopsis thaliana GN=TAO1 PE=3 SV=1//0
LNC_003400	XLOC_067556	chrC04:6064389-6066563	10.4922	6.46391	0.698841	0.0119	0.0422932	lncRNA	co_expression	BnaCnng58860D	-//-
LNC_003400	XLOC_067556	chrC04:6064389-6066563	10.4922	6.46391	0.698841	0.0119	0.0422932	lncRNA	co_expression	BnaA03g24720D	sp|Q9SUT9|RTNLB_ARATH Reticulon-like protein B2 OS=Arabidopsis thaliana GN=RTNLB2 PE=1 SV=1//1.00399e-144
LNC_003400	XLOC_067556	chrC04:6064389-6066563	10.4922	6.46391	0.698841	0.0119	0.0422932	lncRNA	co_expression	BnaC05g31840D	sp|Q9LJX4|PUM5_ARATH Pumilio homolog 5 OS=Arabidopsis thaliana GN=APUM5 PE=1 SV=2//0
LNC_003400	XLOC_067556	chrC04:6064389-6066563	10.4922	6.46391	0.698841	0.0119	0.0422932	lncRNA	co_expression	BnaC05g35600D	sp|Q8VWG7|TDX_ARATH TPR repeat-containing thioredoxin TDX OS=Arabidopsis thaliana GN=TDX PE=1 SV=1//0
LNC_003400	XLOC_067556	chrC04:6064389-6066563	10.4922	6.46391	0.698841	0.0119	0.0422932	lncRNA	co_expression	BnaAnng07430D	sp|Q9LID6|AB1E_ARATH ABC transporter E family member 1 OS=Arabidopsis thaliana GN=ABCE1 PE=2 SV=1//9.80993e-73
LNC_003400	XLOC_067556	chrC04:6064389-6066563	10.4922	6.46391	0.698841	0.0119	0.0422932	lncRNA	co_expression	BnaC03g73540D	sp|Q84WU2|UBP13_ARATH Ubiquitin carboxyl-terminal hydrolase 13 OS=Arabidopsis thaliana GN=UBP13 PE=1 SV=1//0
LNC_003400	XLOC_067556	chrC04:6064389-6066563	10.4922	6.46391	0.698841	0.0119	0.0422932	lncRNA	co_expression	BnaAnng22050D	sp|Q9S7E9|GGT2_ARATH Glutamate--glyoxylate aminotransferase 2 OS=Arabidopsis thaliana GN=GGAT2 PE=1 SV=1//0
LNC_003400	XLOC_067556	chrC04:6064389-6066563	10.4922	6.46391	0.698841	0.0119	0.0422932	lncRNA	co_expression	BnaA02g25030D	sp|Q9LD45|BI1_ARATH Bax inhibitor 1 OS=Arabidopsis thaliana GN=BI-1 PE=1 SV=1//1.34268e-146
LNC_003400	XLOC_067556	chrC04:6064389-6066563	10.4922	6.46391	0.698841	0.0119	0.0422932	lncRNA	co_expression	BnaC07g25610D	sp|P92958|KIN11_ARATH SNF1-related protein kinase catalytic subunit alpha KIN11 OS=Arabidopsis thaliana GN=KIN11 PE=1 SV=1//0
LNC_003400	XLOC_067556	chrC04:6064389-6066563	10.4922	6.46391	0.698841	0.0119	0.0422932	lncRNA	co_expression	BnaA02g14440D	-//-
LNC_003400	XLOC_067556	chrC04:6064389-6066563	10.4922	6.46391	0.698841	0.0119	0.0422932	lncRNA	co_expression	BnaC02g13840D	sp|Q9ZRA2|HGD_ARATH Homogentisate 1,2-dioxygenase OS=Arabidopsis thaliana GN=HGO PE=2 SV=2//0
LNC_003400	XLOC_067556	chrC04:6064389-6066563	10.4922	6.46391	0.698841	0.0119	0.0422932	lncRNA	co_expression	BnaAnng05430D	sp|P31582|RAF2A_ARATH Ras-related protein RABF2a OS=Arabidopsis thaliana GN=RABF2A PE=1 SV=1//7.04062e-131
LNC_003882	XLOC_076617	chrC06:18750695-18751494	4.51792	1.12961	1.99984	0.0011	0.00611293	lncRNA	co_expression	BnaA08g28280D	sp|Q4PE39|SEC23_USTMA Protein transport protein SEC23 OS=Ustilago maydis (strain 521 / FGSC 9021) GN=SEC23 PE=3 SV=1//0
LNC_003882	XLOC_076617	chrC06:18750695-18751494	4.51792	1.12961	1.99984	0.0011	0.00611293	lncRNA	co_expression	BnaA05g17150D	sp|P09444|LEA34_GOSHI Late embryogenesis abundant protein D-34 OS=Gossypium hirsutum PE=4 SV=1//2.3732e-99
LNC_003882	XLOC_076617	chrC06:18750695-18751494	4.51792	1.12961	1.99984	0.0011	0.00611293	lncRNA	co_expression	BnaA01g25190D	sp|Q94AR6|DOF31_ARATH Dof zinc finger protein DOF3.1 OS=Arabidopsis thaliana GN=DOF3.1 PE=2 SV=2//1.79464e-62
LNC_003882	XLOC_076617	chrC06:18750695-18751494	4.51792	1.12961	1.99984	0.0011	0.00611293	lncRNA	co_expression	BnaA01g26690D	-//-
LNC_003882	XLOC_076617	chrC06:18750695-18751494	4.51792	1.12961	1.99984	0.0011	0.00611293	lncRNA	co_expression	BnaA05g01190D	sp|P46897|ATHB7_ARATH Homeobox-leucine zipper protein ATHB-7 OS=Arabidopsis thaliana GN=ATHB-7 PE=2 SV=2//7.47028e-116
LNC_003882	XLOC_076617	chrC06:18750695-18751494	4.51792	1.12961	1.99984	0.0011	0.00611293	lncRNA	co_expression	BnaC08g07490D	-//-
LNC_003882	XLOC_076617	chrC06:18750695-18751494	4.51792	1.12961	1.99984	0.0011	0.00611293	lncRNA	co_expression	BnaC05g05180D	sp|Q9LNW3|P2C03_ARATH Protein phosphatase 2C 3 OS=Arabidopsis thaliana GN=AIP1 PE=1 SV=1//2.19142e-161
LNC_003882	XLOC_076617	chrC06:18750695-18751494	4.51792	1.12961	1.99984	0.0011	0.00611293	lncRNA	co_expression	BnaCnng75390D	-//-
LNC_003882	XLOC_076617	chrC06:18750695-18751494	4.51792	1.12961	1.99984	0.0011	0.00611293	lncRNA	co_expression	BnaC01g36910D	sp|Q9LRR7|NCED3_ARATH 9-cis-epoxycarotenoid dioxygenase NCED3, chloroplastic OS=Arabidopsis thaliana GN=NCED3 PE=2 SV=1//0
LNC_003882	XLOC_076617	chrC06:18750695-18751494	4.51792	1.12961	1.99984	0.0011	0.00611293	lncRNA	co_expression	BnaAnng15080D	-//-
LNC_003882	XLOC_076617	chrC06:18750695-18751494	4.51792	1.12961	1.99984	0.0011	0.00611293	lncRNA	co_expression	BnaC04g00750D	sp|P46897|ATHB7_ARATH Homeobox-leucine zipper protein ATHB-7 OS=Arabidopsis thaliana GN=ATHB-7 PE=2 SV=2//8.34833e-120
LNC_003882	XLOC_076617	chrC06:18750695-18751494	4.51792	1.12961	1.99984	0.0011	0.00611293	lncRNA	co_expression	BnaC09g33900D	sp|Q54R82|MKKA_DICDI Mitogen-activated protein kinase kinase kinase A OS=Dictyostelium discoideum GN=mkkA PE=1 SV=2//5.23651e-47
LNC_003882	XLOC_076617	chrC06:18750695-18751494	4.51792	1.12961	1.99984	0.0011	0.00611293	lncRNA	co_expression	BnaC01g13790D	sp|Q9FZ45|Y1686_ARATH Uncharacterized membrane protein At1g16860 OS=Arabidopsis thaliana GN=At1g16860 PE=1 SV=1//1.0925e-10
LNC_003882	XLOC_076617	chrC06:18750695-18751494	4.51792	1.12961	1.99984	0.0011	0.00611293	lncRNA	co_expression	BnaC09g34350D	sp|Q9FIF5|P2C78_ARATH Probable protein phosphatase 2C 78 OS=Arabidopsis thaliana GN=At5g59220 PE=2 SV=1//0
LNC_003882	XLOC_076617	chrC06:18750695-18751494	4.51792	1.12961	1.99984	0.0011	0.00611293	lncRNA	co_expression	BnaA01g31850D	sp|Q8W4L0|CML49_ARATH Probable calcium-binding protein CML49 OS=Arabidopsis thaliana GN=CML49 PE=2 SV=1//6.31167e-113
LNC_003882	XLOC_076617	chrC06:18750695-18751494	4.51792	1.12961	1.99984	0.0011	0.00611293	lncRNA	co_expression	BnaA10g11080D	sp|O04719|P2C77_ARATH Protein phosphatase 2C 77 OS=Arabidopsis thaliana GN=ABI2 PE=1 SV=1//0
LNC_003882	XLOC_076617	chrC06:18750695-18751494	4.51792	1.12961	1.99984	0.0011	0.00611293	lncRNA	co_expression	BnaC01g15260D	sp|Q9C5Q9|P2A05_ARATH Protein PHLOEM PROTEIN 2-LIKE A5 OS=Arabidopsis thaliana GN=PP2A5 PE=2 SV=1//8.5436e-29
LNC_003882	XLOC_076617	chrC06:18750695-18751494	4.51792	1.12961	1.99984	0.0011	0.00611293	lncRNA	co_expression	BnaA04g03540D	sp|Q9M2S9|EXP16_ARATH Expansin-A16 OS=Arabidopsis thaliana GN=EXPA16 PE=2 SV=1//7.72508e-153
LNC_003882	XLOC_076617	chrC06:18750695-18751494	4.51792	1.12961	1.99984	0.0011	0.00611293	lncRNA	co_expression	BnaC01g07550D	sp|Q9FG14|MYOB7_ARATH Myosin-binding protein 7 OS=Arabidopsis thaliana GN=MYOB7 PE=1 SV=1//1.29288e-08
LNC_003882	XLOC_076617	chrC06:18750695-18751494	4.51792	1.12961	1.99984	0.0011	0.00611293	lncRNA	co_expression	BnaC01g10160D	sp|O23596|GLPT4_ARATH Putative glycerol-3-phosphate transporter 4 OS=Arabidopsis thaliana GN=At4g17550 PE=3 SV=2//0
LNC_003882	XLOC_076617	chrC06:18750695-18751494	4.51792	1.12961	1.99984	0.0011	0.00611293	lncRNA	co_expression	BnaC07g24800D	sp|Q9LK90|ALA8_ARATH Probable phospholipid-transporting ATPase 8 OS=Arabidopsis thaliana GN=ALA8 PE=3 SV=1//0
LNC_003882	XLOC_076617	chrC06:18750695-18751494	4.51792	1.12961	1.99984	0.0011	0.00611293	lncRNA	co_expression	BnaC04g24760D	sp|Q9M1K3|SIP21_ARATH Probable aquaporin SIP2-1 OS=Arabidopsis thaliana GN=SIP2-1 PE=2 SV=1//1.22358e-152
LNC_003882	XLOC_076617	chrC06:18750695-18751494	4.51792	1.12961	1.99984	0.0011	0.00611293	lncRNA	co_expression	BnaA01g13140D	sp|Q9SYC9|VAP14_ARATH Vesicle-associated protein 1-4 OS=Arabidopsis thaliana GN=PVA14 PE=2 SV=1//1.57847e-14
LNC_003882	XLOC_076617	chrC06:18750695-18751494	4.51792	1.12961	1.99984	0.0011	0.00611293	lncRNA	co_expression	BnaC01g05030D	sp|Q9SMZ4|AASS_ARATH Alpha-aminoadipic semialdehyde synthase OS=Arabidopsis thaliana GN=LKR/SDH PE=1 SV=1//0
LNC_003882	XLOC_076617	chrC06:18750695-18751494	4.51792	1.12961	1.99984	0.0011	0.00611293	lncRNA	co_expression	BnaC09g53650D	sp|O04719|P2C77_ARATH Protein phosphatase 2C 77 OS=Arabidopsis thaliana GN=ABI2 PE=1 SV=1//0
LNC_000266	XLOC_006002	chrA02:3297811-3298489	0.157104	5.0035	-4.99315	0.0034	0.0154234	lncRNA	co_expression	BnaC09g51080D	-//-
LNC_000266	XLOC_006002	chrA02:3297811-3298489	0.157104	5.0035	-4.99315	0.0034	0.0154234	lncRNA	co_expression	BnaC01g14890D	sp|O65483|CRK24_ARATH Cysteine-rich receptor-like protein kinase 24 OS=Arabidopsis thaliana GN=CRK24 PE=3 SV=2//0
LNC_000266	XLOC_006002	chrA02:3297811-3298489	0.157104	5.0035	-4.99315	0.0034	0.0154234	lncRNA	co_expression	BnaA06g09880D	sp|Q7PC86|AB35G_ARATH ABC transporter G family member 35 OS=Arabidopsis thaliana GN=ABCG35 PE=2 SV=1//0
LNC_000266	XLOC_006002	chrA02:3297811-3298489	0.157104	5.0035	-4.99315	0.0034	0.0154234	lncRNA	co_expression	BnaC05g11490D	sp|Q7PC86|AB35G_ARATH ABC transporter G family member 35 OS=Arabidopsis thaliana GN=ABCG35 PE=2 SV=1//0
LNC_000266	XLOC_006002	chrA02:3297811-3298489	0.157104	5.0035	-4.99315	0.0034	0.0154234	lncRNA	co_expression	BnaA08g10520D	sp|Q9ZP16|CRK11_ARATH Cysteine-rich receptor-like protein kinase 11 OS=Arabidopsis thaliana GN=CRK11 PE=2 SV=2//0
LNC_003171	XLOC_063726	chrC03_random:768805-769703	3.51656	0.955462	1.8799	0.0001	0.000770354	lncRNA	co_expression	BnaC09g01020D	sp|O65786|C71B4_ARATH Cytochrome P450 71B4 OS=Arabidopsis thaliana GN=CYP71B4 PE=2 SV=2//0
LNC_002977	XLOC_059704	chrC03:56537400-56538300	1.53383	0.438921	1.80511	0.00255	0.0122459	lncRNA	co_expression	BnaA06g10320D	sp|Q9LMR5|FK126_ARATH F-box/kelch-repeat protein At1g15670 OS=Arabidopsis thaliana GN=At1g15670 PE=2 SV=1//0
LNC_003113	XLOC_062782	chrC03:43563365-43564527	11.483	7.18829	0.675783	0.0072	0.0283177	lncRNA	co_expression	BnaCnng73330D	sp|Q9M276|ATB12_ARATH Homeobox-leucine zipper protein ATHB-12 OS=Arabidopsis thaliana GN=ATHB-12 PE=2 SV=1//7.15891e-112
LNC_003113	XLOC_062782	chrC03:43563365-43564527	11.483	7.18829	0.675783	0.0072	0.0283177	lncRNA	co_expression	BnaC06g34480D	sp|Q9C9U3|DOX2_ARATH Alpha-dioxygenase 2 OS=Arabidopsis thaliana GN=DOX2 PE=2 SV=1//0
LNC_002473	XLOC_051490	chrC02:5296309-5297671	2.18521	1.01026	1.11305	0.0086	0.0326445	lncRNA	co_expression	BnaCnng24680D	sp|Q8W0Z7|BCAL1_ARATH Branched-chain-amino-acid aminotransferase-like protein 1 OS=Arabidopsis thaliana GN=At3g05190 PE=2 SV=1//0
LNC_002473	XLOC_051490	chrC02:5296309-5297671	2.18521	1.01026	1.11305	0.0086	0.0326445	lncRNA	co_expression	BnaA03g35870D	sp|Q9M682|GMK2_ARATH Guanylate kinase 2 OS=Arabidopsis thaliana GN=GK-2 PE=2 SV=1//3.31643e-122
LNC_002473	XLOC_051490	chrC02:5296309-5297671	2.18521	1.01026	1.11305	0.0086	0.0326445	lncRNA	co_expression	BnaC01g17870D	-//-
LNC_000554	XLOC_013182	chrA03:28091843-28094258	38.238	66.4319	-0.796869	0.00205	0.0102307	lncRNA	co_expression	BnaC04g37950D	-//-
LNC_000554	XLOC_013182	chrA03:28091843-28094258	38.238	66.4319	-0.796869	0.00205	0.0102307	lncRNA	co_expression	BnaA03g11180D	sp|Q9LVQ4|Y5586_ARATH WEB family protein At5g55860 OS=Arabidopsis thaliana GN=At5g55860 PE=1 SV=1//0
LNC_000554	XLOC_013182	chrA03:28091843-28094258	38.238	66.4319	-0.796869	0.00205	0.0102307	lncRNA	co_expression	BnaA02g21420D	sp|Q8H1H9|AMO_ARATH Primary amine oxidase OS=Arabidopsis thaliana GN=At1g62810 PE=2 SV=1//0
LNC_000554	XLOC_013182	chrA03:28091843-28094258	38.238	66.4319	-0.796869	0.00205	0.0102307	lncRNA	co_expression	BnaC06g40700D	-//-
LNC_000554	XLOC_013182	chrA03:28091843-28094258	38.238	66.4319	-0.796869	0.00205	0.0102307	lncRNA	co_expression	BnaC08g11820D	sp|Q9LV41|FBK68_ARATH Putative F-box/kelch-repeat protein At3g24610 OS=Arabidopsis thaliana GN=At3g24610 PE=4 SV=1//3.92733e-61
LNC_000554	XLOC_013182	chrA03:28091843-28094258	38.238	66.4319	-0.796869	0.00205	0.0102307	lncRNA	co_expression	BnaC08g02140D	sp|Q304B9|NCASE_ARATH Neutral ceramidase OS=Arabidopsis thaliana GN=At2g38010 PE=3 SV=1//0
LNC_000554	XLOC_013182	chrA03:28091843-28094258	38.238	66.4319	-0.796869	0.00205	0.0102307	lncRNA	co_expression	BnaC09g20720D	-//-
LNC_000554	XLOC_013182	chrA03:28091843-28094258	38.238	66.4319	-0.796869	0.00205	0.0102307	lncRNA	co_expression	BnaC06g30920D	sp|Q8RX77|PTR21_ARATH Protein NRT1/ PTR FAMILY 2.13 OS=Arabidopsis thaliana GN=NPF2.13 PE=1 SV=1//0
LNC_000554	XLOC_013182	chrA03:28091843-28094258	38.238	66.4319	-0.796869	0.00205	0.0102307	lncRNA	co_expression	BnaA03g53940D	sp|Q9LHA1|C8D11_ARATH Cytochrome P450 81D11 OS=Arabidopsis thaliana GN=CYP81D11 PE=2 SV=1//0
LNC_000554	XLOC_013182	chrA03:28091843-28094258	38.238	66.4319	-0.796869	0.00205	0.0102307	lncRNA	co_expression	BnaC03g08810D	-//-
LNC_000554	XLOC_013182	chrA03:28091843-28094258	38.238	66.4319	-0.796869	0.00205	0.0102307	lncRNA	co_expression	BnaC05g25470D	sp|Q8RY60|Y1733_ARATH DUF21 domain-containing protein At1g47330 OS=Arabidopsis thaliana GN=CBSDUF7 PE=1 SV=1//0
LNC_005130	XLOC_097815	chrCnn_random:18406140-18407111	5.29862	1.45301	1.86657	5e-05	0.000411163	lncRNA	co_expression	BnaA07g08700D	-//-
LNC_005130	XLOC_097815	chrCnn_random:18406140-18407111	5.29862	1.45301	1.86657	5e-05	0.000411163	lncRNA	co_expression	BnaC07g12460D	sp|Q8LPN7|RNG1L_ARATH E3 ubiquitin-protein ligase RING1-like OS=Arabidopsis thaliana GN=At3g19950 PE=1 SV=1//1.94267e-21
LNC_005130	XLOC_097815	chrCnn_random:18406140-18407111	5.29862	1.45301	1.86657	5e-05	0.000411163	lncRNA	co_expression	BnaA10g26700D	-//-
LNC_005130	XLOC_097815	chrCnn_random:18406140-18407111	5.29862	1.45301	1.86657	5e-05	0.000411163	lncRNA	co_expression	BnaC05g41510D	-//-
LNC_002822	XLOC_057077	chrC03:8696878-8701691	0.472397	4.24596	-3.16802	5e-05	0.000411163	lncRNA	co_expression	BnaC09g29780D	sp|Q9LV04|PAP14_ARATH Probable plastid-lipid-associated protein 14, chloroplastic OS=Arabidopsis thaliana GN=PAP14 PE=1 SV=1//0
LNC_002822	XLOC_057077	chrC03:8696878-8701691	0.472397	4.24596	-3.16802	5e-05	0.000411163	lncRNA	co_expression	BnaA10g06750D	sp|Q9LV04|PAP14_ARATH Probable plastid-lipid-associated protein 14, chloroplastic OS=Arabidopsis thaliana GN=PAP14 PE=1 SV=1//0
LNC_004745	XLOC_092131	chrC09:18166692-18167801	10.2021	3.21011	1.66817	5e-05	0.000411163	lncRNA	co_expression	BnaC07g31540D	sp|Q9SY57|P2A10_ARATH Protein PHLOEM PROTEIN 2-LIKE A10 OS=Arabidopsis thaliana GN=PP2A10 PE=2 SV=1//3.62461e-74
LNC_004745	XLOC_092131	chrC09:18166692-18167801	10.2021	3.21011	1.66817	5e-05	0.000411163	lncRNA	co_expression	BnaC06g34390D	sp|Q9C942|CSE_ARATH Caffeoylshikimate esterase OS=Arabidopsis thaliana GN=CSE PE=1 SV=1//9.76368e-36
LNC_004745	XLOC_092131	chrC09:18166692-18167801	10.2021	3.21011	1.66817	5e-05	0.000411163	lncRNA	co_expression	BnaA09g20330D	-//-
LNC_004745	XLOC_092131	chrC09:18166692-18167801	10.2021	3.21011	1.66817	5e-05	0.000411163	lncRNA	co_expression	BnaA09g09460D	sp|P40267|H1_SOLPN Histone H1 OS=Solanum pennellii PE=2 SV=1//4.32196e-25
LNC_004745	XLOC_092131	chrC09:18166692-18167801	10.2021	3.21011	1.66817	5e-05	0.000411163	lncRNA	co_expression	BnaC04g21970D	sp|Q9LEX0|P2A13_ARATH F-box protein PP2-A13 OS=Arabidopsis thaliana GN=PP2A13 PE=1 SV=1//0
LNC_004745	XLOC_092131	chrC09:18166692-18167801	10.2021	3.21011	1.66817	5e-05	0.000411163	lncRNA	co_expression	BnaA06g34070D	sp|O64511|TLOV1_ARATH Protein TWIN LOV 1 OS=Arabidopsis thaliana GN=TLP1 PE=1 SV=2//0
LNC_004745	XLOC_092131	chrC09:18166692-18167801	10.2021	3.21011	1.66817	5e-05	0.000411163	lncRNA	co_expression	BnaC03g37880D	sp|Q9Y7K5|YGI3_SCHPO Uncharacterized WD repeat-containing protein C2A9.03 OS=Schizosaccharomyces pombe (strain 972 / ATCC 24843) GN=SPBC2A9.03 PE=3 SV=2//9.70857e-34
LNC_004745	XLOC_092131	chrC09:18166692-18167801	10.2021	3.21011	1.66817	5e-05	0.000411163	lncRNA	co_expression	BnaC07g27030D	-//-
LNC_004745	XLOC_092131	chrC09:18166692-18167801	10.2021	3.21011	1.66817	5e-05	0.000411163	lncRNA	co_expression	BnaA06g01090D	sp|Q9MAI5|ERF79_ARATH Ethylene-responsive transcription factor 8 OS=Arabidopsis thaliana GN=ERF8 PE=2 SV=1//7.67343e-27
LNC_004745	XLOC_092131	chrC09:18166692-18167801	10.2021	3.21011	1.66817	5e-05	0.000411163	lncRNA	co_expression	BnaA01g31910D	sp|Q9ZVF3|ML328_ARATH MLP-like protein 328 OS=Arabidopsis thaliana GN=MLP328 PE=2 SV=1//2.72243e-79
LNC_004745	XLOC_092131	chrC09:18166692-18167801	10.2021	3.21011	1.66817	5e-05	0.000411163	lncRNA	co_expression	BnaAnng30540D	sp|Q9SCV8|BGAL4_ARATH Beta-galactosidase 4 OS=Arabidopsis thaliana GN=BGAL4 PE=1 SV=1//0
LNC_004745	XLOC_092131	chrC09:18166692-18167801	10.2021	3.21011	1.66817	5e-05	0.000411163	lncRNA	co_expression	BnaCnng41290D	sp|Q9NQZ5|STAR7_HUMAN StAR-related lipid transfer protein 7, mitochondrial OS=Homo sapiens GN=STARD7 PE=1 SV=2//1.84585e-12
LNC_004745	XLOC_092131	chrC09:18166692-18167801	10.2021	3.21011	1.66817	5e-05	0.000411163	lncRNA	co_expression	BnaA06g13740D	-//-
LNC_004745	XLOC_092131	chrC09:18166692-18167801	10.2021	3.21011	1.66817	5e-05	0.000411163	lncRNA	co_expression	BnaCnng49210D	-//-
LNC_004745	XLOC_092131	chrC09:18166692-18167801	10.2021	3.21011	1.66817	5e-05	0.000411163	lncRNA	co_expression	BnaA02g00740D	sp|Q9LEV3|CBSX3_ARATH CBS domain-containing protein CBSX3, mitochondrial OS=Arabidopsis thaliana GN=CBSX3 PE=1 SV=1//4.80452e-139
LNC_004745	XLOC_092131	chrC09:18166692-18167801	10.2021	3.21011	1.66817	5e-05	0.000411163	lncRNA	co_expression	BnaA03g10550D	sp|Q9SCV8|BGAL4_ARATH Beta-galactosidase 4 OS=Arabidopsis thaliana GN=BGAL4 PE=1 SV=1//0
LNC_004745	XLOC_092131	chrC09:18166692-18167801	10.2021	3.21011	1.66817	5e-05	0.000411163	lncRNA	co_expression	BnaA01g00590D	sp|Q9LHA1|C8D11_ARATH Cytochrome P450 81D11 OS=Arabidopsis thaliana GN=CYP81D11 PE=2 SV=1//3.18792e-140
LNC_000345	XLOC_007063	chrA02:20087889-20088546	0.214129	3.76242	-4.13511	0.00445	0.0192031	lncRNA	co_expression	BnaA10g07160D	sp|Q9LVW3|AXYLT_ARATH Anthocyanidin 3-O-glucoside 2&apos;&apos;&apos;-O-xylosyltransferase OS=Arabidopsis thaliana GN=A3G2XYLT PE=1 SV=1//2.3055e-13
LNC_000345	XLOC_007063	chrA02:20087889-20088546	0.214129	3.76242	-4.13511	0.00445	0.0192031	lncRNA	co_expression	BnaC07g45460D	-//-
LNC_000345	XLOC_007063	chrA02:20087889-20088546	0.214129	3.76242	-4.13511	0.00445	0.0192031	lncRNA	co_expression	BnaAnng18010D	-//-
LNC_000345	XLOC_007063	chrA02:20087889-20088546	0.214129	3.76242	-4.13511	0.00445	0.0192031	lncRNA	co_expression	BnaC06g19380D	-//-
LNC_000345	XLOC_007063	chrA02:20087889-20088546	0.214129	3.76242	-4.13511	0.00445	0.0192031	lncRNA	co_expression	BnaA09g26500D	sp|Q9XFR9|G2OX2_ARATH Gibberellin 2-beta-dioxygenase 2 OS=Arabidopsis thaliana GN=GA2OX2 PE=2 SV=1//0
LNC_000345	XLOC_007063	chrA02:20087889-20088546	0.214129	3.76242	-4.13511	0.00445	0.0192031	lncRNA	co_expression	BnaC09g48630D	-//-
LNC_000345	XLOC_007063	chrA02:20087889-20088546	0.214129	3.76242	-4.13511	0.00445	0.0192031	lncRNA	co_expression	BnaC01g39170D	sp|Q9SR36|GSTU8_ARATH Glutathione S-transferase U8 OS=Arabidopsis thaliana GN=GSTU8 PE=2 SV=1//6.72089e-132
LNC_000345	XLOC_007063	chrA02:20087889-20088546	0.214129	3.76242	-4.13511	0.00445	0.0192031	lncRNA	co_expression	BnaC01g22000D	-//-
LNC_000345	XLOC_007063	chrA02:20087889-20088546	0.214129	3.76242	-4.13511	0.00445	0.0192031	lncRNA	co_expression	BnaA08g00230D	sp|Q26636|CATL_SARPE Cathepsin L OS=Sarcophaga peregrina PE=1 SV=1//3.22905e-13
LNC_000345	XLOC_007063	chrA02:20087889-20088546	0.214129	3.76242	-4.13511	0.00445	0.0192031	lncRNA	co_expression	BnaA03g00550D	-//-
LNC_000345	XLOC_007063	chrA02:20087889-20088546	0.214129	3.76242	-4.13511	0.00445	0.0192031	lncRNA	co_expression	BnaC05g28040D	-//-
LNC_000345	XLOC_007063	chrA02:20087889-20088546	0.214129	3.76242	-4.13511	0.00445	0.0192031	lncRNA	co_expression	BnaC06g29930D	-//-
LNC_000345	XLOC_007063	chrA02:20087889-20088546	0.214129	3.76242	-4.13511	0.00445	0.0192031	lncRNA	co_expression	BnaC03g28160D	-//-
LNC_000345	XLOC_007063	chrA02:20087889-20088546	0.214129	3.76242	-4.13511	0.00445	0.0192031	lncRNA	co_expression	BnaC06g09210D	-//-
LNC_000345	XLOC_007063	chrA02:20087889-20088546	0.214129	3.76242	-4.13511	0.00445	0.0192031	lncRNA	co_expression	BnaC05g15030D	-//-
LNC_000345	XLOC_007063	chrA02:20087889-20088546	0.214129	3.76242	-4.13511	0.00445	0.0192031	lncRNA	co_expression	BnaA01g35600D	-//-
LNC_000345	XLOC_007063	chrA02:20087889-20088546	0.214129	3.76242	-4.13511	0.00445	0.0192031	lncRNA	co_expression	BnaA03g21050D	sp|Q5PP62|SPX3_ARATH SPX domain-containing protein 3 OS=Arabidopsis thaliana GN=SPX3 PE=2 SV=1//7.32961e-139
LNC_000345	XLOC_007063	chrA02:20087889-20088546	0.214129	3.76242	-4.13511	0.00445	0.0192031	lncRNA	co_expression	BnaA09g25380D	-//-
LNC_000345	XLOC_007063	chrA02:20087889-20088546	0.214129	3.76242	-4.13511	0.00445	0.0192031	lncRNA	co_expression	BnaA01g23930D	sp|Q7XBH4|MYB4_ORYSJ Myb-related protein Myb4 OS=Oryza sativa subsp. japonica GN=MYB4 PE=2 SV=2//6.78787e-71
LNC_000345	XLOC_007063	chrA02:20087889-20088546	0.214129	3.76242	-4.13511	0.00445	0.0192031	lncRNA	co_expression	BnaC06g11090D	-//-
LNC_000345	XLOC_007063	chrA02:20087889-20088546	0.214129	3.76242	-4.13511	0.00445	0.0192031	lncRNA	co_expression	BnaC05g27250D	-//-
LNC_000345	XLOC_007063	chrA02:20087889-20088546	0.214129	3.76242	-4.13511	0.00445	0.0192031	lncRNA	co_expression	BnaA10g17440D	sp|Q9FE46|GSTFC_ARATH Glutathione S-transferase F12 OS=Arabidopsis thaliana GN=GSTF12 PE=1 SV=1//8.07913e-122
LNC_000345	XLOC_007063	chrA02:20087889-20088546	0.214129	3.76242	-4.13511	0.00445	0.0192031	lncRNA	co_expression	BnaAnng14080D	sp|Q9FXE3|SUFE2_ARATH SufE-like protein 2, chloroplastic OS=Arabidopsis thaliana GN=SUFE2 PE=2 SV=1//1.01078e-84
LNC_000345	XLOC_007063	chrA02:20087889-20088546	0.214129	3.76242	-4.13511	0.00445	0.0192031	lncRNA	co_expression	BnaC09g27530D	sp|A4QK17|PSAB_ARAHI Photosystem I P700 chlorophyll a apoprotein A2 OS=Arabis hirsuta GN=psaB PE=3 SV=1//6.18411e-17
LNC_000345	XLOC_007063	chrA02:20087889-20088546	0.214129	3.76242	-4.13511	0.00445	0.0192031	lncRNA	co_expression	BnaC06g40030D	sp|Q8L831|NUDT3_ARATH Nudix hydrolase 3 OS=Arabidopsis thaliana GN=NUDT3 PE=1 SV=1//0
LNC_000345	XLOC_007063	chrA02:20087889-20088546	0.214129	3.76242	-4.13511	0.00445	0.0192031	lncRNA	co_expression	BnaA02g00170D	sp|Q6DUW7|IDL3_ARATH Protein IDA-LIKE 3 OS=Arabidopsis thaliana GN=IDL3 PE=2 SV=1//2.55875e-20
LNC_000345	XLOC_007063	chrA02:20087889-20088546	0.214129	3.76242	-4.13511	0.00445	0.0192031	lncRNA	co_expression	BnaC09g41650D	-//-
LNC_000345	XLOC_007063	chrA02:20087889-20088546	0.214129	3.76242	-4.13511	0.00445	0.0192031	lncRNA	co_expression	BnaC04g47610D	-//-
LNC_000345	XLOC_007063	chrA02:20087889-20088546	0.214129	3.76242	-4.13511	0.00445	0.0192031	lncRNA	co_expression	BnaC02g25370D	-//-
LNC_000345	XLOC_007063	chrA02:20087889-20088546	0.214129	3.76242	-4.13511	0.00445	0.0192031	lncRNA	co_expression	BnaC07g33780D	-//-
LNC_000345	XLOC_007063	chrA02:20087889-20088546	0.214129	3.76242	-4.13511	0.00445	0.0192031	lncRNA	co_expression	BnaA02g33930D	sp|Q9FN04|AAP4_ARATH Amino acid permease 4 OS=Arabidopsis thaliana GN=AAP4 PE=1 SV=1//0
LNC_000345	XLOC_007063	chrA02:20087889-20088546	0.214129	3.76242	-4.13511	0.00445	0.0192031	lncRNA	co_expression	BnaC08g05940D	-//-
LNC_000345	XLOC_007063	chrA02:20087889-20088546	0.214129	3.76242	-4.13511	0.00445	0.0192031	lncRNA	co_expression	BnaA01g01220D	-//-
LNC_000345	XLOC_007063	chrA02:20087889-20088546	0.214129	3.76242	-4.13511	0.00445	0.0192031	lncRNA	co_expression	BnaC05g39070D	sp|Q9LJY7|C75AK_ARATH Cytochrome P450 705A20 OS=Arabidopsis thaliana GN=CYP705A20 PE=2 SV=1//2.40885e-18
LNC_000345	XLOC_007063	chrA02:20087889-20088546	0.214129	3.76242	-4.13511	0.00445	0.0192031	lncRNA	co_expression	BnaC06g33330D	-//-
LNC_000345	XLOC_007063	chrA02:20087889-20088546	0.214129	3.76242	-4.13511	0.00445	0.0192031	lncRNA	co_expression	BnaC01g18030D	sp|Q42484|RPS2_ARATH Disease resistance protein RPS2 OS=Arabidopsis thaliana GN=RPS2 PE=1 SV=1//1.15939e-31
LNC_000345	XLOC_007063	chrA02:20087889-20088546	0.214129	3.76242	-4.13511	0.00445	0.0192031	lncRNA	co_expression	BnaC03g53760D	-//-
LNC_000345	XLOC_007063	chrA02:20087889-20088546	0.214129	3.76242	-4.13511	0.00445	0.0192031	lncRNA	co_expression	BnaC07g09000D	-//-
LNC_000345	XLOC_007063	chrA02:20087889-20088546	0.214129	3.76242	-4.13511	0.00445	0.0192031	lncRNA	co_expression	BnaA01g18500D	sp|O23402|U84A4_ARATH UDP-glycosyltransferase 84A4 OS=Arabidopsis thaliana GN=UGT84A4 PE=2 SV=1//2.29787e-61
LNC_000345	XLOC_007063	chrA02:20087889-20088546	0.214129	3.76242	-4.13511	0.00445	0.0192031	lncRNA	co_expression	BnaAnng18910D	sp|Q54P70|Y4757_DICDI OTU domain-containing protein DDB_G0284757 OS=Dictyostelium discoideum GN=DDB_G0284757 PE=3 SV=2//5.43274e-08
LNC_000345	XLOC_007063	chrA02:20087889-20088546	0.214129	3.76242	-4.13511	0.00445	0.0192031	lncRNA	co_expression	BnaA09g46880D	sp|P0C7Q7|PPR38_ARATH Putative pentatricopeptide repeat-containing protein At1g12700, mitochondrial OS=Arabidopsis thaliana GN=At1g12700 PE=3 SV=1//3.44158e-30
LNC_000345	XLOC_007063	chrA02:20087889-20088546	0.214129	3.76242	-4.13511	0.00445	0.0192031	lncRNA	co_expression	BnaA10g00850D	-//-
LNC_000345	XLOC_007063	chrA02:20087889-20088546	0.214129	3.76242	-4.13511	0.00445	0.0192031	lncRNA	co_expression	BnaCnng69600D	sp|Q9LRN6|CML22_ARATH Probable calcium-binding protein CML22 OS=Arabidopsis thaliana GN=CML22 PE=3 SV=1//4.0764e-43
LNC_000345	XLOC_007063	chrA02:20087889-20088546	0.214129	3.76242	-4.13511	0.00445	0.0192031	lncRNA	co_expression	BnaC05g34800D	sp|Q39336|GBLP_BRANA Guanine nucleotide-binding protein subunit beta-like protein OS=Brassica napus GN=GB1 PE=2 SV=1//6.38058e-69
LNC_000345	XLOC_007063	chrA02:20087889-20088546	0.214129	3.76242	-4.13511	0.00445	0.0192031	lncRNA	co_expression	BnaC08g28760D	sp|Q8LGB6|ZED1_ARATH Non-functional pseudokinase ZED1 OS=Arabidopsis thaliana GN=ZED1 PE=1 SV=1//3.18606e-28
LNC_000345	XLOC_007063	chrA02:20087889-20088546	0.214129	3.76242	-4.13511	0.00445	0.0192031	lncRNA	co_expression	BnaA10g30480D	sp|Q6A329|SUC6_ARATH Putative sucrose transport protein SUC6 OS=Arabidopsis thaliana GN=SUC6 PE=5 SV=2//0
LNC_000345	XLOC_007063	chrA02:20087889-20088546	0.214129	3.76242	-4.13511	0.00445	0.0192031	lncRNA	co_expression	BnaC08g10390D	sp|Q8LEF3|ELOF1_ARATH Transcription elongation factor 1 homolog OS=Arabidopsis thaliana GN=At5g46030 PE=2 SV=1//1.82389e-26
LNC_000345	XLOC_007063	chrA02:20087889-20088546	0.214129	3.76242	-4.13511	0.00445	0.0192031	lncRNA	co_expression	BnaA04g00410D	sp|A7LXU3|BGH3B_BACO1 Beta-glucosidase BoGH3B OS=Bacteroides ovatus (strain ATCC 8483 / DSM 1896 / JCM 5824 / NCTC 11153) GN=BACOVA_02659 PE=1 SV=1//6.14635e-85
LNC_000345	XLOC_007063	chrA02:20087889-20088546	0.214129	3.76242	-4.13511	0.00445	0.0192031	lncRNA	co_expression	BnaA04g12320D	sp|B9DGD6|ACS_ARATH Acetyl-coenzyme A synthetase, chloroplastic/glyoxysomal OS=Arabidopsis thaliana GN=ACS PE=1 SV=1//4.87895e-82
LNC_000345	XLOC_007063	chrA02:20087889-20088546	0.214129	3.76242	-4.13511	0.00445	0.0192031	lncRNA	co_expression	BnaUnng03790D	-//-
LNC_000345	XLOC_007063	chrA02:20087889-20088546	0.214129	3.76242	-4.13511	0.00445	0.0192031	lncRNA	co_expression	BnaC06g18580D	sp|A7LXU3|BGH3B_BACO1 Beta-glucosidase BoGH3B OS=Bacteroides ovatus (strain ATCC 8483 / DSM 1896 / JCM 5824 / NCTC 11153) GN=BACOVA_02659 PE=1 SV=1//6.00554e-89
LNC_000345	XLOC_007063	chrA02:20087889-20088546	0.214129	3.76242	-4.13511	0.00445	0.0192031	lncRNA	co_expression	BnaA01g12530D	sp|Q96323|LDOX_ARATH Leucoanthocyanidin dioxygenase OS=Arabidopsis thaliana GN=LDOX PE=1 SV=1//0
LNC_000345	XLOC_007063	chrA02:20087889-20088546	0.214129	3.76242	-4.13511	0.00445	0.0192031	lncRNA	co_expression	BnaC02g34710D	-//-
LNC_000345	XLOC_007063	chrA02:20087889-20088546	0.214129	3.76242	-4.13511	0.00445	0.0192031	lncRNA	co_expression	BnaA03g33920D	sp|Q9LD44|NAC56_ARATH NAC transcription factor 56 OS=Arabidopsis thaliana GN=NAC056 PE=2 SV=1//4.62769e-32
LNC_000345	XLOC_007063	chrA02:20087889-20088546	0.214129	3.76242	-4.13511	0.00445	0.0192031	lncRNA	co_expression	BnaA03g21510D	sp|Q9ZPX8|RS31A_ARATH Serine/arginine-rich splicing factor RS31A OS=Arabidopsis thaliana GN=RS31A PE=2 SV=1//3.91359e-18
LNC_000345	XLOC_007063	chrA02:20087889-20088546	0.214129	3.76242	-4.13511	0.00445	0.0192031	lncRNA	co_expression	BnaC05g37430D	sp|Q9LV37|MPK9_ARATH Mitogen-activated protein kinase 9 OS=Arabidopsis thaliana GN=MPK9 PE=2 SV=2//3.45568e-25
LNC_000345	XLOC_007063	chrA02:20087889-20088546	0.214129	3.76242	-4.13511	0.00445	0.0192031	lncRNA	co_expression	BnaC05g23310D	-//-
LNC_000345	XLOC_007063	chrA02:20087889-20088546	0.214129	3.76242	-4.13511	0.00445	0.0192031	lncRNA	co_expression	BnaA10g22300D	-//-
LNC_000345	XLOC_007063	chrA02:20087889-20088546	0.214129	3.76242	-4.13511	0.00445	0.0192031	lncRNA	co_expression	BnaC07g17550D	-//-
LNC_000345	XLOC_007063	chrA02:20087889-20088546	0.214129	3.76242	-4.13511	0.00445	0.0192031	lncRNA	co_expression	BnaC03g17760D	sp|Q9SKC3|ARI9_ARATH Probable E3 ubiquitin-protein ligase ARI9 OS=Arabidopsis thaliana GN=ARI9 PE=2 SV=1//9.68444e-70
LNC_000345	XLOC_007063	chrA02:20087889-20088546	0.214129	3.76242	-4.13511	0.00445	0.0192031	lncRNA	co_expression	BnaAnng39980D	sp|O80961|MLO12_ARATH MLO-like protein 12 OS=Arabidopsis thaliana GN=MLO12 PE=2 SV=2//3.95249e-80
LNC_000345	XLOC_007063	chrA02:20087889-20088546	0.214129	3.76242	-4.13511	0.00445	0.0192031	lncRNA	co_expression	BnaC08g27380D	-//-
LNC_000345	XLOC_007063	chrA02:20087889-20088546	0.214129	3.76242	-4.13511	0.00445	0.0192031	lncRNA	co_expression	BnaA06g13420D	-//-
LNC_000345	XLOC_007063	chrA02:20087889-20088546	0.214129	3.76242	-4.13511	0.00445	0.0192031	lncRNA	co_expression	BnaA10g25230D	sp|F4JSG3|RFA1E_ARATH Replication protein A 70 kDa DNA-binding subunit E OS=Arabidopsis thaliana GN=RPA1E PE=2 SV=1//3.30591e-12
LNC_000345	XLOC_007063	chrA02:20087889-20088546	0.214129	3.76242	-4.13511	0.00445	0.0192031	lncRNA	co_expression	BnaC06g02780D	sp|Q9SE96|GEML1_ARATH GEM-like protein 1 OS=Arabidopsis thaliana GN=FIP1 PE=1 SV=1//4.85991e-07
LNC_000345	XLOC_007063	chrA02:20087889-20088546	0.214129	3.76242	-4.13511	0.00445	0.0192031	lncRNA	co_expression	BnaA06g10840D	sp|Q0WW40|FBK5_ARATH F-box/kelch-repeat protein At1g16250 OS=Arabidopsis thaliana GN=At1g16250 PE=2 SV=1//2.32419e-93
LNC_000345	XLOC_007063	chrA02:20087889-20088546	0.214129	3.76242	-4.13511	0.00445	0.0192031	lncRNA	co_expression	BnaC05g38220D	-//-
LNC_000345	XLOC_007063	chrA02:20087889-20088546	0.214129	3.76242	-4.13511	0.00445	0.0192031	lncRNA	co_expression	BnaA03g21630D	-//-
LNC_000345	XLOC_007063	chrA02:20087889-20088546	0.214129	3.76242	-4.13511	0.00445	0.0192031	lncRNA	co_expression	BnaCnng29460D	-//-
LNC_000345	XLOC_007063	chrA02:20087889-20088546	0.214129	3.76242	-4.13511	0.00445	0.0192031	lncRNA	co_expression	BnaAnng14040D	-//-
LNC_000345	XLOC_007063	chrA02:20087889-20088546	0.214129	3.76242	-4.13511	0.00445	0.0192031	lncRNA	co_expression	BnaA09g03430D	sp|A1L4X7|AHL14_ARATH AT-hook motif nuclear-localized protein 14 OS=Arabidopsis thaliana GN=AHL14 PE=1 SV=1//1.63209e-11
LNC_000345	XLOC_007063	chrA02:20087889-20088546	0.214129	3.76242	-4.13511	0.00445	0.0192031	lncRNA	co_expression	BnaC07g18870D	-//-
LNC_000345	XLOC_007063	chrA02:20087889-20088546	0.214129	3.76242	-4.13511	0.00445	0.0192031	lncRNA	co_expression	BnaC04g10890D	-//-
LNC_000345	XLOC_007063	chrA02:20087889-20088546	0.214129	3.76242	-4.13511	0.00445	0.0192031	lncRNA	co_expression	BnaC04g13190D	sp|Q5BPS3|DOR_ARATH F-box protein DOR OS=Arabidopsis thaliana GN=DOR PE=1 SV=2//4.08566e-22
LNC_000345	XLOC_007063	chrA02:20087889-20088546	0.214129	3.76242	-4.13511	0.00445	0.0192031	lncRNA	co_expression	BnaC02g22670D	sp|Q9LMX7|C78A5_ARATH Cytochrome P450 78A5 OS=Arabidopsis thaliana GN=CYP78A5 PE=2 SV=1//9.74752e-26
LNC_000345	XLOC_007063	chrA02:20087889-20088546	0.214129	3.76242	-4.13511	0.00445	0.0192031	lncRNA	co_expression	BnaC02g27390D	-//-
LNC_000345	XLOC_007063	chrA02:20087889-20088546	0.214129	3.76242	-4.13511	0.00445	0.0192031	lncRNA	co_expression	BnaC02g38120D	sp|Q9LX82|MYB48_ARATH Transcription factor MYB48 OS=Arabidopsis thaliana GN=MYB48 PE=2 SV=1//4.0851e-19
LNC_000345	XLOC_007063	chrA02:20087889-20088546	0.214129	3.76242	-4.13511	0.00445	0.0192031	lncRNA	co_expression	BnaA10g22130D	-//-
LNC_000345	XLOC_007063	chrA02:20087889-20088546	0.214129	3.76242	-4.13511	0.00445	0.0192031	lncRNA	co_expression	BnaC09g20730D	sp|Q7TMR0|PCP_MOUSE Lysosomal Pro-X carboxypeptidase OS=Mus musculus GN=Prcp PE=2 SV=2//2.25253e-28
LNC_000345	XLOC_007063	chrA02:20087889-20088546	0.214129	3.76242	-4.13511	0.00445	0.0192031	lncRNA	co_expression	BnaAnng39240D	-//-
LNC_000345	XLOC_007063	chrA02:20087889-20088546	0.214129	3.76242	-4.13511	0.00445	0.0192031	lncRNA	co_expression	BnaC08g35490D	sp|Q9SJ09|WRK59_ARATH Probable WRKY transcription factor 59 OS=Arabidopsis thaliana GN=WRKY59 PE=2 SV=2//2.79787e-64
LNC_000345	XLOC_007063	chrA02:20087889-20088546	0.214129	3.76242	-4.13511	0.00445	0.0192031	lncRNA	co_expression	BnaA06g22320D	-//-
LNC_000345	XLOC_007063	chrA02:20087889-20088546	0.214129	3.76242	-4.13511	0.00445	0.0192031	lncRNA	co_expression	BnaC02g28680D	-//-
LNC_000345	XLOC_007063	chrA02:20087889-20088546	0.214129	3.76242	-4.13511	0.00445	0.0192031	lncRNA	co_expression	BnaA01g00490D	-//-
LNC_000345	XLOC_007063	chrA02:20087889-20088546	0.214129	3.76242	-4.13511	0.00445	0.0192031	lncRNA	co_expression	BnaCnng14190D	-//-
LNC_000345	XLOC_007063	chrA02:20087889-20088546	0.214129	3.76242	-4.13511	0.00445	0.0192031	lncRNA	co_expression	BnaC04g24420D	-//-
LNC_000345	XLOC_007063	chrA02:20087889-20088546	0.214129	3.76242	-4.13511	0.00445	0.0192031	lncRNA	co_expression	BnaC08g12000D	sp|Q39224|SRG1_ARATH Protein SRG1 OS=Arabidopsis thaliana GN=SRG1 PE=2 SV=1//0
LNC_000345	XLOC_007063	chrA02:20087889-20088546	0.214129	3.76242	-4.13511	0.00445	0.0192031	lncRNA	co_expression	BnaA03g12540D	-//-
LNC_000345	XLOC_007063	chrA02:20087889-20088546	0.214129	3.76242	-4.13511	0.00445	0.0192031	lncRNA	co_expression	BnaC03g18440D	sp|Q9C9H7|RLP12_ARATH Receptor-like protein 12 OS=Arabidopsis thaliana GN=RLP12 PE=2 SV=2//6.73884e-11
LNC_000345	XLOC_007063	chrA02:20087889-20088546	0.214129	3.76242	-4.13511	0.00445	0.0192031	lncRNA	co_expression	BnaCnng64160D	-//-
LNC_000345	XLOC_007063	chrA02:20087889-20088546	0.214129	3.76242	-4.13511	0.00445	0.0192031	lncRNA	co_expression	BnaC04g02100D	-//-
LNC_000345	XLOC_007063	chrA02:20087889-20088546	0.214129	3.76242	-4.13511	0.00445	0.0192031	lncRNA	co_expression	BnaA06g16030D	-//-
LNC_000345	XLOC_007063	chrA02:20087889-20088546	0.214129	3.76242	-4.13511	0.00445	0.0192031	lncRNA	co_expression	BnaA04g13330D	sp|O81003|PSK2_ARATH Phytosulfokines 2 OS=Arabidopsis thaliana GN=PSK2 PE=2 SV=1//1.10788e-23
LNC_000345	XLOC_007063	chrA02:20087889-20088546	0.214129	3.76242	-4.13511	0.00445	0.0192031	lncRNA	co_expression	BnaA07g06750D	sp|Q9LTC5|ERF98_ARATH Ethylene-responsive transcription factor ERF098 OS=Arabidopsis thaliana GN=ERF098 PE=1 SV=1//7.966e-55
LNC_000345	XLOC_007063	chrA02:20087889-20088546	0.214129	3.76242	-4.13511	0.00445	0.0192031	lncRNA	co_expression	BnaCnng73710D	sp|Q4PSN0|PME29_ARATH Probable pectinesterase 29 OS=Arabidopsis thaliana GN=PME29 PE=2 SV=1//0
LNC_000345	XLOC_007063	chrA02:20087889-20088546	0.214129	3.76242	-4.13511	0.00445	0.0192031	lncRNA	co_expression	BnaC05g39790D	sp|Q9LJD8|M3KE1_ARATH MAP3K epsilon protein kinase 1 OS=Arabidopsis thaliana GN=M3KE1 PE=1 SV=1//6.96467e-63
LNC_000345	XLOC_007063	chrA02:20087889-20088546	0.214129	3.76242	-4.13511	0.00445	0.0192031	lncRNA	co_expression	BnaC03g03820D	-//-
LNC_000345	XLOC_007063	chrA02:20087889-20088546	0.214129	3.76242	-4.13511	0.00445	0.0192031	lncRNA	co_expression	BnaA03g06690D	sp|Q946J8|LHP1_ARATH Chromo domain-containing protein LHP1 OS=Arabidopsis thaliana GN=LHP1 PE=1 SV=2//6.27751e-22
LNC_000345	XLOC_007063	chrA02:20087889-20088546	0.214129	3.76242	-4.13511	0.00445	0.0192031	lncRNA	co_expression	BnaC03g30100D	-//-
LNC_000345	XLOC_007063	chrA02:20087889-20088546	0.214129	3.76242	-4.13511	0.00445	0.0192031	lncRNA	co_expression	BnaA02g29200D	sp|Q9FHE1|GSTT3_ARATH Glutathione S-transferase T3 OS=Arabidopsis thaliana GN=GSTT3 PE=2 SV=1//3.02561e-30
LNC_000345	XLOC_007063	chrA02:20087889-20088546	0.214129	3.76242	-4.13511	0.00445	0.0192031	lncRNA	co_expression	BnaC03g13230D	-//-
LNC_000345	XLOC_007063	chrA02:20087889-20088546	0.214129	3.76242	-4.13511	0.00445	0.0192031	lncRNA	co_expression	BnaA05g12440D	sp|Q9ZW36|C3H25_ARATH Zinc finger CCCH domain-containing protein 25 OS=Arabidopsis thaliana GN=At2g29580 PE=2 SV=1//4.3288e-06
LNC_000345	XLOC_007063	chrA02:20087889-20088546	0.214129	3.76242	-4.13511	0.00445	0.0192031	lncRNA	co_expression	BnaA09g42510D	-//-
LNC_000345	XLOC_007063	chrA02:20087889-20088546	0.214129	3.76242	-4.13511	0.00445	0.0192031	lncRNA	co_expression	BnaCnng55080D	-//-
LNC_000345	XLOC_007063	chrA02:20087889-20088546	0.214129	3.76242	-4.13511	0.00445	0.0192031	lncRNA	co_expression	BnaC04g05060D	-//-
LNC_000345	XLOC_007063	chrA02:20087889-20088546	0.214129	3.76242	-4.13511	0.00445	0.0192031	lncRNA	co_expression	BnaA03g33890D	sp|Q9LDY8|NAC55_ARATH NAC domain-containing protein 55 OS=Arabidopsis thaliana GN=NAC055 PE=2 SV=1//2.03544e-27
LNC_000345	XLOC_007063	chrA02:20087889-20088546	0.214129	3.76242	-4.13511	0.00445	0.0192031	lncRNA	co_expression	BnaA03g53860D	-//-
LNC_000343	XLOC_007014	chrA02:19380024-19381091	0.647566	0.189392	1.77365	0.01365	0.0471261	lncRNA	co_expression	BnaA03g12380D	-//-
LNC_003440	XLOC_068127	chrC04:18471763-18472559	4.51554	1.51103	1.57937	0.00525	0.0219756	lncRNA	co_expression	BnaA09g43480D	sp|Q9SKR2|SYT1_ARATH Synaptotagmin-1 OS=Arabidopsis thaliana GN=SYT1 PE=1 SV=2//0
LNC_001770	XLOC_041086	chrA10_random:1686690-1687472	5.66589	1.92913	1.55435	5e-05	0.000411163	lncRNA	co_expression	BnaA09g54840D	sp|Q9M2W3|PGPS2_ARATH CDP-diacylglycerol--glycerol-3-phosphate 3-phosphatidyltransferase 2 OS=Arabidopsis thaliana GN=PGPS2 PE=1 SV=1//3.55815e-129
LNC_003679	XLOC_073258	chrC05:4456746-4457039	3.57813	0	inf	5e-05	0.000411163	lncRNA	co_expression	BnaC07g27580D	-//-
LNC_003679	XLOC_073258	chrC05:4456746-4457039	3.57813	0	inf	5e-05	0.000411163	lncRNA	co_expression	BnaC03g28640D	-//-
LNC_003679	XLOC_073258	chrC05:4456746-4457039	3.57813	0	inf	5e-05	0.000411163	lncRNA	co_expression	BnaC03g15510D	sp|Q04980|LTI65_ARATH Low-temperature-induced 65 kDa protein OS=Arabidopsis thaliana GN=LTI65 PE=2 SV=2//0
LNC_003679	XLOC_073258	chrC05:4456746-4457039	3.57813	0	inf	5e-05	0.000411163	lncRNA	co_expression	BnaC06g21150D	sp|P06525|ADH1_ARATH Alcohol dehydrogenase class-P OS=Arabidopsis thaliana GN=ADH1 PE=1 SV=2//0
LNC_003679	XLOC_073258	chrC05:4456746-4457039	3.57813	0	inf	5e-05	0.000411163	lncRNA	co_expression	BnaC03g14390D	sp|Q642R9|RB3GP_XENLA Rab3 GTPase-activating protein catalytic subunit OS=Xenopus laevis GN=rab3gap1 PE=2 SV=1//2.49815e-41
LNC_003679	XLOC_073258	chrC05:4456746-4457039	3.57813	0	inf	5e-05	0.000411163	lncRNA	co_expression	BnaC09g33900D	sp|Q54R82|MKKA_DICDI Mitogen-activated protein kinase kinase kinase A OS=Dictyostelium discoideum GN=mkkA PE=1 SV=2//5.23651e-47
LNC_003679	XLOC_073258	chrC05:4456746-4457039	3.57813	0	inf	5e-05	0.000411163	lncRNA	co_expression	BnaA06g12190D	-//-
LNC_003679	XLOC_073258	chrC05:4456746-4457039	3.57813	0	inf	5e-05	0.000411163	lncRNA	co_expression	BnaC07g14010D	-//-
LNC_003679	XLOC_073258	chrC05:4456746-4457039	3.57813	0	inf	5e-05	0.000411163	lncRNA	co_expression	BnaA10g22110D	sp|Q9LX20|ASPL1_ARATH Aspartic proteinase-like protein 1 OS=Arabidopsis thaliana GN=At5g10080 PE=1 SV=1//0
LNC_003679	XLOC_073258	chrC05:4456746-4457039	3.57813	0	inf	5e-05	0.000411163	lncRNA	co_expression	BnaC08g11300D	sp|O49725|PUP10_ARATH Probable purine permease 10 OS=Arabidopsis thaliana GN=PUP10 PE=2 SV=2//7.95667e-120
LNC_003679	XLOC_073258	chrC05:4456746-4457039	3.57813	0	inf	5e-05	0.000411163	lncRNA	co_expression	BnaA05g25110D	sp|O42807|FAEA_ASPNG Feruloyl esterase A OS=Aspergillus niger GN=faeA PE=1 SV=1//1.70156e-09
LNC_003679	XLOC_073258	chrC05:4456746-4457039	3.57813	0	inf	5e-05	0.000411163	lncRNA	co_expression	BnaA01g06410D	sp|P0CH30|RING1_GOSHI E3 ubiquitin-protein ligase RING1 OS=Gossypium hirsutum GN=RING1 PE=1 SV=1//6.00282e-17
LNC_003679	XLOC_073258	chrC05:4456746-4457039	3.57813	0	inf	5e-05	0.000411163	lncRNA	co_expression	BnaC03g62600D	sp|Q9FYB5|DNJ11_ARATH Chaperone protein dnaJ 11, chloroplastic OS=Arabidopsis thaliana GN=ATJ11 PE=1 SV=2//4.14635e-77
LNC_003679	XLOC_073258	chrC05:4456746-4457039	3.57813	0	inf	5e-05	0.000411163	lncRNA	co_expression	BnaC02g21020D	sp|A1L2F6|TM205_DANRE Transmembrane protein 205 OS=Danio rerio GN=tmem205 PE=2 SV=1//1.7417e-09
LNC_003679	XLOC_073258	chrC05:4456746-4457039	3.57813	0	inf	5e-05	0.000411163	lncRNA	co_expression	BnaA09g15290D	sp|Q9FXB2|GOLS2_ARATH Galactinol synthase 2 OS=Arabidopsis thaliana GN=GOLS2 PE=1 SV=1//0
LNC_003679	XLOC_073258	chrC05:4456746-4457039	3.57813	0	inf	5e-05	0.000411163	lncRNA	co_expression	BnaA05g18830D	sp|Q9LJX4|PUM5_ARATH Pumilio homolog 5 OS=Arabidopsis thaliana GN=APUM5 PE=1 SV=2//0
LNC_003679	XLOC_073258	chrC05:4456746-4457039	3.57813	0	inf	5e-05	0.000411163	lncRNA	co_expression	BnaA06g18630D	sp|P93046|XTH31_ARATH Xyloglucan endotransglucosylase/hydrolase protein 31 OS=Arabidopsis thaliana GN=XTH31 PE=1 SV=2//8.32276e-174
LNC_003679	XLOC_073258	chrC05:4456746-4457039	3.57813	0	inf	5e-05	0.000411163	lncRNA	co_expression	BnaA10g04840D	sp|Q9LNW3|P2C03_ARATH Protein phosphatase 2C 3 OS=Arabidopsis thaliana GN=AIP1 PE=1 SV=1//0
LNC_003679	XLOC_073258	chrC05:4456746-4457039	3.57813	0	inf	5e-05	0.000411163	lncRNA	co_expression	BnaC05g11630D	sp|Q9XI37|PV42A_ARATH SNF1-related protein kinase regulatory subunit gamma-like PV42a OS=Arabidopsis thaliana GN=PV42A PE=2 SV=1//2.67836e-145
LNC_003679	XLOC_073258	chrC05:4456746-4457039	3.57813	0	inf	5e-05	0.000411163	lncRNA	co_expression	BnaA05g22450D	-//-
LNC_003679	XLOC_073258	chrC05:4456746-4457039	3.57813	0	inf	5e-05	0.000411163	lncRNA	co_expression	BnaA09g12590D	-//-
LNC_003679	XLOC_073258	chrC05:4456746-4457039	3.57813	0	inf	5e-05	0.000411163	lncRNA	co_expression	BnaC07g01360D	-//-
LNC_003679	XLOC_073258	chrC05:4456746-4457039	3.57813	0	inf	5e-05	0.000411163	lncRNA	co_expression	BnaA05g27660D	sp|P49598|P2C37_ARATH Protein phosphatase 2C 37 OS=Arabidopsis thaliana GN=PP2CA PE=1 SV=1//0
LNC_003679	XLOC_073258	chrC05:4456746-4457039	3.57813	0	inf	5e-05	0.000411163	lncRNA	co_expression	BnaCnng26110D	sp|Q9M1J6|SSL9_ARATH Protein STRICTOSIDINE SYNTHASE-LIKE 9 OS=Arabidopsis thaliana GN=SSL9 PE=2 SV=1//0
LNC_003679	XLOC_073258	chrC05:4456746-4457039	3.57813	0	inf	5e-05	0.000411163	lncRNA	co_expression	BnaC05g18390D	sp|Q9SZN7|HIP26_ARATH Heavy metal-associated isoprenylated plant protein 26 OS=Arabidopsis thaliana GN=HIPP26 PE=1 SV=1//4.00264e-44
LNC_003679	XLOC_073258	chrC05:4456746-4457039	3.57813	0	inf	5e-05	0.000411163	lncRNA	co_expression	BnaC05g37530D	-//-
LNC_003679	XLOC_073258	chrC05:4456746-4457039	3.57813	0	inf	5e-05	0.000411163	lncRNA	co_expression	BnaC03g41700D	sp|Q8L6Y1|UBP14_ARATH Ubiquitin carboxyl-terminal hydrolase 14 OS=Arabidopsis thaliana GN=UBP14 PE=1 SV=1//0
LNC_003679	XLOC_073258	chrC05:4456746-4457039	3.57813	0	inf	5e-05	0.000411163	lncRNA	co_expression	BnaC04g00750D	sp|P46897|ATHB7_ARATH Homeobox-leucine zipper protein ATHB-7 OS=Arabidopsis thaliana GN=ATHB-7 PE=2 SV=2//8.34833e-120
LNC_003679	XLOC_073258	chrC05:4456746-4457039	3.57813	0	inf	5e-05	0.000411163	lncRNA	co_expression	BnaA02g29910D	sp|Q94F39|AFP3_ARATH Ninja-family protein AFP3 OS=Arabidopsis thaliana GN=AFP3 PE=1 SV=1//7.17717e-89
LNC_003679	XLOC_073258	chrC05:4456746-4457039	3.57813	0	inf	5e-05	0.000411163	lncRNA	co_expression	BnaAnng04900D	sp|Q8W486|Y1491_ARATH Uncharacterized protein At1g04910 OS=Arabidopsis thaliana GN=At1g04910 PE=2 SV=1//1.18749e-68
LNC_003679	XLOC_073258	chrC05:4456746-4457039	3.57813	0	inf	5e-05	0.000411163	lncRNA	co_expression	BnaCnng40020D	sp|Q8GUM4|Y3739_ARATH Uncharacterized membrane protein At3g27390 OS=Arabidopsis thaliana GN=At3g27390 PE=1 SV=2//1.54441e-120
LNC_003679	XLOC_073258	chrC05:4456746-4457039	3.57813	0	inf	5e-05	0.000411163	lncRNA	co_expression	BnaA07g08720D	sp|Q9C7F7|LTPG1_ARATH Non-specific lipid transfer protein GPI-anchored 1 OS=Arabidopsis thaliana GN=LTPG1 PE=1 SV=1//2.63361e-56
LNC_003679	XLOC_073258	chrC05:4456746-4457039	3.57813	0	inf	5e-05	0.000411163	lncRNA	co_expression	BnaC02g16130D	-//-
LNC_003679	XLOC_073258	chrC05:4456746-4457039	3.57813	0	inf	5e-05	0.000411163	lncRNA	co_expression	BnaC05g12860D	-//-
LNC_003679	XLOC_073258	chrC05:4456746-4457039	3.57813	0	inf	5e-05	0.000411163	lncRNA	co_expression	BnaA03g59400D	sp|Q42400|AAP1_ARATH Amino acid permease 1 OS=Arabidopsis thaliana GN=AAP1 PE=1 SV=1//0
LNC_003679	XLOC_073258	chrC05:4456746-4457039	3.57813	0	inf	5e-05	0.000411163	lncRNA	co_expression	BnaA03g37460D	sp|Q9LV52|HSFC1_ARATH Heat stress transcription factor C-1 OS=Arabidopsis thaliana GN=HSFC1 PE=2 SV=1//2.22507e-123
LNC_003679	XLOC_073258	chrC05:4456746-4457039	3.57813	0	inf	5e-05	0.000411163	lncRNA	co_expression	BnaC03g15020D	sp|Q9LV03|GLUT1_ARATH Glutamate synthase 1 [NADH], chloroplastic OS=Arabidopsis thaliana GN=GLT1 PE=2 SV=2//0
LNC_003679	XLOC_073258	chrC05:4456746-4457039	3.57813	0	inf	5e-05	0.000411163	lncRNA	co_expression	BnaA03g52990D	sp|Q8L4M6|GATA3_ARATH GATA transcription factor 3 OS=Arabidopsis thaliana GN=GATA3 PE=2 SV=2//4.54418e-138
LNC_003679	XLOC_073258	chrC05:4456746-4457039	3.57813	0	inf	5e-05	0.000411163	lncRNA	co_expression	BnaC07g49990D	sp|Q9S7G2|GATL2_ARATH Probable galacturonosyltransferase-like 2 OS=Arabidopsis thaliana GN=GATL2 PE=2 SV=1//0
LNC_003679	XLOC_073258	chrC05:4456746-4457039	3.57813	0	inf	5e-05	0.000411163	lncRNA	co_expression	BnaC06g30470D	sp|Q93V72|PDCB4_ARATH PLASMODESMATA CALLOSE-BINDING PROTEIN 4 OS=Arabidopsis thaliana GN=PDCB4 PE=1 SV=1//3.42687e-10
LNC_003679	XLOC_073258	chrC05:4456746-4457039	3.57813	0	inf	5e-05	0.000411163	lncRNA	co_expression	BnaC04g38650D	sp|Q7G9P4|ALDO3_ARATH Abscisic-aldehyde oxidase OS=Arabidopsis thaliana GN=AAO3 PE=1 SV=1//0
LNC_003679	XLOC_073258	chrC05:4456746-4457039	3.57813	0	inf	5e-05	0.000411163	lncRNA	co_expression	BnaC03g24900D	-//-
LNC_003679	XLOC_073258	chrC05:4456746-4457039	3.57813	0	inf	5e-05	0.000411163	lncRNA	co_expression	BnaC04g24610D	sp|Q9M1J7|SSL8_ARATH Protein STRICTOSIDINE SYNTHASE-LIKE 8 OS=Arabidopsis thaliana GN=SSL8 PE=2 SV=1//0
LNC_003679	XLOC_073258	chrC05:4456746-4457039	3.57813	0	inf	5e-05	0.000411163	lncRNA	co_expression	BnaCnng75970D	-//-
LNC_003679	XLOC_073258	chrC05:4456746-4457039	3.57813	0	inf	5e-05	0.000411163	lncRNA	co_expression	BnaA07g03930D	sp|Q94A76|GORK_ARATH Potassium channel GORK OS=Arabidopsis thaliana GN=GORK PE=1 SV=2//0
LNC_003679	XLOC_073258	chrC05:4456746-4457039	3.57813	0	inf	5e-05	0.000411163	lncRNA	co_expression	BnaA02g14820D	sp|Q8W4I4|POT6_ARATH Potassium transporter 6 OS=Arabidopsis thaliana GN=POT6 PE=2 SV=1//0
LNC_003679	XLOC_073258	chrC05:4456746-4457039	3.57813	0	inf	5e-05	0.000411163	lncRNA	co_expression	BnaAnng15080D	-//-
LNC_003679	XLOC_073258	chrC05:4456746-4457039	3.57813	0	inf	5e-05	0.000411163	lncRNA	co_expression	BnaC09g45580D	sp|Q9LEU7|CIPK5_ARATH CBL-interacting serine/threonine-protein kinase 5 OS=Arabidopsis thaliana GN=CIPK5 PE=2 SV=1//0
LNC_003679	XLOC_073258	chrC05:4456746-4457039	3.57813	0	inf	5e-05	0.000411163	lncRNA	co_expression	BnaA10g12140D	sp|Q9FIF5|P2C78_ARATH Probable protein phosphatase 2C 78 OS=Arabidopsis thaliana GN=At5g59220 PE=2 SV=1//0
LNC_003679	XLOC_073258	chrC05:4456746-4457039	3.57813	0	inf	5e-05	0.000411163	lncRNA	co_expression	BnaC05g39290D	sp|O42807|FAEA_ASPNG Feruloyl esterase A OS=Aspergillus niger GN=faeA PE=1 SV=1//1.78366e-09
LNC_003679	XLOC_073258	chrC05:4456746-4457039	3.57813	0	inf	5e-05	0.000411163	lncRNA	co_expression	BnaA02g10980D	sp|Q04980|LTI65_ARATH Low-temperature-induced 65 kDa protein OS=Arabidopsis thaliana GN=LTI65 PE=2 SV=2//1.05404e-177
LNC_003679	XLOC_073258	chrC05:4456746-4457039	3.57813	0	inf	5e-05	0.000411163	lncRNA	co_expression	BnaC04g29570D	sp|Q8GUM4|Y3739_ARATH Uncharacterized membrane protein At3g27390 OS=Arabidopsis thaliana GN=At3g27390 PE=1 SV=2//1.90211e-135
LNC_003679	XLOC_073258	chrC05:4456746-4457039	3.57813	0	inf	5e-05	0.000411163	lncRNA	co_expression	BnaA05g21550D	sp|Q1PEP5|NUCL2_ARATH Nucleolin 2 OS=Arabidopsis thaliana GN=NUCL2 PE=2 SV=1//5.6574e-77
LNC_003679	XLOC_073258	chrC05:4456746-4457039	3.57813	0	inf	5e-05	0.000411163	lncRNA	co_expression	BnaC05g51790D	sp|Q9LIG0|Y3136_ARATH Clavaminate synthase-like protein At3g21360 OS=Arabidopsis thaliana GN=At3g21360 PE=1 SV=1//0
LNC_003679	XLOC_073258	chrC05:4456746-4457039	3.57813	0	inf	5e-05	0.000411163	lncRNA	co_expression	BnaA01g01750D	sp|P18616|NRPB1_ARATH DNA-directed RNA polymerase II subunit 1 OS=Arabidopsis thaliana GN=NRPB1 PE=1 SV=3//5.54236e-20
LNC_003679	XLOC_073258	chrC05:4456746-4457039	3.57813	0	inf	5e-05	0.000411163	lncRNA	co_expression	BnaC06g00420D	sp|Q9M7Q4|AI5L5_ARATH ABSCISIC ACID-INSENSITIVE 5-like protein 5 OS=Arabidopsis thaliana GN=ABF2 PE=1 SV=1//2.08226e-46
LNC_003679	XLOC_073258	chrC05:4456746-4457039	3.57813	0	inf	5e-05	0.000411163	lncRNA	co_expression	BnaC01g25440D	-//-
LNC_003679	XLOC_073258	chrC05:4456746-4457039	3.57813	0	inf	5e-05	0.000411163	lncRNA	co_expression	BnaA02g34210D	-//-
LNC_003679	XLOC_073258	chrC05:4456746-4457039	3.57813	0	inf	5e-05	0.000411163	lncRNA	co_expression	BnaCnng00510D	sp|Q9SI09|XERIC_ARATH Probable E3 ubiquitin-protein ligase XERICO OS=Arabidopsis thaliana GN=XERICO PE=1 SV=1//2.8186e-52
LNC_003679	XLOC_073258	chrC05:4456746-4457039	3.57813	0	inf	5e-05	0.000411163	lncRNA	co_expression	BnaC05g34550D	sp|Q1PEP5|NUCL2_ARATH Nucleolin 2 OS=Arabidopsis thaliana GN=NUCL2 PE=2 SV=1//3.64525e-64
LNC_003679	XLOC_073258	chrC05:4456746-4457039	3.57813	0	inf	5e-05	0.000411163	lncRNA	co_expression	BnaC01g15260D	sp|Q9C5Q9|P2A05_ARATH Protein PHLOEM PROTEIN 2-LIKE A5 OS=Arabidopsis thaliana GN=PP2A5 PE=2 SV=1//8.5436e-29
LNC_003679	XLOC_073258	chrC05:4456746-4457039	3.57813	0	inf	5e-05	0.000411163	lncRNA	co_expression	BnaC07g25850D	sp|Q94F39|AFP3_ARATH Ninja-family protein AFP3 OS=Arabidopsis thaliana GN=AFP3 PE=1 SV=1//5.92448e-96
LNC_003679	XLOC_073258	chrC05:4456746-4457039	3.57813	0	inf	5e-05	0.000411163	lncRNA	co_expression	BnaA06g40730D	sp|P55231|GLGL3_ARATH Glucose-1-phosphate adenylyltransferase large subunit 3, chloroplastic OS=Arabidopsis thaliana GN=APL3 PE=2 SV=2//0
LNC_003679	XLOC_073258	chrC05:4456746-4457039	3.57813	0	inf	5e-05	0.000411163	lncRNA	co_expression	BnaC07g07130D	sp|Q9LV52|HSFC1_ARATH Heat stress transcription factor C-1 OS=Arabidopsis thaliana GN=HSFC1 PE=2 SV=1//3.33879e-146
LNC_003679	XLOC_073258	chrC05:4456746-4457039	3.57813	0	inf	5e-05	0.000411163	lncRNA	co_expression	BnaA09g48800D	sp|Q8RXU4|THA1_ARATH Probable low-specificity L-threonine aldolase 1 OS=Arabidopsis thaliana GN=THA1 PE=1 SV=1//0
LNC_003679	XLOC_073258	chrC05:4456746-4457039	3.57813	0	inf	5e-05	0.000411163	lncRNA	co_expression	BnaA06g00850D	sp|Q9C8L4|ETHE1_ARATH Persulfide dioxygenase ETHE1 homolog, mitochondrial OS=Arabidopsis thaliana GN=GLY3 PE=1 SV=3//5.37905e-167
LNC_003679	XLOC_073258	chrC05:4456746-4457039	3.57813	0	inf	5e-05	0.000411163	lncRNA	co_expression	BnaA03g09530D	sp|Q9LLR7|NLTP3_ARATH Non-specific lipid-transfer protein 3 OS=Arabidopsis thaliana GN=LTP3 PE=3 SV=1//3.24877e-64
LNC_003679	XLOC_073258	chrC05:4456746-4457039	3.57813	0	inf	5e-05	0.000411163	lncRNA	co_expression	BnaA10g21470D	sp|Q9LEU7|CIPK5_ARATH CBL-interacting serine/threonine-protein kinase 5 OS=Arabidopsis thaliana GN=CIPK5 PE=2 SV=1//0
LNC_003679	XLOC_073258	chrC05:4456746-4457039	3.57813	0	inf	5e-05	0.000411163	lncRNA	co_expression	BnaC04g18440D	sp|Q42400|AAP1_ARATH Amino acid permease 1 OS=Arabidopsis thaliana GN=AAP1 PE=1 SV=1//0
LNC_003679	XLOC_073258	chrC05:4456746-4457039	3.57813	0	inf	5e-05	0.000411163	lncRNA	co_expression	BnaA05g01190D	sp|P46897|ATHB7_ARATH Homeobox-leucine zipper protein ATHB-7 OS=Arabidopsis thaliana GN=ATHB-7 PE=2 SV=2//7.47028e-116
LNC_003679	XLOC_073258	chrC05:4456746-4457039	3.57813	0	inf	5e-05	0.000411163	lncRNA	co_expression	BnaC06g25430D	sp|Q9LQ98|AFP1_ARATH Ninja-family protein AFP1 OS=Arabidopsis thaliana GN=AFP1 PE=1 SV=1//6.34418e-146
LNC_003679	XLOC_073258	chrC05:4456746-4457039	3.57813	0	inf	5e-05	0.000411163	lncRNA	co_expression	BnaA09g49440D	sp|Q9LNW3|P2C03_ARATH Protein phosphatase 2C 3 OS=Arabidopsis thaliana GN=AIP1 PE=1 SV=1//0
LNC_003679	XLOC_073258	chrC05:4456746-4457039	3.57813	0	inf	5e-05	0.000411163	lncRNA	co_expression	BnaA04g04790D	-//-
LNC_003679	XLOC_073258	chrC05:4456746-4457039	3.57813	0	inf	5e-05	0.000411163	lncRNA	co_expression	BnaC03g39800D	sp|Q9LSP6|Y3701_ARATH B3 domain-containing protein At3g17010 OS=Arabidopsis thaliana GN=At3g17010 PE=2 SV=1//1.85309e-87
LNC_003679	XLOC_073258	chrC05:4456746-4457039	3.57813	0	inf	5e-05	0.000411163	lncRNA	co_expression	BnaA09g53100D	sp|Q9SGU9|MGL_ARATH Methionine gamma-lyase OS=Arabidopsis thaliana GN=MGL PE=1 SV=1//0
LNC_003679	XLOC_073258	chrC05:4456746-4457039	3.57813	0	inf	5e-05	0.000411163	lncRNA	co_expression	BnaA10g05590D	sp|Q8RWE9|NAT5_ARATH Nucleobase-ascorbate transporter 5 OS=Arabidopsis thaliana GN=NAT5 PE=2 SV=1//0
LNC_003679	XLOC_073258	chrC05:4456746-4457039	3.57813	0	inf	5e-05	0.000411163	lncRNA	co_expression	BnaA08g16950D	sp|P34024|PLC_LISMO 1-phosphatidylinositol phosphodiesterase OS=Listeria monocytogenes serovar 1/2a (strain ATCC BAA-679 / EGD-e) GN=plcA PE=1 SV=1//7.75044e-13
LNC_003679	XLOC_073258	chrC05:4456746-4457039	3.57813	0	inf	5e-05	0.000411163	lncRNA	co_expression	BnaA05g28350D	sp|P29503|NEUR_DROME Protein neuralized OS=Drosophila melanogaster GN=neur PE=1 SV=2//1.0752e-09
LNC_003679	XLOC_073258	chrC05:4456746-4457039	3.57813	0	inf	5e-05	0.000411163	lncRNA	co_expression	BnaA05g27650D	-//-
LNC_003679	XLOC_073258	chrC05:4456746-4457039	3.57813	0	inf	5e-05	0.000411163	lncRNA	co_expression	BnaA06g31030D	sp|P92958|KIN11_ARATH SNF1-related protein kinase catalytic subunit alpha KIN11 OS=Arabidopsis thaliana GN=KIN11 PE=1 SV=1//0
LNC_003679	XLOC_073258	chrC05:4456746-4457039	3.57813	0	inf	5e-05	0.000411163	lncRNA	co_expression	BnaAnng21220D	sp|O23596|GLPT4_ARATH Putative glycerol-3-phosphate transporter 4 OS=Arabidopsis thaliana GN=At4g17550 PE=3 SV=2//0
LNC_003679	XLOC_073258	chrC05:4456746-4457039	3.57813	0	inf	5e-05	0.000411163	lncRNA	co_expression	BnaA05g00720D	sp|O22893|GOLS1_ARATH Galactinol synthase 1 OS=Arabidopsis thaliana GN=GOLS1 PE=1 SV=1//0
LNC_003679	XLOC_073258	chrC05:4456746-4457039	3.57813	0	inf	5e-05	0.000411163	lncRNA	co_expression	BnaC09g45240D	sp|Q8L7E5|WIT1_ARATH WPP domain-interacting tail-anchored protein 1 OS=Arabidopsis thaliana GN=WIT1 PE=1 SV=2//0
LNC_003679	XLOC_073258	chrC05:4456746-4457039	3.57813	0	inf	5e-05	0.000411163	lncRNA	co_expression	BnaC04g50970D	sp|P46897|ATHB7_ARATH Homeobox-leucine zipper protein ATHB-7 OS=Arabidopsis thaliana GN=ATHB-7 PE=2 SV=2//3.72519e-107
LNC_003679	XLOC_073258	chrC05:4456746-4457039	3.57813	0	inf	5e-05	0.000411163	lncRNA	co_expression	BnaA05g10200D	sp|O22788|PXG3_ARATH Probable peroxygenase 3 OS=Arabidopsis thaliana GN=PXG3 PE=1 SV=1//6.25582e-145
LNC_003679	XLOC_073258	chrC05:4456746-4457039	3.57813	0	inf	5e-05	0.000411163	lncRNA	co_expression	BnaC09g26330D	sp|Q8RWE9|NAT5_ARATH Nucleobase-ascorbate transporter 5 OS=Arabidopsis thaliana GN=NAT5 PE=2 SV=1//0
LNC_003679	XLOC_073258	chrC05:4456746-4457039	3.57813	0	inf	5e-05	0.000411163	lncRNA	co_expression	BnaUnng04150D	-//-
LNC_003679	XLOC_073258	chrC05:4456746-4457039	3.57813	0	inf	5e-05	0.000411163	lncRNA	co_expression	BnaA04g23730D	sp|P47082|AVT1_YEAST Vacuolar amino acid transporter 1 OS=Saccharomyces cerevisiae (strain ATCC 204508 / S288c) GN=AVT1 PE=1 SV=1//1.99751e-31
LNC_003679	XLOC_073258	chrC05:4456746-4457039	3.57813	0	inf	5e-05	0.000411163	lncRNA	co_expression	BnaC03g62640D	-//-
LNC_003679	XLOC_073258	chrC05:4456746-4457039	3.57813	0	inf	5e-05	0.000411163	lncRNA	co_expression	BnaC04g09100D	-//-
LNC_002361	XLOC_049950	chrC01:28021303-28022181	0.545265	0.0814204	2.7435	0.00925	0.0346096	lncRNA	co_expression	BnaA05g01560D	sp|O82345|BAG6_ARATH BAG family molecular chaperone regulator 6 OS=Arabidopsis thaliana GN=BAG6 PE=1 SV=1//4.30565e-162
LNC_002361	XLOC_049950	chrC01:28021303-28022181	0.545265	0.0814204	2.7435	0.00925	0.0346096	lncRNA	co_expression	BnaA07g16030D	sp|Q9SCN8|CD48D_ARATH Cell division control protein 48 homolog D OS=Arabidopsis thaliana GN=CDC48D PE=1 SV=1//3.35268e-22
LNC_002361	XLOC_049950	chrC01:28021303-28022181	0.545265	0.0814204	2.7435	0.00925	0.0346096	lncRNA	co_expression	BnaA07g30840D	-//-
LNC_002361	XLOC_049950	chrC01:28021303-28022181	0.545265	0.0814204	2.7435	0.00925	0.0346096	lncRNA	co_expression	BnaA06g02490D	sp|Q9C690|BH122_ARATH Transcription factor bHLH122 OS=Arabidopsis thaliana GN=BHLH122 PE=1 SV=1//0
LNC_002361	XLOC_049950	chrC01:28021303-28022181	0.545265	0.0814204	2.7435	0.00925	0.0346096	lncRNA	co_expression	BnaC01g36910D	sp|Q9LRR7|NCED3_ARATH 9-cis-epoxycarotenoid dioxygenase NCED3, chloroplastic OS=Arabidopsis thaliana GN=NCED3 PE=2 SV=1//0
LNC_002361	XLOC_049950	chrC01:28021303-28022181	0.545265	0.0814204	2.7435	0.00925	0.0346096	lncRNA	co_expression	BnaC01g07450D	sp|O65554|CIPK6_ARATH CBL-interacting serine/threonine-protein kinase 6 OS=Arabidopsis thaliana GN=CIPK6 PE=1 SV=1//0
LNC_002361	XLOC_049950	chrC01:28021303-28022181	0.545265	0.0814204	2.7435	0.00925	0.0346096	lncRNA	co_expression	BnaC03g02760D	sp|Q9M5J8|PGIP2_ARATH Polygalacturonase inhibitor 2 OS=Arabidopsis thaliana GN=PGIP2 PE=2 SV=2//8.23321e-128
LNC_002361	XLOC_049950	chrC01:28021303-28022181	0.545265	0.0814204	2.7435	0.00925	0.0346096	lncRNA	co_expression	BnaC03g15510D	sp|Q04980|LTI65_ARATH Low-temperature-induced 65 kDa protein OS=Arabidopsis thaliana GN=LTI65 PE=2 SV=2//0
LNC_002361	XLOC_049950	chrC01:28021303-28022181	0.545265	0.0814204	2.7435	0.00925	0.0346096	lncRNA	co_expression	BnaA06g24210D	sp|Q9FJN7|GCL1_ARATH LanC-like protein GCL1 OS=Arabidopsis thaliana GN=GCL1 PE=2 SV=1//0
LNC_002361	XLOC_049950	chrC01:28021303-28022181	0.545265	0.0814204	2.7435	0.00925	0.0346096	lncRNA	co_expression	BnaA10g11760D	sp|Q9FDX1|SKIP1_ARATH F-box protein SKIP1 OS=Arabidopsis thaliana GN=SKIP1 PE=1 SV=1//0
LNC_002361	XLOC_049950	chrC01:28021303-28022181	0.545265	0.0814204	2.7435	0.00925	0.0346096	lncRNA	co_expression	BnaA06g31810D	sp|Q9LK90|ALA8_ARATH Probable phospholipid-transporting ATPase 8 OS=Arabidopsis thaliana GN=ALA8 PE=3 SV=1//0
LNC_002361	XLOC_049950	chrC01:28021303-28022181	0.545265	0.0814204	2.7435	0.00925	0.0346096	lncRNA	co_expression	BnaC09g33900D	sp|Q54R82|MKKA_DICDI Mitogen-activated protein kinase kinase kinase A OS=Dictyostelium discoideum GN=mkkA PE=1 SV=2//5.23651e-47
LNC_002361	XLOC_049950	chrC01:28021303-28022181	0.545265	0.0814204	2.7435	0.00925	0.0346096	lncRNA	co_expression	BnaA03g48570D	sp|Q93VY3|NAC72_ARATH NAC domain-containing protein 72 OS=Arabidopsis thaliana GN=NAC072 PE=2 SV=1//0
LNC_002361	XLOC_049950	chrC01:28021303-28022181	0.545265	0.0814204	2.7435	0.00925	0.0346096	lncRNA	co_expression	BnaA06g12190D	-//-
LNC_002361	XLOC_049950	chrC01:28021303-28022181	0.545265	0.0814204	2.7435	0.00925	0.0346096	lncRNA	co_expression	BnaA09g16770D	sp|Q5SP67|WDR26_DANRE WD repeat-containing protein 26 OS=Danio rerio GN=wdr26 PE=1 SV=1//2.13518e-91
LNC_002361	XLOC_049950	chrC01:28021303-28022181	0.545265	0.0814204	2.7435	0.00925	0.0346096	lncRNA	co_expression	BnaC01g03610D	sp|Q9SW48|INVB_ARATH Probable alkaline/neutral invertase B OS=Arabidopsis thaliana GN=INVB PE=1 SV=1//0
LNC_002361	XLOC_049950	chrC01:28021303-28022181	0.545265	0.0814204	2.7435	0.00925	0.0346096	lncRNA	co_expression	BnaA02g10980D	sp|Q04980|LTI65_ARATH Low-temperature-induced 65 kDa protein OS=Arabidopsis thaliana GN=LTI65 PE=2 SV=2//1.05404e-177
LNC_002361	XLOC_049950	chrC01:28021303-28022181	0.545265	0.0814204	2.7435	0.00925	0.0346096	lncRNA	co_expression	BnaC02g21020D	sp|A1L2F6|TM205_DANRE Transmembrane protein 205 OS=Danio rerio GN=tmem205 PE=2 SV=1//1.7417e-09
LNC_002361	XLOC_049950	chrC01:28021303-28022181	0.545265	0.0814204	2.7435	0.00925	0.0346096	lncRNA	co_expression	BnaC03g59660D	sp|A9LIW2|CSC1L_BRAJU CSC1-like protein ERD4 OS=Brassica juncea GN=ERD4 PE=3 SV=2//0
LNC_002361	XLOC_049950	chrC01:28021303-28022181	0.545265	0.0814204	2.7435	0.00925	0.0346096	lncRNA	co_expression	BnaC05g03430D	-//-
LNC_002361	XLOC_049950	chrC01:28021303-28022181	0.545265	0.0814204	2.7435	0.00925	0.0346096	lncRNA	co_expression	BnaC04g23850D	sp|Q9M2P8|VQ25_ARATH VQ motif-containing protein 25 OS=Arabidopsis thaliana GN=VQ25 PE=3 SV=1//1.32634e-58
LNC_002361	XLOC_049950	chrC01:28021303-28022181	0.545265	0.0814204	2.7435	0.00925	0.0346096	lncRNA	co_expression	BnaA05g18830D	sp|Q9LJX4|PUM5_ARATH Pumilio homolog 5 OS=Arabidopsis thaliana GN=APUM5 PE=1 SV=2//0
LNC_002361	XLOC_049950	chrC01:28021303-28022181	0.545265	0.0814204	2.7435	0.00925	0.0346096	lncRNA	co_expression	BnaA10g04840D	sp|Q9LNW3|P2C03_ARATH Protein phosphatase 2C 3 OS=Arabidopsis thaliana GN=AIP1 PE=1 SV=1//0
LNC_002361	XLOC_049950	chrC01:28021303-28022181	0.545265	0.0814204	2.7435	0.00925	0.0346096	lncRNA	co_expression	BnaC05g11630D	sp|Q9XI37|PV42A_ARATH SNF1-related protein kinase regulatory subunit gamma-like PV42a OS=Arabidopsis thaliana GN=PV42A PE=2 SV=1//2.67836e-145
LNC_002361	XLOC_049950	chrC01:28021303-28022181	0.545265	0.0814204	2.7435	0.00925	0.0346096	lncRNA	co_expression	BnaCnng14750D	sp|Q54Q39|PP1R7_DICDI Protein phosphatase 1 regulatory subunit pprA OS=Dictyostelium discoideum GN=pprA PE=3 SV=1//3.99749e-44
LNC_002361	XLOC_049950	chrC01:28021303-28022181	0.545265	0.0814204	2.7435	0.00925	0.0346096	lncRNA	co_expression	BnaA09g27410D	sp|Q9FZ99|SMG7L_ARATH Protein SMG7L OS=Arabidopsis thaliana GN=SMG7L PE=2 SV=1//0
LNC_002361	XLOC_049950	chrC01:28021303-28022181	0.545265	0.0814204	2.7435	0.00925	0.0346096	lncRNA	co_expression	BnaC08g17840D	sp|Q0WQN4|RAA6B_ARATH Ras-related protein RABA6b OS=Arabidopsis thaliana GN=RABA6B PE=2 SV=2//5.18218e-140
LNC_002361	XLOC_049950	chrC01:28021303-28022181	0.545265	0.0814204	2.7435	0.00925	0.0346096	lncRNA	co_expression	BnaC03g15020D	sp|Q9LV03|GLUT1_ARATH Glutamate synthase 1 [NADH], chloroplastic OS=Arabidopsis thaliana GN=GLT1 PE=2 SV=2//0
LNC_002361	XLOC_049950	chrC01:28021303-28022181	0.545265	0.0814204	2.7435	0.00925	0.0346096	lncRNA	co_expression	BnaA04g10620D	-//-
LNC_002361	XLOC_049950	chrC01:28021303-28022181	0.545265	0.0814204	2.7435	0.00925	0.0346096	lncRNA	co_expression	BnaC06g15360D	-//-
LNC_002361	XLOC_049950	chrC01:28021303-28022181	0.545265	0.0814204	2.7435	0.00925	0.0346096	lncRNA	co_expression	BnaA01g18170D	sp|Q9SUK8|ERF39_ARATH Ethylene-responsive transcription factor ERF039 OS=Arabidopsis thaliana GN=ERF039 PE=2 SV=1//1.88789e-90
LNC_002361	XLOC_049950	chrC01:28021303-28022181	0.545265	0.0814204	2.7435	0.00925	0.0346096	lncRNA	co_expression	BnaCnng21650D	sp|Q54R82|MKKA_DICDI Mitogen-activated protein kinase kinase kinase A OS=Dictyostelium discoideum GN=mkkA PE=1 SV=2//4.69339e-54
LNC_002361	XLOC_049950	chrC01:28021303-28022181	0.545265	0.0814204	2.7435	0.00925	0.0346096	lncRNA	co_expression	BnaCnng77490D	-//-
LNC_002361	XLOC_049950	chrC01:28021303-28022181	0.545265	0.0814204	2.7435	0.00925	0.0346096	lncRNA	co_expression	BnaA03g35650D	sp|Q9LJX4|PUM5_ARATH Pumilio homolog 5 OS=Arabidopsis thaliana GN=APUM5 PE=1 SV=2//0
LNC_002361	XLOC_049950	chrC01:28021303-28022181	0.545265	0.0814204	2.7435	0.00925	0.0346096	lncRNA	co_expression	BnaC08g07490D	-//-
LNC_002361	XLOC_049950	chrC01:28021303-28022181	0.545265	0.0814204	2.7435	0.00925	0.0346096	lncRNA	co_expression	BnaA01g31850D	sp|Q8W4L0|CML49_ARATH Probable calcium-binding protein CML49 OS=Arabidopsis thaliana GN=CML49 PE=2 SV=1//6.31167e-113
LNC_002361	XLOC_049950	chrC01:28021303-28022181	0.545265	0.0814204	2.7435	0.00925	0.0346096	lncRNA	co_expression	BnaCnng09510D	sp|Q5BPZ5|LAZH2_ARATH Protein LAZ1 homolog 2 OS=Arabidopsis thaliana GN=At1g23070 PE=2 SV=1//0
LNC_002361	XLOC_049950	chrC01:28021303-28022181	0.545265	0.0814204	2.7435	0.00925	0.0346096	lncRNA	co_expression	BnaA02g29910D	sp|Q94F39|AFP3_ARATH Ninja-family protein AFP3 OS=Arabidopsis thaliana GN=AFP3 PE=1 SV=1//7.17717e-89
LNC_002361	XLOC_049950	chrC01:28021303-28022181	0.545265	0.0814204	2.7435	0.00925	0.0346096	lncRNA	co_expression	BnaA07g06460D	sp|O04420|URIC_ARATH Uricase OS=Arabidopsis thaliana GN=At2g26230 PE=1 SV=2//0
LNC_002361	XLOC_049950	chrC01:28021303-28022181	0.545265	0.0814204	2.7435	0.00925	0.0346096	lncRNA	co_expression	BnaC04g02270D	-//-
LNC_002361	XLOC_049950	chrC01:28021303-28022181	0.545265	0.0814204	2.7435	0.00925	0.0346096	lncRNA	co_expression	BnaC01g19550D	sp|Q93VY3|NAC72_ARATH NAC domain-containing protein 72 OS=Arabidopsis thaliana GN=NAC072 PE=2 SV=1//8.97828e-177
LNC_002361	XLOC_049950	chrC01:28021303-28022181	0.545265	0.0814204	2.7435	0.00925	0.0346096	lncRNA	co_expression	BnaA01g28790D	sp|Q9EPI0|XYLT2_RAT Xylosyltransferase 2 OS=Rattus norvegicus GN=Xylt2 PE=2 SV=1//3.40553e-21
LNC_002361	XLOC_049950	chrC01:28021303-28022181	0.545265	0.0814204	2.7435	0.00925	0.0346096	lncRNA	co_expression	BnaC03g04830D	sp|P46644|AAT3_ARATH Aspartate aminotransferase 3, chloroplastic OS=Arabidopsis thaliana GN=ASP3 PE=1 SV=1//0
LNC_002361	XLOC_049950	chrC01:28021303-28022181	0.545265	0.0814204	2.7435	0.00925	0.0346096	lncRNA	co_expression	BnaA05g17150D	sp|P09444|LEA34_GOSHI Late embryogenesis abundant protein D-34 OS=Gossypium hirsutum PE=4 SV=1//2.3732e-99
LNC_002361	XLOC_049950	chrC01:28021303-28022181	0.545265	0.0814204	2.7435	0.00925	0.0346096	lncRNA	co_expression	BnaC04g01070D	sp|P42776|GBF3_ARATH G-box-binding factor 3 OS=Arabidopsis thaliana GN=GBF3 PE=1 SV=2//2.13142e-179
LNC_002361	XLOC_049950	chrC01:28021303-28022181	0.545265	0.0814204	2.7435	0.00925	0.0346096	lncRNA	co_expression	BnaA03g27300D	sp|F4J8D3|TPLAT_ARATH Protein TPLATE OS=Arabidopsis thaliana GN=TPLATE PE=1 SV=1//2.76872e-68
LNC_002361	XLOC_049950	chrC01:28021303-28022181	0.545265	0.0814204	2.7435	0.00925	0.0346096	lncRNA	co_expression	BnaC06g01490D	sp|F4HWQ8|CVIF1_ARATH Cell wall / vacuolar inhibitor of fructosidase 1 OS=Arabidopsis thaliana GN=C/VIF1 PE=1 SV=1//2.22375e-86
LNC_002361	XLOC_049950	chrC01:28021303-28022181	0.545265	0.0814204	2.7435	0.00925	0.0346096	lncRNA	co_expression	BnaA08g21530D	-//-
LNC_002361	XLOC_049950	chrC01:28021303-28022181	0.545265	0.0814204	2.7435	0.00925	0.0346096	lncRNA	co_expression	BnaC05g48120D	sp|Q9LYT3|TT12_ARATH Protein TRANSPARENT TESTA 12 OS=Arabidopsis thaliana GN=TT12 PE=2 SV=1//1.04953e-92
LNC_002361	XLOC_049950	chrC01:28021303-28022181	0.545265	0.0814204	2.7435	0.00925	0.0346096	lncRNA	co_expression	BnaAnng15080D	-//-
LNC_002361	XLOC_049950	chrC01:28021303-28022181	0.545265	0.0814204	2.7435	0.00925	0.0346096	lncRNA	co_expression	BnaA03g36180D	sp|Q94AR6|DOF31_ARATH Dof zinc finger protein DOF3.1 OS=Arabidopsis thaliana GN=DOF3.1 PE=2 SV=2//7.45424e-71
LNC_002361	XLOC_049950	chrC01:28021303-28022181	0.545265	0.0814204	2.7435	0.00925	0.0346096	lncRNA	co_expression	BnaC01g13780D	-//-
LNC_002361	XLOC_049950	chrC01:28021303-28022181	0.545265	0.0814204	2.7435	0.00925	0.0346096	lncRNA	co_expression	BnaC06g30470D	sp|Q93V72|PDCB4_ARATH PLASMODESMATA CALLOSE-BINDING PROTEIN 4 OS=Arabidopsis thaliana GN=PDCB4 PE=1 SV=1//3.42687e-10
LNC_002361	XLOC_049950	chrC01:28021303-28022181	0.545265	0.0814204	2.7435	0.00925	0.0346096	lncRNA	co_expression	BnaC04g29570D	sp|Q8GUM4|Y3739_ARATH Uncharacterized membrane protein At3g27390 OS=Arabidopsis thaliana GN=At3g27390 PE=1 SV=2//1.90211e-135
LNC_002361	XLOC_049950	chrC01:28021303-28022181	0.545265	0.0814204	2.7435	0.00925	0.0346096	lncRNA	co_expression	BnaC06g00420D	sp|Q9M7Q4|AI5L5_ARATH ABSCISIC ACID-INSENSITIVE 5-like protein 5 OS=Arabidopsis thaliana GN=ABF2 PE=1 SV=1//2.08226e-46
LNC_002361	XLOC_049950	chrC01:28021303-28022181	0.545265	0.0814204	2.7435	0.00925	0.0346096	lncRNA	co_expression	BnaA01g01750D	sp|P18616|NRPB1_ARATH DNA-directed RNA polymerase II subunit 1 OS=Arabidopsis thaliana GN=NRPB1 PE=1 SV=3//5.54236e-20
LNC_002361	XLOC_049950	chrC01:28021303-28022181	0.545265	0.0814204	2.7435	0.00925	0.0346096	lncRNA	co_expression	BnaC03g62880D	sp|Q8VZN1|OFP5_ARATH Transcription repressor OFP5 OS=Arabidopsis thaliana GN=OFP5 PE=1 SV=1//1.87978e-132
LNC_002361	XLOC_049950	chrC01:28021303-28022181	0.545265	0.0814204	2.7435	0.00925	0.0346096	lncRNA	co_expression	BnaC03g17300D	-//-
LNC_002361	XLOC_049950	chrC01:28021303-28022181	0.545265	0.0814204	2.7435	0.00925	0.0346096	lncRNA	co_expression	BnaC08g43060D	sp|Q8RXU4|THA1_ARATH Probable low-specificity L-threonine aldolase 1 OS=Arabidopsis thaliana GN=THA1 PE=1 SV=1//0
LNC_002361	XLOC_049950	chrC01:28021303-28022181	0.545265	0.0814204	2.7435	0.00925	0.0346096	lncRNA	co_expression	BnaC03g64160D	sp|Q8GWP0|MYB39_ARATH Transcription factor MYB39 OS=Arabidopsis thaliana GN=MYB39 PE=2 SV=1//2.59086e-66
LNC_002361	XLOC_049950	chrC01:28021303-28022181	0.545265	0.0814204	2.7435	0.00925	0.0346096	lncRNA	co_expression	BnaC08g30850D	sp|O22150|SAU36_ARATH Auxin-responsive protein SAUR36 OS=Arabidopsis thaliana GN=SAUR36 PE=2 SV=1//1.79375e-40
LNC_002361	XLOC_049950	chrC01:28021303-28022181	0.545265	0.0814204	2.7435	0.00925	0.0346096	lncRNA	co_expression	BnaA03g46210D	sp|Q40784|AAPC_CENCI Putative glucose-6-phosphate 1-epimerase OS=Cenchrus ciliaris PE=2 SV=1//1.46801e-132
LNC_002361	XLOC_049950	chrC01:28021303-28022181	0.545265	0.0814204	2.7435	0.00925	0.0346096	lncRNA	co_expression	BnaC05g05180D	sp|Q9LNW3|P2C03_ARATH Protein phosphatase 2C 3 OS=Arabidopsis thaliana GN=AIP1 PE=1 SV=1//2.19142e-161
LNC_002361	XLOC_049950	chrC01:28021303-28022181	0.545265	0.0814204	2.7435	0.00925	0.0346096	lncRNA	co_expression	BnaC01g15260D	sp|Q9C5Q9|P2A05_ARATH Protein PHLOEM PROTEIN 2-LIKE A5 OS=Arabidopsis thaliana GN=PP2A5 PE=2 SV=1//8.5436e-29
LNC_002361	XLOC_049950	chrC01:28021303-28022181	0.545265	0.0814204	2.7435	0.00925	0.0346096	lncRNA	co_expression	BnaC07g25850D	sp|Q94F39|AFP3_ARATH Ninja-family protein AFP3 OS=Arabidopsis thaliana GN=AFP3 PE=1 SV=1//5.92448e-96
LNC_002361	XLOC_049950	chrC01:28021303-28022181	0.545265	0.0814204	2.7435	0.00925	0.0346096	lncRNA	co_expression	BnaA01g27800D	sp|Q9LVI9|DPYD_ARATH Dihydropyrimidine dehydrogenase (NADP(+)), chloroplastic OS=Arabidopsis thaliana GN=PYD1 PE=1 SV=1//0
LNC_002361	XLOC_049950	chrC01:28021303-28022181	0.545265	0.0814204	2.7435	0.00925	0.0346096	lncRNA	co_expression	BnaC01g03810D	sp|P24068|OCS1_MAIZE Ocs element-binding factor 1 OS=Zea mays GN=OBF1 PE=2 SV=2//2.80495e-18
LNC_002361	XLOC_049950	chrC01:28021303-28022181	0.545265	0.0814204	2.7435	0.00925	0.0346096	lncRNA	co_expression	BnaC08g38890D	sp|Q9XI29|Y1540_ARATH Uncharacterized protein At1g15400 OS=Arabidopsis thaliana GN=At1g15400 PE=1 SV=2//1.53029e-64
LNC_002361	XLOC_049950	chrC01:28021303-28022181	0.545265	0.0814204	2.7435	0.00925	0.0346096	lncRNA	co_expression	BnaC05g01480D	sp|Q9SRX9|BAH1_ARATH E3 ubiquitin-protein ligase BAH1 OS=Arabidopsis thaliana GN=BAH1 PE=1 SV=1//0
LNC_002361	XLOC_049950	chrC01:28021303-28022181	0.545265	0.0814204	2.7435	0.00925	0.0346096	lncRNA	co_expression	BnaC09g05250D	sp|Q9LKL2|APRR1_ARATH Two-component response regulator-like APRR1 OS=Arabidopsis thaliana GN=APRR1 PE=1 SV=1//0
LNC_002361	XLOC_049950	chrC01:28021303-28022181	0.545265	0.0814204	2.7435	0.00925	0.0346096	lncRNA	co_expression	BnaC07g07130D	sp|Q9LV52|HSFC1_ARATH Heat stress transcription factor C-1 OS=Arabidopsis thaliana GN=HSFC1 PE=2 SV=1//3.33879e-146
LNC_002361	XLOC_049950	chrC01:28021303-28022181	0.545265	0.0814204	2.7435	0.00925	0.0346096	lncRNA	co_expression	BnaA09g48800D	sp|Q8RXU4|THA1_ARATH Probable low-specificity L-threonine aldolase 1 OS=Arabidopsis thaliana GN=THA1 PE=1 SV=1//0
LNC_002361	XLOC_049950	chrC01:28021303-28022181	0.545265	0.0814204	2.7435	0.00925	0.0346096	lncRNA	co_expression	BnaC06g05090D	sp|O24408|IAA18_ARATH Auxin-responsive protein IAA18 OS=Arabidopsis thaliana GN=IAA18 PE=1 SV=2//1.45252e-135
LNC_002361	XLOC_049950	chrC01:28021303-28022181	0.545265	0.0814204	2.7435	0.00925	0.0346096	lncRNA	co_expression	BnaCnng03350D	-//-
LNC_002361	XLOC_049950	chrC01:28021303-28022181	0.545265	0.0814204	2.7435	0.00925	0.0346096	lncRNA	co_expression	BnaA08g28280D	sp|Q4PE39|SEC23_USTMA Protein transport protein SEC23 OS=Ustilago maydis (strain 521 / FGSC 9021) GN=SEC23 PE=3 SV=1//0
LNC_002361	XLOC_049950	chrC01:28021303-28022181	0.545265	0.0814204	2.7435	0.00925	0.0346096	lncRNA	co_expression	BnaA01g25190D	sp|Q94AR6|DOF31_ARATH Dof zinc finger protein DOF3.1 OS=Arabidopsis thaliana GN=DOF3.1 PE=2 SV=2//1.79464e-62
LNC_002361	XLOC_049950	chrC01:28021303-28022181	0.545265	0.0814204	2.7435	0.00925	0.0346096	lncRNA	co_expression	BnaA01g26690D	-//-
LNC_002361	XLOC_049950	chrC01:28021303-28022181	0.545265	0.0814204	2.7435	0.00925	0.0346096	lncRNA	co_expression	BnaA02g11740D	-//-
LNC_002361	XLOC_049950	chrC01:28021303-28022181	0.545265	0.0814204	2.7435	0.00925	0.0346096	lncRNA	co_expression	BnaA05g01190D	sp|P46897|ATHB7_ARATH Homeobox-leucine zipper protein ATHB-7 OS=Arabidopsis thaliana GN=ATHB-7 PE=2 SV=2//7.47028e-116
LNC_002361	XLOC_049950	chrC01:28021303-28022181	0.545265	0.0814204	2.7435	0.00925	0.0346096	lncRNA	co_expression	BnaC01g05030D	sp|Q9SMZ4|AASS_ARATH Alpha-aminoadipic semialdehyde synthase OS=Arabidopsis thaliana GN=LKR/SDH PE=1 SV=1//0
LNC_002361	XLOC_049950	chrC01:28021303-28022181	0.545265	0.0814204	2.7435	0.00925	0.0346096	lncRNA	co_expression	BnaC06g25430D	sp|Q9LQ98|AFP1_ARATH Ninja-family protein AFP1 OS=Arabidopsis thaliana GN=AFP1 PE=1 SV=1//6.34418e-146
LNC_002361	XLOC_049950	chrC01:28021303-28022181	0.545265	0.0814204	2.7435	0.00925	0.0346096	lncRNA	co_expression	BnaA09g49440D	sp|Q9LNW3|P2C03_ARATH Protein phosphatase 2C 3 OS=Arabidopsis thaliana GN=AIP1 PE=1 SV=1//0
LNC_002361	XLOC_049950	chrC01:28021303-28022181	0.545265	0.0814204	2.7435	0.00925	0.0346096	lncRNA	co_expression	BnaC05g04490D	sp|Q9SHJ5|GPAT1_ARATH Glycerol-3-phosphate acyltransferase 1 OS=Arabidopsis thaliana GN=GPAT1 PE=1 SV=1//0
LNC_002361	XLOC_049950	chrC01:28021303-28022181	0.545265	0.0814204	2.7435	0.00925	0.0346096	lncRNA	co_expression	BnaA06g34020D	sp|C0LGJ9|Y2278_ARATH Probable LRR receptor-like serine/threonine-protein kinase At2g02780 OS=Arabidopsis thaliana GN=At2g02780 PE=2 SV=1//0
LNC_002361	XLOC_049950	chrC01:28021303-28022181	0.545265	0.0814204	2.7435	0.00925	0.0346096	lncRNA	co_expression	BnaA01g37370D	sp|P49598|P2C37_ARATH Protein phosphatase 2C 37 OS=Arabidopsis thaliana GN=PP2CA PE=1 SV=1//1.43791e-177
LNC_002361	XLOC_049950	chrC01:28021303-28022181	0.545265	0.0814204	2.7435	0.00925	0.0346096	lncRNA	co_expression	BnaA10g05590D	sp|Q8RWE9|NAT5_ARATH Nucleobase-ascorbate transporter 5 OS=Arabidopsis thaliana GN=NAT5 PE=2 SV=1//0
LNC_002361	XLOC_049950	chrC01:28021303-28022181	0.545265	0.0814204	2.7435	0.00925	0.0346096	lncRNA	co_expression	BnaA08g16950D	sp|P34024|PLC_LISMO 1-phosphatidylinositol phosphodiesterase OS=Listeria monocytogenes serovar 1/2a (strain ATCC BAA-679 / EGD-e) GN=plcA PE=1 SV=1//7.75044e-13
LNC_002361	XLOC_049950	chrC01:28021303-28022181	0.545265	0.0814204	2.7435	0.00925	0.0346096	lncRNA	co_expression	BnaC09g34350D	sp|Q9FIF5|P2C78_ARATH Probable protein phosphatase 2C 78 OS=Arabidopsis thaliana GN=At5g59220 PE=2 SV=1//0
LNC_002361	XLOC_049950	chrC01:28021303-28022181	0.545265	0.0814204	2.7435	0.00925	0.0346096	lncRNA	co_expression	BnaA05g18810D	sp|Q9LJX4|PUM5_ARATH Pumilio homolog 5 OS=Arabidopsis thaliana GN=APUM5 PE=1 SV=2//8.56863e-168
LNC_002361	XLOC_049950	chrC01:28021303-28022181	0.545265	0.0814204	2.7435	0.00925	0.0346096	lncRNA	co_expression	BnaA03g15120D	sp|O48837|LRKS2_ARATH Receptor like protein kinase S.2 OS=Arabidopsis thaliana GN=LECRKS2 PE=2 SV=2//0
LNC_002361	XLOC_049950	chrC01:28021303-28022181	0.545265	0.0814204	2.7435	0.00925	0.0346096	lncRNA	co_expression	BnaA09g00710D	sp|Q9M111|SUS3_ARATH Sucrose synthase 3 OS=Arabidopsis thaliana GN=SUS3 PE=1 SV=1//0
LNC_002361	XLOC_049950	chrC01:28021303-28022181	0.545265	0.0814204	2.7435	0.00925	0.0346096	lncRNA	co_expression	BnaA01g29390D	sp|Q9LRR7|NCED3_ARATH 9-cis-epoxycarotenoid dioxygenase NCED3, chloroplastic OS=Arabidopsis thaliana GN=NCED3 PE=2 SV=1//0
LNC_002361	XLOC_049950	chrC01:28021303-28022181	0.545265	0.0814204	2.7435	0.00925	0.0346096	lncRNA	co_expression	BnaC05g07080D	sp|O80536|PIF3_ARATH Transcription factor PIF3 OS=Arabidopsis thaliana GN=PIF3 PE=1 SV=1//0
LNC_002361	XLOC_049950	chrC01:28021303-28022181	0.545265	0.0814204	2.7435	0.00925	0.0346096	lncRNA	co_expression	BnaA08g00130D	sp|Q84TE6|NAC22_ARATH NAC domain-containing protein 21/22 OS=Arabidopsis thaliana GN=NAC021 PE=1 SV=2//1.75706e-177
LNC_002361	XLOC_049950	chrC01:28021303-28022181	0.545265	0.0814204	2.7435	0.00925	0.0346096	lncRNA	co_expression	BnaA10g11080D	sp|O04719|P2C77_ARATH Protein phosphatase 2C 77 OS=Arabidopsis thaliana GN=ABI2 PE=1 SV=1//0
LNC_002361	XLOC_049950	chrC01:28021303-28022181	0.545265	0.0814204	2.7435	0.00925	0.0346096	lncRNA	co_expression	BnaC05g00420D	sp|Q0WMJ8|SIPL4_ARATH Signal peptide peptidase-like 4 OS=Arabidopsis thaliana GN=SPPL4 PE=2 SV=1//0
LNC_002361	XLOC_049950	chrC01:28021303-28022181	0.545265	0.0814204	2.7435	0.00925	0.0346096	lncRNA	co_expression	BnaA03g50170D	sp|Q9M0B6|GAE1_ARATH UDP-glucuronate 4-epimerase 1 OS=Arabidopsis thaliana GN=GAE1 PE=1 SV=1//0
LNC_002361	XLOC_049950	chrC01:28021303-28022181	0.545265	0.0814204	2.7435	0.00925	0.0346096	lncRNA	co_expression	BnaA04g03540D	sp|Q9M2S9|EXP16_ARATH Expansin-A16 OS=Arabidopsis thaliana GN=EXPA16 PE=2 SV=1//7.72508e-153
LNC_002361	XLOC_049950	chrC01:28021303-28022181	0.545265	0.0814204	2.7435	0.00925	0.0346096	lncRNA	co_expression	BnaA01g15040D	sp|Q9SW00|ORP4B_ARATH Oxysterol-binding protein-related protein 4B OS=Arabidopsis thaliana GN=ORP4B PE=2 SV=2//0
LNC_002361	XLOC_049950	chrC01:28021303-28022181	0.545265	0.0814204	2.7435	0.00925	0.0346096	lncRNA	co_expression	BnaC01g10160D	sp|O23596|GLPT4_ARATH Putative glycerol-3-phosphate transporter 4 OS=Arabidopsis thaliana GN=At4g17550 PE=3 SV=2//0
LNC_002361	XLOC_049950	chrC01:28021303-28022181	0.545265	0.0814204	2.7435	0.00925	0.0346096	lncRNA	co_expression	BnaC03g45990D	sp|Q9XIM7|CRPM1_ARATH Cold-regulated 413 plasma membrane protein 1 OS=Arabidopsis thaliana GN=COR413PM1 PE=2 SV=1//7.6819e-103
LNC_002361	XLOC_049950	chrC01:28021303-28022181	0.545265	0.0814204	2.7435	0.00925	0.0346096	lncRNA	co_expression	BnaA02g03750D	sp|Q9FKP1|CCX1_ARATH Cation/calcium exchanger 1 OS=Arabidopsis thaliana GN=CCX1 PE=2 SV=1//0
LNC_002361	XLOC_049950	chrC01:28021303-28022181	0.545265	0.0814204	2.7435	0.00925	0.0346096	lncRNA	co_expression	BnaC09g26330D	sp|Q8RWE9|NAT5_ARATH Nucleobase-ascorbate transporter 5 OS=Arabidopsis thaliana GN=NAT5 PE=2 SV=1//0
LNC_002361	XLOC_049950	chrC01:28021303-28022181	0.545265	0.0814204	2.7435	0.00925	0.0346096	lncRNA	co_expression	BnaC01g11720D	-//-
LNC_002361	XLOC_049950	chrC01:28021303-28022181	0.545265	0.0814204	2.7435	0.00925	0.0346096	lncRNA	co_expression	BnaC04g00750D	sp|P46897|ATHB7_ARATH Homeobox-leucine zipper protein ATHB-7 OS=Arabidopsis thaliana GN=ATHB-7 PE=2 SV=2//8.34833e-120
LNC_002361	XLOC_049950	chrC01:28021303-28022181	0.545265	0.0814204	2.7435	0.00925	0.0346096	lncRNA	co_expression	BnaC07g24800D	sp|Q9LK90|ALA8_ARATH Probable phospholipid-transporting ATPase 8 OS=Arabidopsis thaliana GN=ALA8 PE=3 SV=1//0
LNC_002361	XLOC_049950	chrC01:28021303-28022181	0.545265	0.0814204	2.7435	0.00925	0.0346096	lncRNA	co_expression	BnaA04g23730D	sp|P47082|AVT1_YEAST Vacuolar amino acid transporter 1 OS=Saccharomyces cerevisiae (strain ATCC 204508 / S288c) GN=AVT1 PE=1 SV=1//1.99751e-31
LNC_002361	XLOC_049950	chrC01:28021303-28022181	0.545265	0.0814204	2.7435	0.00925	0.0346096	lncRNA	co_expression	BnaA01g13140D	sp|Q9SYC9|VAP14_ARATH Vesicle-associated protein 1-4 OS=Arabidopsis thaliana GN=PVA14 PE=2 SV=1//1.57847e-14
LNC_000611	XLOC_013901	chrA03_random:5163798-5164075	2.04913	0	inf	0.00595	0.0243055	lncRNA	co_expression	BnaC09g05650D	sp|P81392|MYB06_ANTMA Myb-related protein 306 OS=Antirrhinum majus GN=MYB306 PE=2 SV=1//3.42668e-92
LNC_000611	XLOC_013901	chrA03_random:5163798-5164075	2.04913	0	inf	0.00595	0.0243055	lncRNA	co_expression	BnaA01g01840D	-//-
LNC_000611	XLOC_013901	chrA03_random:5163798-5164075	2.04913	0	inf	0.00595	0.0243055	lncRNA	co_expression	BnaC03g32950D	-//-
LNC_000611	XLOC_013901	chrA03_random:5163798-5164075	2.04913	0	inf	0.00595	0.0243055	lncRNA	co_expression	BnaC05g15180D	sp|Q9FWR4|DHAR1_ARATH Glutathione S-transferase DHAR1, mitochondrial OS=Arabidopsis thaliana GN=DHAR1 PE=1 SV=1//7.01149e-120
LNC_000611	XLOC_013901	chrA03_random:5163798-5164075	2.04913	0	inf	0.00595	0.0243055	lncRNA	co_expression	BnaA04g18050D	sp|Q67XC4|TBL40_ARATH Protein trichome birefringence-like 40 OS=Arabidopsis thaliana GN=TBL40 PE=2 SV=2//6.58142e-140
LNC_000611	XLOC_013901	chrA03_random:5163798-5164075	2.04913	0	inf	0.00595	0.0243055	lncRNA	co_expression	BnaC08g17990D	sp|Q8K2A6|LIPM_MOUSE Lipase member M OS=Mus musculus GN=Lipm PE=2 SV=1//5.15471e-27
LNC_000611	XLOC_013901	chrA03_random:5163798-5164075	2.04913	0	inf	0.00595	0.0243055	lncRNA	co_expression	BnaC03g48460D	sp|P25974|GLCB_SOYBN Beta-conglycinin, beta chain OS=Glycine max GN=CG-4 PE=1 SV=1//1.77751e-12
LNC_000611	XLOC_013901	chrA03_random:5163798-5164075	2.04913	0	inf	0.00595	0.0243055	lncRNA	co_expression	BnaA09g34700D	sp|Q9SV36|ARK1_ARATH Armadillo repeat-containing kinesin-like protein 1 OS=Arabidopsis thaliana GN=ARK1 PE=1 SV=2//0
LNC_000611	XLOC_013901	chrA03_random:5163798-5164075	2.04913	0	inf	0.00595	0.0243055	lncRNA	co_expression	BnaA06g18990D	-//-
LNC_000611	XLOC_013901	chrA03_random:5163798-5164075	2.04913	0	inf	0.00595	0.0243055	lncRNA	co_expression	BnaC07g32490D	-//-
LNC_000611	XLOC_013901	chrA03_random:5163798-5164075	2.04913	0	inf	0.00595	0.0243055	lncRNA	co_expression	BnaC03g07790D	sp|Q5FVJ6|BSCL2_RAT Seipin OS=Rattus norvegicus GN=Bscl2 PE=2 SV=1//2.63853e-07
LNC_000611	XLOC_013901	chrA03_random:5163798-5164075	2.04913	0	inf	0.00595	0.0243055	lncRNA	co_expression	BnaA04g24030D	sp|O22227|MIZ1_ARATH Protein MIZU-KUSSEI 1 OS=Arabidopsis thaliana GN=MIZ1 PE=1 SV=1//3.37253e-124
LNC_000611	XLOC_013901	chrA03_random:5163798-5164075	2.04913	0	inf	0.00595	0.0243055	lncRNA	co_expression	BnaA06g21470D	sp|Q9SCW4|HFB2A_ARATH Heat stress transcription factor B-2a OS=Arabidopsis thaliana GN=HSFB2A PE=2 SV=1//1.79303e-122
LNC_000611	XLOC_013901	chrA03_random:5163798-5164075	2.04913	0	inf	0.00595	0.0243055	lncRNA	co_expression	BnaC09g12360D	sp|Q9P7J5|YJNA_SCHPO Uncharacterized AAA domain-containing protein C24B10.10c OS=Schizosaccharomyces pombe (strain 972 / ATCC 24843) GN=SPCC24B10.10c PE=3 SV=1//3.82471e-70
LNC_000611	XLOC_013901	chrA03_random:5163798-5164075	2.04913	0	inf	0.00595	0.0243055	lncRNA	co_expression	BnaA07g17130D	sp|Q9M1J6|SSL9_ARATH Protein STRICTOSIDINE SYNTHASE-LIKE 9 OS=Arabidopsis thaliana GN=SSL9 PE=2 SV=1//0
LNC_000611	XLOC_013901	chrA03_random:5163798-5164075	2.04913	0	inf	0.00595	0.0243055	lncRNA	co_expression	BnaA05g27390D	-//-
LNC_000611	XLOC_013901	chrA03_random:5163798-5164075	2.04913	0	inf	0.00595	0.0243055	lncRNA	co_expression	BnaC07g50880D	-//-
LNC_000611	XLOC_013901	chrA03_random:5163798-5164075	2.04913	0	inf	0.00595	0.0243055	lncRNA	co_expression	BnaA07g27800D	sp|Q9LQ98|AFP1_ARATH Ninja-family protein AFP1 OS=Arabidopsis thaliana GN=AFP1 PE=1 SV=1//3.29814e-101
LNC_000611	XLOC_013901	chrA03_random:5163798-5164075	2.04913	0	inf	0.00595	0.0243055	lncRNA	co_expression	BnaC08g08470D	-//-
LNC_000611	XLOC_013901	chrA03_random:5163798-5164075	2.04913	0	inf	0.00595	0.0243055	lncRNA	co_expression	BnaA09g03330D	sp|Q9FGX2|BZIP1_ARATH Basic leucine zipper 1 OS=Arabidopsis thaliana GN=BZIP1 PE=1 SV=1//1.79551e-72
LNC_000611	XLOC_013901	chrA03_random:5163798-5164075	2.04913	0	inf	0.00595	0.0243055	lncRNA	co_expression	BnaA09g11970D	sp|Q9P7J5|YJNA_SCHPO Uncharacterized AAA domain-containing protein C24B10.10c OS=Schizosaccharomyces pombe (strain 972 / ATCC 24843) GN=SPCC24B10.10c PE=3 SV=1//4.58354e-70
LNC_000611	XLOC_013901	chrA03_random:5163798-5164075	2.04913	0	inf	0.00595	0.0243055	lncRNA	co_expression	BnaC08g14540D	sp|Q9SAC6|GWD1_ARATH Alpha-glucan water dikinase 1, chloroplastic OS=Arabidopsis thaliana GN=GWD1 PE=1 SV=2//0
LNC_000611	XLOC_013901	chrA03_random:5163798-5164075	2.04913	0	inf	0.00595	0.0243055	lncRNA	co_expression	BnaC09g51230D	sp|Q43609|COMT1_PRUDU Caffeic acid 3-O-methyltransferase OS=Prunus dulcis GN=COMT1 PE=2 SV=1//8.98232e-118
LNC_000611	XLOC_013901	chrA03_random:5163798-5164075	2.04913	0	inf	0.00595	0.0243055	lncRNA	co_expression	BnaC09g48810D	sp|Q01417|PM1_SOYBN 18 kDa seed maturation protein OS=Glycine max GN=GMPM1 PE=2 SV=1//6.55218e-27
LNC_000611	XLOC_013901	chrA03_random:5163798-5164075	2.04913	0	inf	0.00595	0.0243055	lncRNA	co_expression	BnaA03g47530D	sp|Q04980|LTI65_ARATH Low-temperature-induced 65 kDa protein OS=Arabidopsis thaliana GN=LTI65 PE=2 SV=2//1.0421e-89
LNC_000611	XLOC_013901	chrA03_random:5163798-5164075	2.04913	0	inf	0.00595	0.0243055	lncRNA	co_expression	BnaCnng21650D	sp|Q54R82|MKKA_DICDI Mitogen-activated protein kinase kinase kinase A OS=Dictyostelium discoideum GN=mkkA PE=1 SV=2//4.69339e-54
LNC_000611	XLOC_013901	chrA03_random:5163798-5164075	2.04913	0	inf	0.00595	0.0243055	lncRNA	co_expression	BnaC01g27750D	sp|Q9C6F5|BCA6_ARATH Beta carbonic anhydrase 6, mitochondrial OS=Arabidopsis thaliana GN=BCA6 PE=2 SV=1//0
LNC_000611	XLOC_013901	chrA03_random:5163798-5164075	2.04913	0	inf	0.00595	0.0243055	lncRNA	co_expression	BnaA09g27040D	sp|O48782|HMOX1_ARATH Heme oxygenase 1, chloroplastic OS=Arabidopsis thaliana GN=HO1 PE=1 SV=2//7.73163e-171
LNC_000611	XLOC_013901	chrA03_random:5163798-5164075	2.04913	0	inf	0.00595	0.0243055	lncRNA	co_expression	BnaCnng73810D	sp|Q39044|VPEB_ARATH Vacuolar-processing enzyme beta-isozyme OS=Arabidopsis thaliana GN=bVPE PE=2 SV=3//1.06551e-157
LNC_000611	XLOC_013901	chrA03_random:5163798-5164075	2.04913	0	inf	0.00595	0.0243055	lncRNA	co_expression	BnaA02g34220D	-//-
LNC_000611	XLOC_013901	chrA03_random:5163798-5164075	2.04913	0	inf	0.00595	0.0243055	lncRNA	co_expression	BnaA02g33690D	-//-
LNC_000611	XLOC_013901	chrA03_random:5163798-5164075	2.04913	0	inf	0.00595	0.0243055	lncRNA	co_expression	BnaAnng23960D	-//-
LNC_000611	XLOC_013901	chrA03_random:5163798-5164075	2.04913	0	inf	0.00595	0.0243055	lncRNA	co_expression	BnaCnng49630D	sp|O65788|C71B2_ARATH Cytochrome P450 71B2 OS=Arabidopsis thaliana GN=CYP71B2 PE=2 SV=2//0
LNC_000611	XLOC_013901	chrA03_random:5163798-5164075	2.04913	0	inf	0.00595	0.0243055	lncRNA	co_expression	BnaC07g13390D	sp|Q9SZN7|HIP26_ARATH Heavy metal-associated isoprenylated plant protein 26 OS=Arabidopsis thaliana GN=HIPP26 PE=1 SV=1//8.97903e-50
LNC_000611	XLOC_013901	chrA03_random:5163798-5164075	2.04913	0	inf	0.00595	0.0243055	lncRNA	co_expression	BnaA02g19970D	sp|Q8CXK5|FOSB_OCEIH Metallothiol transferase FosB OS=Oceanobacillus iheyensis (strain DSM 14371 / JCM 11309 / KCTC 3954 / HTE831) GN=fosB PE=3 SV=2//1.66221e-06
LNC_000611	XLOC_013901	chrA03_random:5163798-5164075	2.04913	0	inf	0.00595	0.0243055	lncRNA	co_expression	BnaA06g12090D	sp|Q9LMU1|EGY3_ARATH Probable zinc metallopeptidase EGY3, chloroplastic OS=Arabidopsis thaliana GN=EGY3 PE=2 SV=1//0
LNC_000611	XLOC_013901	chrA03_random:5163798-5164075	2.04913	0	inf	0.00595	0.0243055	lncRNA	co_expression	BnaA10g02150D	sp|Q9ZWA1|C3H2_ARATH Zinc finger CCCH domain-containing protein 2 OS=Arabidopsis thaliana GN=At1g03790 PE=2 SV=1//6.61179e-154
LNC_000611	XLOC_013901	chrA03_random:5163798-5164075	2.04913	0	inf	0.00595	0.0243055	lncRNA	co_expression	BnaA03g38160D	sp|Q9SW11|PUB35_ARATH U-box domain-containing protein 35 OS=Arabidopsis thaliana GN=PUB35 PE=1 SV=2//1.19568e-106
LNC_000611	XLOC_013901	chrA03_random:5163798-5164075	2.04913	0	inf	0.00595	0.0243055	lncRNA	co_expression	BnaC01g02980D	-//-
LNC_000611	XLOC_013901	chrA03_random:5163798-5164075	2.04913	0	inf	0.00595	0.0243055	lncRNA	co_expression	BnaA03g35310D	sp|Q9SSW2|AZF2_ARATH Zinc finger protein AZF2 OS=Arabidopsis thaliana GN=AZF2 PE=2 SV=1//2.80646e-91
LNC_000611	XLOC_013901	chrA03_random:5163798-5164075	2.04913	0	inf	0.00595	0.0243055	lncRNA	co_expression	BnaA01g28790D	sp|Q9EPI0|XYLT2_RAT Xylosyltransferase 2 OS=Rattus norvegicus GN=Xylt2 PE=2 SV=1//3.40553e-21
LNC_000611	XLOC_013901	chrA03_random:5163798-5164075	2.04913	0	inf	0.00595	0.0243055	lncRNA	co_expression	BnaC06g05800D	sp|Q945B6|AOP1L_ARATH Probable 2-oxoglutarate-dependent dioxygenase AOP1.2 OS=Arabidopsis thaliana GN=AOP1.2 PE=2 SV=1//8.91095e-147
LNC_000611	XLOC_013901	chrA03_random:5163798-5164075	2.04913	0	inf	0.00595	0.0243055	lncRNA	co_expression	BnaC07g25290D	sp|Q9LHA1|C8D11_ARATH Cytochrome P450 81D11 OS=Arabidopsis thaliana GN=CYP81D11 PE=2 SV=1//0
LNC_000611	XLOC_013901	chrA03_random:5163798-5164075	2.04913	0	inf	0.00595	0.0243055	lncRNA	co_expression	BnaA05g18750D	-//-
LNC_000611	XLOC_013901	chrA03_random:5163798-5164075	2.04913	0	inf	0.00595	0.0243055	lncRNA	co_expression	BnaA05g14040D	sp|Q8RY71|ESP_ARATH Epithiospecifier protein OS=Arabidopsis thaliana GN=ESP PE=1 SV=2//7.57508e-180
LNC_000611	XLOC_013901	chrA03_random:5163798-5164075	2.04913	0	inf	0.00595	0.0243055	lncRNA	co_expression	BnaA08g15530D	sp|Q9FV50|MAP1D_ARATH Methionine aminopeptidase 1D, chloroplastic/mitochondrial OS=Arabidopsis thaliana GN=MAP1D PE=2 SV=1//6.43488e-121
LNC_000611	XLOC_013901	chrA03_random:5163798-5164075	2.04913	0	inf	0.00595	0.0243055	lncRNA	co_expression	BnaCnng18480D	-//-
LNC_000611	XLOC_013901	chrA03_random:5163798-5164075	2.04913	0	inf	0.00595	0.0243055	lncRNA	co_expression	BnaA01g15710D	sp|Q9SUA4|OPT5_ARATH Oligopeptide transporter 5 OS=Arabidopsis thaliana GN=OPT5 PE=2 SV=1//0
LNC_000611	XLOC_013901	chrA03_random:5163798-5164075	2.04913	0	inf	0.00595	0.0243055	lncRNA	co_expression	BnaA04g15750D	sp|Q9M1J6|SSL9_ARATH Protein STRICTOSIDINE SYNTHASE-LIKE 9 OS=Arabidopsis thaliana GN=SSL9 PE=2 SV=1//0
LNC_000611	XLOC_013901	chrA03_random:5163798-5164075	2.04913	0	inf	0.00595	0.0243055	lncRNA	co_expression	BnaC04g39030D	sp|Q9M1J6|SSL9_ARATH Protein STRICTOSIDINE SYNTHASE-LIKE 9 OS=Arabidopsis thaliana GN=SSL9 PE=2 SV=1//0
LNC_000611	XLOC_013901	chrA03_random:5163798-5164075	2.04913	0	inf	0.00595	0.0243055	lncRNA	co_expression	BnaA10g23780D	-//-
LNC_000611	XLOC_013901	chrA03_random:5163798-5164075	2.04913	0	inf	0.00595	0.0243055	lncRNA	co_expression	BnaC05g39290D	sp|O42807|FAEA_ASPNG Feruloyl esterase A OS=Aspergillus niger GN=faeA PE=1 SV=1//1.78366e-09
LNC_000611	XLOC_013901	chrA03_random:5163798-5164075	2.04913	0	inf	0.00595	0.0243055	lncRNA	co_expression	BnaA05g23860D	sp|P13934|LEA76_BRANA Late embryogenesis abundant protein 76 OS=Brassica napus PE=2 SV=2//5.55358e-70
LNC_000611	XLOC_013901	chrA03_random:5163798-5164075	2.04913	0	inf	0.00595	0.0243055	lncRNA	co_expression	BnaA09g55990D	sp|Q80Y75|DJB13_MOUSE DnaJ homolog subfamily B member 13 OS=Mus musculus GN=Dnajb13 PE=2 SV=1//2.80728e-80
LNC_000611	XLOC_013901	chrA03_random:5163798-5164075	2.04913	0	inf	0.00595	0.0243055	lncRNA	co_expression	BnaC03g05240D	sp|P29830|HS176_ARATH 17.6 kDa class II heat shock protein OS=Arabidopsis thaliana GN=HSP17.6 PE=2 SV=1//3.05181e-88
LNC_000611	XLOC_013901	chrA03_random:5163798-5164075	2.04913	0	inf	0.00595	0.0243055	lncRNA	co_expression	BnaA03g59920D	sp|Q8VYL3|APA2_ARATH Aspartic proteinase A2 OS=Arabidopsis thaliana GN=APA2 PE=2 SV=1//0
LNC_000611	XLOC_013901	chrA03_random:5163798-5164075	2.04913	0	inf	0.00595	0.0243055	lncRNA	co_expression	BnaC08g17850D	sp|Q9LE22|CML27_ARATH Probable calcium-binding protein CML27 OS=Arabidopsis thaliana GN=CML27 PE=1 SV=1//9.83794e-98
LNC_000611	XLOC_013901	chrA03_random:5163798-5164075	2.04913	0	inf	0.00595	0.0243055	lncRNA	co_expression	BnaA09g40350D	-//-
LNC_000611	XLOC_013901	chrA03_random:5163798-5164075	2.04913	0	inf	0.00595	0.0243055	lncRNA	co_expression	BnaC08g50170D	-//-
LNC_000611	XLOC_013901	chrA03_random:5163798-5164075	2.04913	0	inf	0.00595	0.0243055	lncRNA	co_expression	BnaC05g30990D	sp|Q9LU36|4CL4_ARATH 4-coumarate--CoA ligase 4 OS=Arabidopsis thaliana GN=4CL4 PE=1 SV=1//0
LNC_000611	XLOC_013901	chrA03_random:5163798-5164075	2.04913	0	inf	0.00595	0.0243055	lncRNA	co_expression	BnaA05g00090D	-//-
LNC_000611	XLOC_013901	chrA03_random:5163798-5164075	2.04913	0	inf	0.00595	0.0243055	lncRNA	co_expression	BnaA09g14040D	sp|Q9C9C9|SOT18_ARATH Cytosolic sulfotransferase 18 OS=Arabidopsis thaliana GN=SOT18 PE=1 SV=1//6.75474e-158
LNC_000611	XLOC_013901	chrA03_random:5163798-5164075	2.04913	0	inf	0.00595	0.0243055	lncRNA	co_expression	BnaC01g24000D	sp|Q9FYC2|PAO_ARATH Pheophorbide a oxygenase, chloroplastic OS=Arabidopsis thaliana GN=PAO PE=1 SV=1//0
LNC_000611	XLOC_013901	chrA03_random:5163798-5164075	2.04913	0	inf	0.00595	0.0243055	lncRNA	co_expression	BnaC07g23970D	sp|O81465|PUM15_ARATH Pumilio homolog 15 OS=Arabidopsis thaliana GN=APUM15 PE=3 SV=1//6.78152e-29
LNC_000611	XLOC_013901	chrA03_random:5163798-5164075	2.04913	0	inf	0.00595	0.0243055	lncRNA	co_expression	BnaC03g28630D	sp|P46687|GASA3_ARATH Gibberellin-regulated protein 3 OS=Arabidopsis thaliana GN=GASA3 PE=2 SV=1//1.80508e-39
LNC_000611	XLOC_013901	chrA03_random:5163798-5164075	2.04913	0	inf	0.00595	0.0243055	lncRNA	co_expression	BnaC03g40050D	-//-
LNC_000611	XLOC_013901	chrA03_random:5163798-5164075	2.04913	0	inf	0.00595	0.0243055	lncRNA	co_expression	BnaC03g65160D	sp|Q8GYA4|CRK10_ARATH Cysteine-rich receptor-like protein kinase 10 OS=Arabidopsis thaliana GN=CRK10 PE=1 SV=3//3.37763e-175
LNC_000611	XLOC_013901	chrA03_random:5163798-5164075	2.04913	0	inf	0.00595	0.0243055	lncRNA	co_expression	BnaA07g01050D	sp|Q9SIT1|TMK3_ARATH Receptor-like kinase TMK3 OS=Arabidopsis thaliana GN=TMK3 PE=2 SV=1//0
LNC_000611	XLOC_013901	chrA03_random:5163798-5164075	2.04913	0	inf	0.00595	0.0243055	lncRNA	co_expression	BnaA04g10610D	-//-
LNC_000611	XLOC_013901	chrA03_random:5163798-5164075	2.04913	0	inf	0.00595	0.0243055	lncRNA	co_expression	BnaA01g20160D	sp|Q9STY3|PME33_ARATH Probable pectinesterase/pectinesterase inhibitor 33 OS=Arabidopsis thaliana GN=PME33 PE=2 SV=1//0
LNC_000611	XLOC_013901	chrA03_random:5163798-5164075	2.04913	0	inf	0.00595	0.0243055	lncRNA	co_expression	BnaC05g46390D	sp|Q8VZT3|EDL12_ARATH Sugar transporter ERD6-like 12 OS=Arabidopsis thaliana GN=SUGTL5 PE=2 SV=1//0
LNC_000611	XLOC_013901	chrA03_random:5163798-5164075	2.04913	0	inf	0.00595	0.0243055	lncRNA	co_expression	BnaC08g31090D	sp|O64638|C76C3_ARATH Cytochrome P450 76C3 OS=Arabidopsis thaliana GN=CYP76C3 PE=2 SV=2//3.76085e-176
LNC_000611	XLOC_013901	chrA03_random:5163798-5164075	2.04913	0	inf	0.00595	0.0243055	lncRNA	co_expression	BnaA01g16530D	sp|Q9T076|ENL2_ARATH Early nodulin-like protein 2 OS=Arabidopsis thaliana GN=At4g27520 PE=1 SV=1//4.04597e-58
LNC_000611	XLOC_013901	chrA03_random:5163798-5164075	2.04913	0	inf	0.00595	0.0243055	lncRNA	co_expression	BnaC06g10580D	sp|Q9SYH4|NFYA5_ARATH Nuclear transcription factor Y subunit A-5 OS=Arabidopsis thaliana GN=NFYA5 PE=2 SV=1//6.44285e-88
LNC_000611	XLOC_013901	chrA03_random:5163798-5164075	2.04913	0	inf	0.00595	0.0243055	lncRNA	co_expression	BnaC03g15030D	sp|Q9LV03|GLUT1_ARATH Glutamate synthase 1 [NADH], chloroplastic OS=Arabidopsis thaliana GN=GLT1 PE=2 SV=2//0
LNC_000611	XLOC_013901	chrA03_random:5163798-5164075	2.04913	0	inf	0.00595	0.0243055	lncRNA	co_expression	BnaA10g13870D	sp|Q9FK91|PARP3_ARATH Poly [ADP-ribose] polymerase 3 OS=Arabidopsis thaliana GN=PARP3 PE=2 SV=2//0
LNC_000611	XLOC_013901	chrA03_random:5163798-5164075	2.04913	0	inf	0.00595	0.0243055	lncRNA	co_expression	BnaA03g35980D	sp|Q945M9|NFYA9_ARATH Nuclear transcription factor Y subunit A-9 OS=Arabidopsis thaliana GN=NFYA9 PE=2 SV=1//1.08587e-139
LNC_000611	XLOC_013901	chrA03_random:5163798-5164075	2.04913	0	inf	0.00595	0.0243055	lncRNA	co_expression	BnaA03g52920D	sp|P24068|OCS1_MAIZE Ocs element-binding factor 1 OS=Zea mays GN=OBF1 PE=2 SV=2//6.54069e-18
LNC_000611	XLOC_013901	chrA03_random:5163798-5164075	2.04913	0	inf	0.00595	0.0243055	lncRNA	co_expression	BnaCnng32330D	-//-
LNC_000611	XLOC_013901	chrA03_random:5163798-5164075	2.04913	0	inf	0.00595	0.0243055	lncRNA	co_expression	BnaA01g03680D	sp|Q9SMZ4|AASS_ARATH Alpha-aminoadipic semialdehyde synthase OS=Arabidopsis thaliana GN=LKR/SDH PE=1 SV=1//0
LNC_000611	XLOC_013901	chrA03_random:5163798-5164075	2.04913	0	inf	0.00595	0.0243055	lncRNA	co_expression	BnaA02g22350D	sp|Q1PDN3|HFA6A_ARATH Heat stress transcription factor A-6a OS=Arabidopsis thaliana GN=HSFA6A PE=2 SV=1//2.34448e-129
LNC_000611	XLOC_013901	chrA03_random:5163798-5164075	2.04913	0	inf	0.00595	0.0243055	lncRNA	co_expression	BnaC03g49750D	-//-
LNC_000611	XLOC_013901	chrA03_random:5163798-5164075	2.04913	0	inf	0.00595	0.0243055	lncRNA	co_expression	BnaA10g25660D	sp|Q9LZ72|KCS21_ARATH 3-ketoacyl-CoA synthase 21 OS=Arabidopsis thaliana GN=KCS21 PE=2 SV=1//0
LNC_000611	XLOC_013901	chrA03_random:5163798-5164075	2.04913	0	inf	0.00595	0.0243055	lncRNA	co_expression	BnaC05g37670D	sp|P13934|LEA76_BRANA Late embryogenesis abundant protein 76 OS=Brassica napus PE=2 SV=2//1.11966e-72
LNC_000611	XLOC_013901	chrA03_random:5163798-5164075	2.04913	0	inf	0.00595	0.0243055	lncRNA	co_expression	BnaC07g10990D	sp|Q9FYK2|CML25_ARATH Probable calcium-binding protein CML25 OS=Arabidopsis thaliana GN=CML25 PE=2 SV=1//8.00149e-113
LNC_000611	XLOC_013901	chrA03_random:5163798-5164075	2.04913	0	inf	0.00595	0.0243055	lncRNA	co_expression	BnaC05g19420D	sp|Q94K98|Y1720_ARATH UPF0392 protein At1g27200 OS=Arabidopsis thaliana GN=At1g27200 PE=2 SV=2//0
LNC_000611	XLOC_013901	chrA03_random:5163798-5164075	2.04913	0	inf	0.00595	0.0243055	lncRNA	co_expression	BnaC03g21860D	-//-
LNC_000611	XLOC_013901	chrA03_random:5163798-5164075	2.04913	0	inf	0.00595	0.0243055	lncRNA	co_expression	BnaA07g30220D	-//-
LNC_000611	XLOC_013901	chrA03_random:5163798-5164075	2.04913	0	inf	0.00595	0.0243055	lncRNA	co_expression	BnaA03g24060D	sp|P46687|GASA3_ARATH Gibberellin-regulated protein 3 OS=Arabidopsis thaliana GN=GASA3 PE=2 SV=1//4.78993e-28
LNC_000611	XLOC_013901	chrA03_random:5163798-5164075	2.04913	0	inf	0.00595	0.0243055	lncRNA	co_expression	BnaA07g31420D	sp|P42730|CLPB1_ARATH Chaperone protein ClpB1 OS=Arabidopsis thaliana GN=CLPB1 PE=1 SV=2//0
LNC_000611	XLOC_013901	chrA03_random:5163798-5164075	2.04913	0	inf	0.00595	0.0243055	lncRNA	co_expression	BnaA06g27590D	sp|B7F7B9|SPSA2_ORYSJ Probable sucrose-phosphate synthase 2 OS=Oryza sativa subsp. japonica GN=SPS2 PE=2 SV=2//0
LNC_000611	XLOC_013901	chrA03_random:5163798-5164075	2.04913	0	inf	0.00595	0.0243055	lncRNA	co_expression	BnaUnng04150D	-//-
LNC_000611	XLOC_013901	chrA03_random:5163798-5164075	2.04913	0	inf	0.00595	0.0243055	lncRNA	co_expression	BnaA06g03010D	sp|Q9LUC5|C7A15_ARATH Cytochrome P450 72A15 OS=Arabidopsis thaliana GN=CYP72A15 PE=2 SV=1//0
LNC_000611	XLOC_013901	chrA03_random:5163798-5164075	2.04913	0	inf	0.00595	0.0243055	lncRNA	co_expression	BnaC04g07720D	sp|Q09893|YAI5_SCHPO Uncharacterized protein C24B11.05 OS=Schizosaccharomyces pombe (strain 972 / ATCC 24843) GN=SPAC24B11.05 PE=3 SV=1//1.1693e-12
LNC_000611	XLOC_013901	chrA03_random:5163798-5164075	2.04913	0	inf	0.00595	0.0243055	lncRNA	co_expression	BnaC09g36510D	sp|Q9FK91|PARP3_ARATH Poly [ADP-ribose] polymerase 3 OS=Arabidopsis thaliana GN=PARP3 PE=2 SV=2//0
LNC_000611	XLOC_013901	chrA03_random:5163798-5164075	2.04913	0	inf	0.00595	0.0243055	lncRNA	co_expression	BnaA07g06810D	-//-
LNC_000611	XLOC_013901	chrA03_random:5163798-5164075	2.04913	0	inf	0.00595	0.0243055	lncRNA	co_expression	BnaA09g17070D	-//-
LNC_000615	XLOC_014085	chrA04:2192716-2193691	0.310432	2.39588	-2.94821	0.00015	0.00110418	lncRNA	co_expression	BnaC03g11900D	sp|Q9LTH7|ACH12_ARATH 1-aminocyclopropane-1-carboxylate oxidase homolog 12 OS=Arabidopsis thaliana GN=At5g59540 PE=2 SV=1//2.4472e-48
LNC_000615	XLOC_014085	chrA04:2192716-2193691	0.310432	2.39588	-2.94821	0.00015	0.00110418	lncRNA	co_expression	BnaA03g02400D	sp|Q9FMY4|Y5316_ARATH Uncharacterized protein At5g23160 OS=Arabidopsis thaliana GN=At5g23160 PE=2 SV=1//2.23539e-38
LNC_000615	XLOC_014085	chrA04:2192716-2193691	0.310432	2.39588	-2.94821	0.00015	0.00110418	lncRNA	co_expression	BnaC05g20360D	sp|Q9SVG4|RETOL_ARATH Reticuline oxidase-like protein OS=Arabidopsis thaliana GN=At4g20830 PE=1 SV=2//4.96069e-129
LNC_000615	XLOC_014085	chrA04:2192716-2193691	0.310432	2.39588	-2.94821	0.00015	0.00110418	lncRNA	co_expression	BnaA09g45360D	sp|Q9LQU4|PCR2_ARATH Protein PLANT CADMIUM RESISTANCE 2 OS=Arabidopsis thaliana GN=PCR2 PE=1 SV=1//3.93157e-46
LNC_000615	XLOC_014085	chrA04:2192716-2193691	0.310432	2.39588	-2.94821	0.00015	0.00110418	lncRNA	co_expression	BnaC01g31850D	sp|Q9LYT3|TT12_ARATH Protein TRANSPARENT TESTA 12 OS=Arabidopsis thaliana GN=TT12 PE=2 SV=1//1.5739e-67
LNC_000615	XLOC_014085	chrA04:2192716-2193691	0.310432	2.39588	-2.94821	0.00015	0.00110418	lncRNA	co_expression	BnaC07g40480D	-//-
LNC_000615	XLOC_014085	chrA04:2192716-2193691	0.310432	2.39588	-2.94821	0.00015	0.00110418	lncRNA	co_expression	BnaC04g47650D	sp|P30188|CML35_ARATH Probable calcium-binding protein CML35 OS=Arabidopsis thaliana GN=CML35 PE=2 SV=2//2.19674e-73
LNC_000615	XLOC_014085	chrA04:2192716-2193691	0.310432	2.39588	-2.94821	0.00015	0.00110418	lncRNA	co_expression	BnaA02g27260D	sp|Q9ZPQ8|ACR5_ARATH ACT domain-containing protein ACR5 OS=Arabidopsis thaliana GN=ACR5 PE=2 SV=2//0
LNC_000615	XLOC_014085	chrA04:2192716-2193691	0.310432	2.39588	-2.94821	0.00015	0.00110418	lncRNA	co_expression	BnaC08g13930D	-//-
LNC_000615	XLOC_014085	chrA04:2192716-2193691	0.310432	2.39588	-2.94821	0.00015	0.00110418	lncRNA	co_expression	BnaC07g10030D	-//-
LNC_000615	XLOC_014085	chrA04:2192716-2193691	0.310432	2.39588	-2.94821	0.00015	0.00110418	lncRNA	co_expression	BnaA09g29750D	sp|Q5XF51|3MMP_ARATH Metalloendoproteinase 3-MMP OS=Arabidopsis thaliana GN=3MMP PE=1 SV=1//0
LNC_000615	XLOC_014085	chrA04:2192716-2193691	0.310432	2.39588	-2.94821	0.00015	0.00110418	lncRNA	co_expression	BnaCnng65600D	sp|Q9C9H7|RLP12_ARATH Receptor-like protein 12 OS=Arabidopsis thaliana GN=RLP12 PE=2 SV=2//5.86222e-07
LNC_000615	XLOC_014085	chrA04:2192716-2193691	0.310432	2.39588	-2.94821	0.00015	0.00110418	lncRNA	co_expression	BnaA09g07420D	sp|O65351|SBT17_ARATH Subtilisin-like protease SBT1.7 OS=Arabidopsis thaliana GN=SBT1.7 PE=1 SV=1//0
LNC_000615	XLOC_014085	chrA04:2192716-2193691	0.310432	2.39588	-2.94821	0.00015	0.00110418	lncRNA	co_expression	BnaCnng45050D	sp|Q9LMN7|WAK5_ARATH Wall-associated receptor kinase 5 OS=Arabidopsis thaliana GN=WAK5 PE=2 SV=1//9.14126e-91
LNC_000615	XLOC_014085	chrA04:2192716-2193691	0.310432	2.39588	-2.94821	0.00015	0.00110418	lncRNA	co_expression	BnaA01g12920D	sp|Q8GYA4|CRK10_ARATH Cysteine-rich receptor-like protein kinase 10 OS=Arabidopsis thaliana GN=CRK10 PE=1 SV=3//0
LNC_000615	XLOC_014085	chrA04:2192716-2193691	0.310432	2.39588	-2.94821	0.00015	0.00110418	lncRNA	co_expression	BnaA07g32800D	sp|Q9SAH9|CCR2_ARATH Cinnamoyl-CoA reductase 2 OS=Arabidopsis thaliana GN=CCR2 PE=1 SV=1//4.80749e-61
LNC_000615	XLOC_014085	chrA04:2192716-2193691	0.310432	2.39588	-2.94821	0.00015	0.00110418	lncRNA	co_expression	BnaA03g48910D	sp|Q9SUE3|CRF4_ARATH Ethylene-responsive transcription factor CRF4 OS=Arabidopsis thaliana GN=CRF4 PE=1 SV=2//6.29044e-131
LNC_000615	XLOC_014085	chrA04:2192716-2193691	0.310432	2.39588	-2.94821	0.00015	0.00110418	lncRNA	co_expression	BnaA03g51180D	sp|O65554|CIPK6_ARATH CBL-interacting serine/threonine-protein kinase 6 OS=Arabidopsis thaliana GN=CIPK6 PE=1 SV=1//0
LNC_000615	XLOC_014085	chrA04:2192716-2193691	0.310432	2.39588	-2.94821	0.00015	0.00110418	lncRNA	co_expression	BnaA08g24230D	sp|Q9FZ86|PDCB3_ARATH PLASMODESMATA CALLOSE-BINDING PROTEIN 3 OS=Arabidopsis thaliana GN=PDCB3 PE=1 SV=1//2.95901e-29
LNC_002135	XLOC_045970	chrAnn_random:42805194-42807307	0.982017	0.508705	0.948919	0.0086	0.0326445	lncRNA	co_expression	BnaC03g53640D	sp|P28186|RAE1C_ARATH Ras-related protein RABE1c OS=Arabidopsis thaliana GN=RABE1C PE=1 SV=1//2.53544e-130
LNC_002135	XLOC_045970	chrAnn_random:42805194-42807307	0.982017	0.508705	0.948919	0.0086	0.0326445	lncRNA	co_expression	BnaC09g33480D	sp|Q9FDX1|SKIP1_ARATH F-box protein SKIP1 OS=Arabidopsis thaliana GN=SKIP1 PE=1 SV=1//0
LNC_002135	XLOC_045970	chrAnn_random:42805194-42807307	0.982017	0.508705	0.948919	0.0086	0.0326445	lncRNA	co_expression	BnaA05g36380D	-//-
LNC_002135	XLOC_045970	chrAnn_random:42805194-42807307	0.982017	0.508705	0.948919	0.0086	0.0326445	lncRNA	co_expression	BnaC01g23230D	sp|Q96328|SAC8_ARATH Phosphoinositide phosphatase SAC8 OS=Arabidopsis thaliana GN=SAC8 PE=2 SV=1//0
LNC_000508	XLOC_011535	chrA03:9799444-9801356	0.240801	1.79107	-2.89491	5e-05	0.000411163	lncRNA	co_expression	BnaC03g52490D	sp|Q9FJ47|SAG12_ARATH Senescence-specific cysteine protease SAG12 OS=Arabidopsis thaliana GN=SAG12 PE=1 SV=1//5.66373e-100
LNC_000508	XLOC_011535	chrA03:9799444-9801356	0.240801	1.79107	-2.89491	5e-05	0.000411163	lncRNA	co_expression	BnaA09g40320D	sp|Q9LYC5|GRC14_ARATH Glutaredoxin-C14 OS=Arabidopsis thaliana GN=GRXC14 PE=3 SV=1//1.66065e-68
LNC_000508	XLOC_011535	chrA03:9799444-9801356	0.240801	1.79107	-2.89491	5e-05	0.000411163	lncRNA	co_expression	BnaA06g33020D	sp|Q9LTM0|C71BN_ARATH Cytochrome P450 71B23 OS=Arabidopsis thaliana GN=CYP71B23 PE=2 SV=1//0
LNC_000508	XLOC_011535	chrA03:9799444-9801356	0.240801	1.79107	-2.89491	5e-05	0.000411163	lncRNA	co_expression	BnaC08g32640D	sp|Q9LYC5|GRC14_ARATH Glutaredoxin-C14 OS=Arabidopsis thaliana GN=GRXC14 PE=3 SV=1//1.95583e-68
LNC_000901	XLOC_021201	chrA06:3907661-3908175	0	0.677414	#NAME?	5e-05	0.000411163	lncRNA	co_expression	BnaC07g38610D	sp|Q9T0A7|UGE2_ARATH UDP-glucose 4-epimerase 2 OS=Arabidopsis thaliana GN=UGE2 PE=1 SV=1//0
LNC_001357	XLOC_031316	chrA08:12784646-12785008	75.7716	200.264	-1.40217	5e-05	0.000411163	lncRNA	co_expression	BnaC02g31650D	sp|Q6Z8C8|CDKF4_ORYSJ Cyclin-dependent kinase F-4 OS=Oryza sativa subsp. japonica GN=CDKF-4 PE=2 SV=1//4.96572e-127
LNC_001356	XLOC_031315	chrA08:12780196-12784516	4.25706	7.1823	-0.754589	0.00335	0.0152363	lncRNA	co_expression	BnaC01g40120D	sp|Q8GWB7|GUX6_ARATH Inositol phosphorylceramide glucuronosyltransferase 1 OS=Arabidopsis thaliana GN=IPUT1 PE=1 SV=1//0
LNC_001356	XLOC_031315	chrA08:12780196-12784516	4.25706	7.1823	-0.754589	0.00335	0.0152363	lncRNA	co_expression	BnaC01g40440D	sp|Q8W486|Y1491_ARATH Uncharacterized protein At1g04910 OS=Arabidopsis thaliana GN=At1g04910 PE=2 SV=1//2.57972e-49
LNC_001356	XLOC_031315	chrA08:12780196-12784516	4.25706	7.1823	-0.754589	0.00335	0.0152363	lncRNA	co_expression	BnaC08g05090D	sp|Q9LPF6|PUP11_ARATH Probable purine permease 11 OS=Arabidopsis thaliana GN=PUP11 PE=1 SV=1//3.35768e-164
LNC_001356	XLOC_031315	chrA08:12780196-12784516	4.25706	7.1823	-0.754589	0.00335	0.0152363	lncRNA	co_expression	BnaA05g07870D	sp|P0C8S1|RP8L2_ARATH Probable disease resistance RPP8-like protein 2 OS=Arabidopsis thaliana GN=RPP8L2 PE=3 SV=1//5.82873e-06
LNC_001356	XLOC_031315	chrA08:12780196-12784516	4.25706	7.1823	-0.754589	0.00335	0.0152363	lncRNA	co_expression	BnaC02g31650D	sp|Q6Z8C8|CDKF4_ORYSJ Cyclin-dependent kinase F-4 OS=Oryza sativa subsp. japonica GN=CDKF-4 PE=2 SV=1//4.96572e-127
LNC_001356	XLOC_031315	chrA08:12780196-12784516	4.25706	7.1823	-0.754589	0.00335	0.0152363	lncRNA	co_expression	BnaA02g25180D	sp|Q8W474|DRL7_ARATH Probable disease resistance protein At1g58390 OS=Arabidopsis thaliana GN=At1g58390 PE=2 SV=4//0
LNC_001356	XLOC_031315	chrA08:12780196-12784516	4.25706	7.1823	-0.754589	0.00335	0.0152363	lncRNA	co_expression	BnaC01g40640D	sp|Q54YW1|ELMOA_DICDI ELMO domain-containing protein A OS=Dictyostelium discoideum GN=elmoA PE=1 SV=1//1.51765e-27
LNC_001356	XLOC_031315	chrA08:12780196-12784516	4.25706	7.1823	-0.754589	0.00335	0.0152363	lncRNA	co_expression	BnaA03g06270D	sp|Q8W0Z6|AP5M_ARATH AP-5 complex subunit mu OS=Arabidopsis thaliana GN=AP5M PE=2 SV=1//0
LNC_001356	XLOC_031315	chrA08:12780196-12784516	4.25706	7.1823	-0.754589	0.00335	0.0152363	lncRNA	co_expression	BnaC02g39110D	sp|Q24K02|IDE_BOVIN Insulin-degrading enzyme OS=Bos taurus GN=IDE PE=2 SV=1//1.05548e-17
LNC_001356	XLOC_031315	chrA08:12780196-12784516	4.25706	7.1823	-0.754589	0.00335	0.0152363	lncRNA	co_expression	BnaC05g10300D	sp|Q6R8G7|PHO13_ARATH Phosphate transporter PHO1 homolog 3 OS=Arabidopsis thaliana GN=PHO1;H3 PE=2 SV=2//0
LNC_001356	XLOC_031315	chrA08:12780196-12784516	4.25706	7.1823	-0.754589	0.00335	0.0152363	lncRNA	co_expression	BnaC01g40110D	-//-
LNC_001356	XLOC_031315	chrA08:12780196-12784516	4.25706	7.1823	-0.754589	0.00335	0.0152363	lncRNA	co_expression	BnaC06g00470D	sp|O49500|MBR2_ARATH E3 ubiquitin-protein ligase MBR2 OS=Arabidopsis thaliana GN=MBR2 PE=1 SV=1//6.81405e-41
LNC_003622	XLOC_071847	chrC05:28026738-28027621	1.7892	0.57986	1.62553	0.00185	0.00939747	lncRNA	co_expression	BnaA09g30130D	-//-
LNC_003622	XLOC_071847	chrC05:28026738-28027621	1.7892	0.57986	1.62553	0.00185	0.00939747	lncRNA	co_expression	BnaC09g05650D	sp|P81392|MYB06_ANTMA Myb-related protein 306 OS=Antirrhinum majus GN=MYB306 PE=2 SV=1//3.42668e-92
LNC_003622	XLOC_071847	chrC05:28026738-28027621	1.7892	0.57986	1.62553	0.00185	0.00939747	lncRNA	co_expression	BnaC04g52580D	sp|Q9SJH7|CISY3_ARATH Citrate synthase 3, peroxisomal OS=Arabidopsis thaliana GN=CSY3 PE=2 SV=1//0
LNC_003622	XLOC_071847	chrC05:28026738-28027621	1.7892	0.57986	1.62553	0.00185	0.00939747	lncRNA	co_expression	BnaC01g07450D	sp|O65554|CIPK6_ARATH CBL-interacting serine/threonine-protein kinase 6 OS=Arabidopsis thaliana GN=CIPK6 PE=1 SV=1//0
LNC_003622	XLOC_071847	chrC05:28026738-28027621	1.7892	0.57986	1.62553	0.00185	0.00939747	lncRNA	co_expression	BnaA10g08410D	-//-
LNC_003622	XLOC_071847	chrC05:28026738-28027621	1.7892	0.57986	1.62553	0.00185	0.00939747	lncRNA	co_expression	BnaA03g15120D	sp|O48837|LRKS2_ARATH Receptor like protein kinase S.2 OS=Arabidopsis thaliana GN=LECRKS2 PE=2 SV=2//0
LNC_003622	XLOC_071847	chrC05:28026738-28027621	1.7892	0.57986	1.62553	0.00185	0.00939747	lncRNA	co_expression	BnaC09g02080D	sp|Q94F39|AFP3_ARATH Ninja-family protein AFP3 OS=Arabidopsis thaliana GN=AFP3 PE=1 SV=1//2.10386e-89
LNC_003622	XLOC_071847	chrC05:28026738-28027621	1.7892	0.57986	1.62553	0.00185	0.00939747	lncRNA	co_expression	BnaC05g22410D	sp|F4I1G5|CRIM2_ARATH Cold-regulated 413 inner membrane protein 2, chloroplastic OS=Arabidopsis thaliana GN=COR413IM2 PE=1 SV=1//7.12317e-118
LNC_003622	XLOC_071847	chrC05:28026738-28027621	1.7892	0.57986	1.62553	0.00185	0.00939747	lncRNA	co_expression	BnaA07g38980D	sp|Q9C9U3|DOX2_ARATH Alpha-dioxygenase 2 OS=Arabidopsis thaliana GN=DOX2 PE=2 SV=1//0
LNC_003622	XLOC_071847	chrC05:28026738-28027621	1.7892	0.57986	1.62553	0.00185	0.00939747	lncRNA	co_expression	BnaC05g07490D	-//-
LNC_003622	XLOC_071847	chrC05:28026738-28027621	1.7892	0.57986	1.62553	0.00185	0.00939747	lncRNA	co_expression	BnaA10g11760D	sp|Q9FDX1|SKIP1_ARATH F-box protein SKIP1 OS=Arabidopsis thaliana GN=SKIP1 PE=1 SV=1//0
LNC_003622	XLOC_071847	chrC05:28026738-28027621	1.7892	0.57986	1.62553	0.00185	0.00939747	lncRNA	co_expression	BnaC09g33480D	sp|Q9FDX1|SKIP1_ARATH F-box protein SKIP1 OS=Arabidopsis thaliana GN=SKIP1 PE=1 SV=1//0
LNC_003622	XLOC_071847	chrC05:28026738-28027621	1.7892	0.57986	1.62553	0.00185	0.00939747	lncRNA	co_expression	BnaA06g12190D	-//-
LNC_003622	XLOC_071847	chrC05:28026738-28027621	1.7892	0.57986	1.62553	0.00185	0.00939747	lncRNA	co_expression	BnaAnng04870D	sp|Q9VDL1|U483_DROME UPF0483 protein CG5412 OS=Drosophila melanogaster GN=CG5412 PE=2 SV=1//8.53824e-15
LNC_003622	XLOC_071847	chrC05:28026738-28027621	1.7892	0.57986	1.62553	0.00185	0.00939747	lncRNA	co_expression	BnaC03g27690D	sp|Q64J17|PIMT2_ARATH Protein-L-isoaspartate O-methyltransferase 2 OS=Arabidopsis thaliana GN=PIMT2 PE=1 SV=1//1.1239e-157
LNC_003622	XLOC_071847	chrC05:28026738-28027621	1.7892	0.57986	1.62553	0.00185	0.00939747	lncRNA	co_expression	BnaC01g35800D	sp|Q9LW00|MBD11_ARATH Methyl-CpG-binding domain-containing protein 11 OS=Arabidopsis thaliana GN=MBD11 PE=1 SV=1//3.01245e-60
LNC_003622	XLOC_071847	chrC05:28026738-28027621	1.7892	0.57986	1.62553	0.00185	0.00939747	lncRNA	co_expression	BnaC05g13880D	-//-
LNC_003622	XLOC_071847	chrC05:28026738-28027621	1.7892	0.57986	1.62553	0.00185	0.00939747	lncRNA	co_expression	BnaC09g20370D	sp|Q9FIK7|THIC2_ARATH Probable acetyl-CoA acetyltransferase, cytosolic 2 OS=Arabidopsis thaliana GN=At5g47720 PE=2 SV=1//0
LNC_003622	XLOC_071847	chrC05:28026738-28027621	1.7892	0.57986	1.62553	0.00185	0.00939747	lncRNA	co_expression	BnaCnng54110D	sp|Q9SCW4|HFB2A_ARATH Heat stress transcription factor B-2a OS=Arabidopsis thaliana GN=HSFB2A PE=2 SV=1//2.40287e-94
LNC_003622	XLOC_071847	chrC05:28026738-28027621	1.7892	0.57986	1.62553	0.00185	0.00939747	lncRNA	co_expression	BnaA09g15290D	sp|Q9FXB2|GOLS2_ARATH Galactinol synthase 2 OS=Arabidopsis thaliana GN=GOLS2 PE=1 SV=1//0
LNC_003622	XLOC_071847	chrC05:28026738-28027621	1.7892	0.57986	1.62553	0.00185	0.00939747	lncRNA	co_expression	BnaA03g38170D	-//-
LNC_003622	XLOC_071847	chrC05:28026738-28027621	1.7892	0.57986	1.62553	0.00185	0.00939747	lncRNA	co_expression	BnaC03g59660D	sp|A9LIW2|CSC1L_BRAJU CSC1-like protein ERD4 OS=Brassica juncea GN=ERD4 PE=3 SV=2//0
LNC_003622	XLOC_071847	chrC05:28026738-28027621	1.7892	0.57986	1.62553	0.00185	0.00939747	lncRNA	co_expression	BnaC03g78230D	sp|Q41247|AL7A1_BRANA Aldehyde dehydrogenase family 7 member A1 OS=Brassica napus GN=BTG-26 PE=1 SV=3//0
LNC_003622	XLOC_071847	chrC05:28026738-28027621	1.7892	0.57986	1.62553	0.00185	0.00939747	lncRNA	co_expression	BnaA06g18630D	sp|P93046|XTH31_ARATH Xyloglucan endotransglucosylase/hydrolase protein 31 OS=Arabidopsis thaliana GN=XTH31 PE=1 SV=2//8.32276e-174
LNC_003622	XLOC_071847	chrC05:28026738-28027621	1.7892	0.57986	1.62553	0.00185	0.00939747	lncRNA	co_expression	BnaC07g36050D	sp|O81851|BOI_ARATH E3 ubiquitin-protein ligase BOI OS=Arabidopsis thaliana GN=BOI PE=1 SV=1//2.38428e-134
LNC_003622	XLOC_071847	chrC05:28026738-28027621	1.7892	0.57986	1.62553	0.00185	0.00939747	lncRNA	co_expression	BnaC03g69760D	sp|Q9C8L4|ETHE1_ARATH Persulfide dioxygenase ETHE1 homolog, mitochondrial OS=Arabidopsis thaliana GN=GLY3 PE=1 SV=3//1.22651e-166
LNC_003622	XLOC_071847	chrC05:28026738-28027621	1.7892	0.57986	1.62553	0.00185	0.00939747	lncRNA	co_expression	BnaA09g12590D	-//-
LNC_003622	XLOC_071847	chrC05:28026738-28027621	1.7892	0.57986	1.62553	0.00185	0.00939747	lncRNA	co_expression	BnaC09g50530D	sp|Q84K00|NAC78_ARATH NAC domain-containing protein 78 OS=Arabidopsis thaliana GN=NAC078 PE=2 SV=2//0
LNC_003622	XLOC_071847	chrC05:28026738-28027621	1.7892	0.57986	1.62553	0.00185	0.00939747	lncRNA	co_expression	BnaC04g12620D	sp|Q9SKY8|HSP7H_ARATH Heat shock 70 kDa protein 8 OS=Arabidopsis thaliana GN=HSP70-8 PE=1 SV=1//0
LNC_003622	XLOC_071847	chrC05:28026738-28027621	1.7892	0.57986	1.62553	0.00185	0.00939747	lncRNA	co_expression	BnaA03g32320D	sp|Q9LHA8|MD37C_ARATH Probable mediator of RNA polymerase II transcription subunit 37c OS=Arabidopsis thaliana GN=MED37C PE=1 SV=1//0
LNC_003622	XLOC_071847	chrC05:28026738-28027621	1.7892	0.57986	1.62553	0.00185	0.00939747	lncRNA	co_expression	BnaA09g55830D	sp|Q8VYJ7|CLPB4_ARATH Chaperone protein ClpB4, mitochondrial OS=Arabidopsis thaliana GN=CLPB4 PE=2 SV=1//0
LNC_003622	XLOC_071847	chrC05:28026738-28027621	1.7892	0.57986	1.62553	0.00185	0.00939747	lncRNA	co_expression	BnaC01g38510D	sp|Q9LHA8|MD37C_ARATH Probable mediator of RNA polymerase II transcription subunit 37c OS=Arabidopsis thaliana GN=MED37C PE=1 SV=1//0
LNC_003622	XLOC_071847	chrC05:28026738-28027621	1.7892	0.57986	1.62553	0.00185	0.00939747	lncRNA	co_expression	BnaC05g51790D	sp|Q9LIG0|Y3136_ARATH Clavaminate synthase-like protein At3g21360 OS=Arabidopsis thaliana GN=At3g21360 PE=1 SV=1//0
LNC_003622	XLOC_071847	chrC05:28026738-28027621	1.7892	0.57986	1.62553	0.00185	0.00939747	lncRNA	co_expression	BnaA09g18440D	sp|Q9FIK7|THIC2_ARATH Probable acetyl-CoA acetyltransferase, cytosolic 2 OS=Arabidopsis thaliana GN=At5g47720 PE=2 SV=1//0
LNC_003622	XLOC_071847	chrC05:28026738-28027621	1.7892	0.57986	1.62553	0.00185	0.00939747	lncRNA	co_expression	BnaC01g22950D	sp|O23324|APS3_ARATH ATP-sulfurylase 3, chloroplastic OS=Arabidopsis thaliana GN=APS3 PE=1 SV=1//0
LNC_003622	XLOC_071847	chrC05:28026738-28027621	1.7892	0.57986	1.62553	0.00185	0.00939747	lncRNA	co_expression	BnaA01g19390D	sp|Q9ASU1|DGAT2_ARATH Diacylglycerol O-acyltransferase 2 OS=Arabidopsis thaliana GN=DGAT2 PE=2 SV=1//3.4187e-170
LNC_003622	XLOC_071847	chrC05:28026738-28027621	1.7892	0.57986	1.62553	0.00185	0.00939747	lncRNA	co_expression	BnaC01g27750D	sp|Q9C6F5|BCA6_ARATH Beta carbonic anhydrase 6, mitochondrial OS=Arabidopsis thaliana GN=BCA6 PE=2 SV=1//0
LNC_003622	XLOC_071847	chrC05:28026738-28027621	1.7892	0.57986	1.62553	0.00185	0.00939747	lncRNA	co_expression	BnaC03g12050D	sp|Q9LLR7|NLTP3_ARATH Non-specific lipid-transfer protein 3 OS=Arabidopsis thaliana GN=LTP3 PE=3 SV=1//2.23654e-61
LNC_003622	XLOC_071847	chrC05:28026738-28027621	1.7892	0.57986	1.62553	0.00185	0.00939747	lncRNA	co_expression	BnaA07g38460D	sp|Q8RWT0|LUP2_ARATH Amyrin synthase LUP2 OS=Arabidopsis thaliana GN=LUP2 PE=1 SV=1//0
LNC_003622	XLOC_071847	chrC05:28026738-28027621	1.7892	0.57986	1.62553	0.00185	0.00939747	lncRNA	co_expression	BnaA02g25550D	sp|Q8LG88|TDT_ARATH Tonoplast dicarboxylate transporter OS=Arabidopsis thaliana GN=TDT PE=2 SV=2//0
LNC_003622	XLOC_071847	chrC05:28026738-28027621	1.7892	0.57986	1.62553	0.00185	0.00939747	lncRNA	co_expression	BnaA07g24330D	sp|Q9LQ98|AFP1_ARATH Ninja-family protein AFP1 OS=Arabidopsis thaliana GN=AFP1 PE=1 SV=1//5.94767e-128
LNC_003622	XLOC_071847	chrC05:28026738-28027621	1.7892	0.57986	1.62553	0.00185	0.00939747	lncRNA	co_expression	BnaA07g30430D	sp|Q9CAJ0|P2C16_ARATH Protein phosphatase 2C 16 OS=Arabidopsis thaliana GN=HAB1 PE=1 SV=1//0
LNC_003622	XLOC_071847	chrC05:28026738-28027621	1.7892	0.57986	1.62553	0.00185	0.00939747	lncRNA	co_expression	BnaC05g06630D	sp|Q9XFR5|SR30_ARATH Serine/arginine-rich splicing factor SR30 OS=Arabidopsis thaliana GN=SR30 PE=1 SV=1//1.54344e-93
LNC_003622	XLOC_071847	chrC05:28026738-28027621	1.7892	0.57986	1.62553	0.00185	0.00939747	lncRNA	co_expression	BnaC07g20530D	sp|Q9FIK0|PFKA2_ARATH ATP-dependent 6-phosphofructokinase 2 OS=Arabidopsis thaliana GN=PFK2 PE=1 SV=1//0
LNC_003622	XLOC_071847	chrC05:28026738-28027621	1.7892	0.57986	1.62553	0.00185	0.00939747	lncRNA	co_expression	BnaCnng40020D	sp|Q8GUM4|Y3739_ARATH Uncharacterized membrane protein At3g27390 OS=Arabidopsis thaliana GN=At3g27390 PE=1 SV=2//1.54441e-120
LNC_003622	XLOC_071847	chrC05:28026738-28027621	1.7892	0.57986	1.62553	0.00185	0.00939747	lncRNA	co_expression	BnaC05g48290D	sp|Q1PET6|ICML2_ARATH Probable isoprenylcysteine alpha-carbonyl methylesterase ICMEL2 OS=Arabidopsis thaliana GN=ICMEL2 PE=2 SV=1//0
LNC_003622	XLOC_071847	chrC05:28026738-28027621	1.7892	0.57986	1.62553	0.00185	0.00939747	lncRNA	co_expression	BnaA03g59400D	sp|Q42400|AAP1_ARATH Amino acid permease 1 OS=Arabidopsis thaliana GN=AAP1 PE=1 SV=1//0
LNC_003622	XLOC_071847	chrC05:28026738-28027621	1.7892	0.57986	1.62553	0.00185	0.00939747	lncRNA	co_expression	BnaC07g17260D	sp|Q4PE39|SEC23_USTMA Protein transport protein SEC23 OS=Ustilago maydis (strain 521 / FGSC 9021) GN=SEC23 PE=3 SV=1//0
LNC_003622	XLOC_071847	chrC05:28026738-28027621	1.7892	0.57986	1.62553	0.00185	0.00939747	lncRNA	co_expression	BnaA02g05540D	sp|Q94F58|NAC89_ARATH NAC domain-containing protein 89 OS=Arabidopsis thaliana GN=NAC089 PE=1 SV=1//0
LNC_003622	XLOC_071847	chrC05:28026738-28027621	1.7892	0.57986	1.62553	0.00185	0.00939747	lncRNA	co_expression	BnaA07g06460D	sp|O04420|URIC_ARATH Uricase OS=Arabidopsis thaliana GN=At2g26230 PE=1 SV=2//0
LNC_003622	XLOC_071847	chrC05:28026738-28027621	1.7892	0.57986	1.62553	0.00185	0.00939747	lncRNA	co_expression	BnaC06g06250D	sp|Q9MAH3|DJ1B_ARATH Protein DJ-1 homolog B OS=Arabidopsis thaliana GN=DJ1B PE=1 SV=1//0
LNC_003622	XLOC_071847	chrC05:28026738-28027621	1.7892	0.57986	1.62553	0.00185	0.00939747	lncRNA	co_expression	BnaC01g12260D	sp|A6P6W0|CASL1_CANSA Cannabidiolic acid synthase-like 1 OS=Cannabis sativa GN=CBDAS2 PE=2 SV=1//1.37367e-146
LNC_003622	XLOC_071847	chrC05:28026738-28027621	1.7892	0.57986	1.62553	0.00185	0.00939747	lncRNA	co_expression	BnaA06g01060D	-//-
LNC_003622	XLOC_071847	chrC05:28026738-28027621	1.7892	0.57986	1.62553	0.00185	0.00939747	lncRNA	co_expression	BnaA05g08070D	-//-
LNC_003622	XLOC_071847	chrC05:28026738-28027621	1.7892	0.57986	1.62553	0.00185	0.00939747	lncRNA	co_expression	BnaC08g01680D	sp|Q9LND7|SKI16_ARATH F-box protein SKIP16 OS=Arabidopsis thaliana GN=SKIP16 PE=1 SV=1//0
LNC_003622	XLOC_071847	chrC05:28026738-28027621	1.7892	0.57986	1.62553	0.00185	0.00939747	lncRNA	co_expression	BnaC04g38650D	sp|Q7G9P4|ALDO3_ARATH Abscisic-aldehyde oxidase OS=Arabidopsis thaliana GN=AAO3 PE=1 SV=1//0
LNC_003622	XLOC_071847	chrC05:28026738-28027621	1.7892	0.57986	1.62553	0.00185	0.00939747	lncRNA	co_expression	BnaC06g41440D	sp|Q9MAI5|ERF79_ARATH Ethylene-responsive transcription factor 8 OS=Arabidopsis thaliana GN=ERF8 PE=2 SV=1//5.95647e-30
LNC_003622	XLOC_071847	chrC05:28026738-28027621	1.7892	0.57986	1.62553	0.00185	0.00939747	lncRNA	co_expression	BnaC07g16390D	-//-
LNC_003622	XLOC_071847	chrC05:28026738-28027621	1.7892	0.57986	1.62553	0.00185	0.00939747	lncRNA	co_expression	BnaA10g21470D	sp|Q9LEU7|CIPK5_ARATH CBL-interacting serine/threonine-protein kinase 5 OS=Arabidopsis thaliana GN=CIPK5 PE=2 SV=1//0
LNC_003622	XLOC_071847	chrC05:28026738-28027621	1.7892	0.57986	1.62553	0.00185	0.00939747	lncRNA	co_expression	BnaC04g11470D	sp|Q56WD9|THIK2_ARATH 3-ketoacyl-CoA thiolase 2, peroxisomal OS=Arabidopsis thaliana GN=PED1 PE=1 SV=2//0
LNC_003622	XLOC_071847	chrC05:28026738-28027621	1.7892	0.57986	1.62553	0.00185	0.00939747	lncRNA	co_expression	BnaC03g18150D	sp|O48837|LRKS2_ARATH Receptor like protein kinase S.2 OS=Arabidopsis thaliana GN=LECRKS2 PE=2 SV=2//2.78012e-35
LNC_003622	XLOC_071847	chrC05:28026738-28027621	1.7892	0.57986	1.62553	0.00185	0.00939747	lncRNA	co_expression	BnaA03g34760D	-//-
LNC_003622	XLOC_071847	chrC05:28026738-28027621	1.7892	0.57986	1.62553	0.00185	0.00939747	lncRNA	co_expression	BnaC03g45990D	sp|Q9XIM7|CRPM1_ARATH Cold-regulated 413 plasma membrane protein 1 OS=Arabidopsis thaliana GN=COR413PM1 PE=2 SV=1//7.6819e-103
LNC_003622	XLOC_071847	chrC05:28026738-28027621	1.7892	0.57986	1.62553	0.00185	0.00939747	lncRNA	co_expression	BnaC06g23110D	sp|P42730|CLPB1_ARATH Chaperone protein ClpB1 OS=Arabidopsis thaliana GN=CLPB1 PE=1 SV=2//0
LNC_003622	XLOC_071847	chrC05:28026738-28027621	1.7892	0.57986	1.62553	0.00185	0.00939747	lncRNA	co_expression	BnaC04g01070D	sp|P42776|GBF3_ARATH G-box-binding factor 3 OS=Arabidopsis thaliana GN=GBF3 PE=1 SV=2//2.13142e-179
LNC_003622	XLOC_071847	chrC05:28026738-28027621	1.7892	0.57986	1.62553	0.00185	0.00939747	lncRNA	co_expression	BnaC06g01490D	sp|F4HWQ8|CVIF1_ARATH Cell wall / vacuolar inhibitor of fructosidase 1 OS=Arabidopsis thaliana GN=C/VIF1 PE=1 SV=1//2.22375e-86
LNC_003622	XLOC_071847	chrC05:28026738-28027621	1.7892	0.57986	1.62553	0.00185	0.00939747	lncRNA	co_expression	BnaA06g23500D	-//-
LNC_003622	XLOC_071847	chrC05:28026738-28027621	1.7892	0.57986	1.62553	0.00185	0.00939747	lncRNA	co_expression	BnaC03g32650D	sp|Q8GUH7|CSCLC_ARATH CSC1-like protein HYP1 OS=Arabidopsis thaliana GN=HYP1 PE=2 SV=1//0
LNC_003622	XLOC_071847	chrC05:28026738-28027621	1.7892	0.57986	1.62553	0.00185	0.00939747	lncRNA	co_expression	BnaC03g43990D	sp|Q9LV52|HSFC1_ARATH Heat stress transcription factor C-1 OS=Arabidopsis thaliana GN=HSFC1 PE=2 SV=1//9.17884e-124
LNC_003622	XLOC_071847	chrC05:28026738-28027621	1.7892	0.57986	1.62553	0.00185	0.00939747	lncRNA	co_expression	BnaC09g45580D	sp|Q9LEU7|CIPK5_ARATH CBL-interacting serine/threonine-protein kinase 5 OS=Arabidopsis thaliana GN=CIPK5 PE=2 SV=1//0
LNC_003622	XLOC_071847	chrC05:28026738-28027621	1.7892	0.57986	1.62553	0.00185	0.00939747	lncRNA	co_expression	BnaC08g13950D	sp|Q08448|YO059_YEAST Putative lipase YOR059C OS=Saccharomyces cerevisiae (strain ATCC 204508 / S288c) GN=YOR059C PE=1 SV=1//2.58601e-19
LNC_003622	XLOC_071847	chrC05:28026738-28027621	1.7892	0.57986	1.62553	0.00185	0.00939747	lncRNA	co_expression	BnaA06g04140D	sp|F4HWQ8|CVIF1_ARATH Cell wall / vacuolar inhibitor of fructosidase 1 OS=Arabidopsis thaliana GN=C/VIF1 PE=1 SV=1//1.90231e-81
LNC_003622	XLOC_071847	chrC05:28026738-28027621	1.7892	0.57986	1.62553	0.00185	0.00939747	lncRNA	co_expression	BnaA10g12140D	sp|Q9FIF5|P2C78_ARATH Probable protein phosphatase 2C 78 OS=Arabidopsis thaliana GN=At5g59220 PE=2 SV=1//0
LNC_003622	XLOC_071847	chrC05:28026738-28027621	1.7892	0.57986	1.62553	0.00185	0.00939747	lncRNA	co_expression	BnaA09g55990D	sp|Q80Y75|DJB13_MOUSE DnaJ homolog subfamily B member 13 OS=Mus musculus GN=Dnajb13 PE=2 SV=1//2.80728e-80
LNC_003622	XLOC_071847	chrC05:28026738-28027621	1.7892	0.57986	1.62553	0.00185	0.00939747	lncRNA	co_expression	BnaC09g49050D	sp|Q8LFU0|NFYAA_ARATH Nuclear transcription factor Y subunit A-10 OS=Arabidopsis thaliana GN=NFYA10 PE=2 SV=2//1.01257e-119
LNC_003622	XLOC_071847	chrC05:28026738-28027621	1.7892	0.57986	1.62553	0.00185	0.00939747	lncRNA	co_expression	BnaA09g21100D	sp|Q8L733|Y4121_ARATH Putative transferase At4g12130, mitochondrial OS=Arabidopsis thaliana GN=At4g12130 PE=1 SV=1//0
LNC_003622	XLOC_071847	chrC05:28026738-28027621	1.7892	0.57986	1.62553	0.00185	0.00939747	lncRNA	co_expression	BnaC06g06210D	-//-
LNC_003622	XLOC_071847	chrC05:28026738-28027621	1.7892	0.57986	1.62553	0.00185	0.00939747	lncRNA	co_expression	BnaA05g36620D	sp|Q9LIG0|Y3136_ARATH Clavaminate synthase-like protein At3g21360 OS=Arabidopsis thaliana GN=At3g21360 PE=1 SV=1//0
LNC_003622	XLOC_071847	chrC05:28026738-28027621	1.7892	0.57986	1.62553	0.00185	0.00939747	lncRNA	co_expression	BnaC06g29440D	sp|Q8LGG8|USPAL_ARATH Universal stress protein A-like protein OS=Arabidopsis thaliana GN=At3g01520 PE=1 SV=2//2.6312e-18
LNC_003622	XLOC_071847	chrC05:28026738-28027621	1.7892	0.57986	1.62553	0.00185	0.00939747	lncRNA	co_expression	BnaC06g00420D	sp|Q9M7Q4|AI5L5_ARATH ABSCISIC ACID-INSENSITIVE 5-like protein 5 OS=Arabidopsis thaliana GN=ABF2 PE=1 SV=1//2.08226e-46
LNC_003622	XLOC_071847	chrC05:28026738-28027621	1.7892	0.57986	1.62553	0.00185	0.00939747	lncRNA	co_expression	BnaC02g48590D	sp|Q9CR50|ZN363_MOUSE RING finger and CHY zinc finger domain-containing protein 1 OS=Mus musculus GN=Rchy1 PE=1 SV=1//1.00066e-72
LNC_003622	XLOC_071847	chrC05:28026738-28027621	1.7892	0.57986	1.62553	0.00185	0.00939747	lncRNA	co_expression	BnaC08g30850D	sp|O22150|SAU36_ARATH Auxin-responsive protein SAUR36 OS=Arabidopsis thaliana GN=SAUR36 PE=2 SV=1//1.79375e-40
LNC_003622	XLOC_071847	chrC05:28026738-28027621	1.7892	0.57986	1.62553	0.00185	0.00939747	lncRNA	co_expression	BnaC07g07770D	-//-
LNC_003622	XLOC_071847	chrC05:28026738-28027621	1.7892	0.57986	1.62553	0.00185	0.00939747	lncRNA	co_expression	BnaC03g41490D	sp|Q9LJX4|PUM5_ARATH Pumilio homolog 5 OS=Arabidopsis thaliana GN=APUM5 PE=1 SV=2//0
LNC_003622	XLOC_071847	chrC05:28026738-28027621	1.7892	0.57986	1.62553	0.00185	0.00939747	lncRNA	co_expression	BnaA10g29610D	-//-
LNC_003622	XLOC_071847	chrC05:28026738-28027621	1.7892	0.57986	1.62553	0.00185	0.00939747	lncRNA	co_expression	BnaC06g24420D	sp|Q8GXM7|ATHBX_ARATH Homeobox-leucine zipper protein ATHB-X OS=Arabidopsis thaliana GN=ATHB-X PE=2 SV=1//2.66092e-50
LNC_003622	XLOC_071847	chrC05:28026738-28027621	1.7892	0.57986	1.62553	0.00185	0.00939747	lncRNA	co_expression	BnaC07g25850D	sp|Q94F39|AFP3_ARATH Ninja-family protein AFP3 OS=Arabidopsis thaliana GN=AFP3 PE=1 SV=1//5.92448e-96
LNC_003622	XLOC_071847	chrC05:28026738-28027621	1.7892	0.57986	1.62553	0.00185	0.00939747	lncRNA	co_expression	BnaA08g00900D	sp|Q41247|AL7A1_BRANA Aldehyde dehydrogenase family 7 member A1 OS=Brassica napus GN=BTG-26 PE=1 SV=3//0
LNC_003622	XLOC_071847	chrC05:28026738-28027621	1.7892	0.57986	1.62553	0.00185	0.00939747	lncRNA	co_expression	BnaC03g21650D	-//-
LNC_003622	XLOC_071847	chrC05:28026738-28027621	1.7892	0.57986	1.62553	0.00185	0.00939747	lncRNA	co_expression	BnaC09g50920D	sp|Q9FXT6|PEX14_ARATH Peroxisomal membrane protein PEX14 OS=Arabidopsis thaliana GN=PEX14 PE=1 SV=2//0
LNC_003622	XLOC_071847	chrC05:28026738-28027621	1.7892	0.57986	1.62553	0.00185	0.00939747	lncRNA	co_expression	BnaC09g47020D	-//-
LNC_003622	XLOC_071847	chrC05:28026738-28027621	1.7892	0.57986	1.62553	0.00185	0.00939747	lncRNA	co_expression	BnaA02g29390D	sp|Q9LHA1|C8D11_ARATH Cytochrome P450 81D11 OS=Arabidopsis thaliana GN=CYP81D11 PE=2 SV=1//0
LNC_003622	XLOC_071847	chrC05:28026738-28027621	1.7892	0.57986	1.62553	0.00185	0.00939747	lncRNA	co_expression	BnaC07g22160D	sp|Q6R8G5|PHO15_ARATH Phosphate transporter PHO1 homolog 5 OS=Arabidopsis thaliana GN=PHO1-H5 PE=2 SV=2//0
LNC_003622	XLOC_071847	chrC05:28026738-28027621	1.7892	0.57986	1.62553	0.00185	0.00939747	lncRNA	co_expression	BnaC03g53640D	sp|P28186|RAE1C_ARATH Ras-related protein RABE1c OS=Arabidopsis thaliana GN=RABE1C PE=1 SV=1//2.53544e-130
LNC_003622	XLOC_071847	chrC05:28026738-28027621	1.7892	0.57986	1.62553	0.00185	0.00939747	lncRNA	co_expression	BnaC01g25440D	-//-
LNC_003622	XLOC_071847	chrC05:28026738-28027621	1.7892	0.57986	1.62553	0.00185	0.00939747	lncRNA	co_expression	BnaC06g16800D	sp|Q9LXT3|MBF1B_ARATH Multiprotein-bridging factor 1b OS=Arabidopsis thaliana GN=MBF1B PE=2 SV=1//2.73243e-92
LNC_003622	XLOC_071847	chrC05:28026738-28027621	1.7892	0.57986	1.62553	0.00185	0.00939747	lncRNA	co_expression	BnaC07g00030D	-//-
LNC_003622	XLOC_071847	chrC05:28026738-28027621	1.7892	0.57986	1.62553	0.00185	0.00939747	lncRNA	co_expression	BnaC01g25430D	sp|Q8LBB2|KING1_ARATH SNF1-related protein kinase regulatory subunit gamma-1 OS=Arabidopsis thaliana GN=KING1 PE=1 SV=2//0
LNC_003622	XLOC_071847	chrC05:28026738-28027621	1.7892	0.57986	1.62553	0.00185	0.00939747	lncRNA	co_expression	BnaC07g07130D	sp|Q9LV52|HSFC1_ARATH Heat stress transcription factor C-1 OS=Arabidopsis thaliana GN=HSFC1 PE=2 SV=1//3.33879e-146
LNC_003622	XLOC_071847	chrC05:28026738-28027621	1.7892	0.57986	1.62553	0.00185	0.00939747	lncRNA	co_expression	BnaA09g48800D	sp|Q8RXU4|THA1_ARATH Probable low-specificity L-threonine aldolase 1 OS=Arabidopsis thaliana GN=THA1 PE=1 SV=1//0
LNC_003622	XLOC_071847	chrC05:28026738-28027621	1.7892	0.57986	1.62553	0.00185	0.00939747	lncRNA	co_expression	BnaA06g00850D	sp|Q9C8L4|ETHE1_ARATH Persulfide dioxygenase ETHE1 homolog, mitochondrial OS=Arabidopsis thaliana GN=GLY3 PE=1 SV=3//5.37905e-167
LNC_003622	XLOC_071847	chrC05:28026738-28027621	1.7892	0.57986	1.62553	0.00185	0.00939747	lncRNA	co_expression	BnaA07g05600D	sp|Q9LV58|MBF1C_ARATH Multiprotein-bridging factor 1c OS=Arabidopsis thaliana GN=MBF1C PE=1 SV=1//3.07796e-95
LNC_003622	XLOC_071847	chrC05:28026738-28027621	1.7892	0.57986	1.62553	0.00185	0.00939747	lncRNA	co_expression	BnaA03g09530D	sp|Q9LLR7|NLTP3_ARATH Non-specific lipid-transfer protein 3 OS=Arabidopsis thaliana GN=LTP3 PE=3 SV=1//3.24877e-64
LNC_003622	XLOC_071847	chrC05:28026738-28027621	1.7892	0.57986	1.62553	0.00185	0.00939747	lncRNA	co_expression	BnaCnng01330D	sp|Q9S6Z8|KCO5_ARATH Two-pore potassium channel 5 OS=Arabidopsis thaliana GN=TPK5 PE=1 SV=1//0
LNC_003622	XLOC_071847	chrC05:28026738-28027621	1.7892	0.57986	1.62553	0.00185	0.00939747	lncRNA	co_expression	BnaCnng40810D	sp|F4KBF3|AAE17_ARATH Probable acyl-activating enzyme 17, peroxisomal OS=Arabidopsis thaliana GN=AAE17 PE=2 SV=1//0
LNC_003622	XLOC_071847	chrC05:28026738-28027621	1.7892	0.57986	1.62553	0.00185	0.00939747	lncRNA	co_expression	BnaC04g18440D	sp|Q42400|AAP1_ARATH Amino acid permease 1 OS=Arabidopsis thaliana GN=AAP1 PE=1 SV=1//0
LNC_003622	XLOC_071847	chrC05:28026738-28027621	1.7892	0.57986	1.62553	0.00185	0.00939747	lncRNA	co_expression	BnaC07g11320D	-//-
LNC_003622	XLOC_071847	chrC05:28026738-28027621	1.7892	0.57986	1.62553	0.00185	0.00939747	lncRNA	co_expression	BnaC06g25430D	sp|Q9LQ98|AFP1_ARATH Ninja-family protein AFP1 OS=Arabidopsis thaliana GN=AFP1 PE=1 SV=1//6.34418e-146
LNC_003622	XLOC_071847	chrC05:28026738-28027621	1.7892	0.57986	1.62553	0.00185	0.00939747	lncRNA	co_expression	BnaC03g37680D	sp|Q9LHA8|MD37C_ARATH Probable mediator of RNA polymerase II transcription subunit 37c OS=Arabidopsis thaliana GN=MED37C PE=1 SV=1//0
LNC_003622	XLOC_071847	chrC05:28026738-28027621	1.7892	0.57986	1.62553	0.00185	0.00939747	lncRNA	co_expression	BnaC04g53560D	sp|O80944|AKRC8_ARATH Aldo-keto reductase family 4 member C8 OS=Arabidopsis thaliana GN=AKR4C8 PE=1 SV=2//0
LNC_003622	XLOC_071847	chrC05:28026738-28027621	1.7892	0.57986	1.62553	0.00185	0.00939747	lncRNA	co_expression	BnaA09g53100D	sp|Q9SGU9|MGL_ARATH Methionine gamma-lyase OS=Arabidopsis thaliana GN=MGL PE=1 SV=1//0
LNC_003622	XLOC_071847	chrC05:28026738-28027621	1.7892	0.57986	1.62553	0.00185	0.00939747	lncRNA	co_expression	BnaCnng23260D	sp|Q9M111|SUS3_ARATH Sucrose synthase 3 OS=Arabidopsis thaliana GN=SUS3 PE=1 SV=1//0
LNC_003622	XLOC_071847	chrC05:28026738-28027621	1.7892	0.57986	1.62553	0.00185	0.00939747	lncRNA	co_expression	BnaA03g52860D	sp|Q9M069|E137_ARATH Glucan endo-1,3-beta-glucosidase 7 OS=Arabidopsis thaliana GN=At4g34480 PE=1 SV=2//0
LNC_003622	XLOC_071847	chrC05:28026738-28027621	1.7892	0.57986	1.62553	0.00185	0.00939747	lncRNA	co_expression	BnaA05g11020D	sp|Q9SL03|CALS2_ARATH Callose synthase 2 OS=Arabidopsis thaliana GN=CALS2 PE=2 SV=3//0
LNC_003622	XLOC_071847	chrC05:28026738-28027621	1.7892	0.57986	1.62553	0.00185	0.00939747	lncRNA	co_expression	BnaA07g32390D	sp|Q8VYI3|ECH2_ARATH Enoyl-CoA hydratase 2, peroxisomal OS=Arabidopsis thaliana GN=ECH2 PE=1 SV=1//0
LNC_003622	XLOC_071847	chrC05:28026738-28027621	1.7892	0.57986	1.62553	0.00185	0.00939747	lncRNA	co_expression	BnaAnng21080D	sp|D1ZKF3|AMPP1_SORMK Probable Xaa-Pro aminopeptidase P OS=Sordaria macrospora (strain ATCC MYA-333 / DSM 997 / K(L3346) / K-hell) GN=AMPP PE=3 SV=1//0
LNC_003622	XLOC_071847	chrC05:28026738-28027621	1.7892	0.57986	1.62553	0.00185	0.00939747	lncRNA	co_expression	BnaC06g22060D	sp|Q94CH8|EXL1_ARATH GDSL esterase/lipase EXL1 OS=Arabidopsis thaliana GN=EXL1 PE=2 SV=1//0
LNC_003622	XLOC_071847	chrC05:28026738-28027621	1.7892	0.57986	1.62553	0.00185	0.00939747	lncRNA	co_expression	BnaC06g06420D	sp|Q9C8L4|ETHE1_ARATH Persulfide dioxygenase ETHE1 homolog, mitochondrial OS=Arabidopsis thaliana GN=GLY3 PE=1 SV=3//2.6498e-170
LNC_003622	XLOC_071847	chrC05:28026738-28027621	1.7892	0.57986	1.62553	0.00185	0.00939747	lncRNA	co_expression	BnaC07g29150D	sp|Q08298|RD22_ARATH Dehydration-responsive protein RD22 OS=Arabidopsis thaliana GN=RD22 PE=2 SV=1//0
LNC_003622	XLOC_071847	chrC05:28026738-28027621	1.7892	0.57986	1.62553	0.00185	0.00939747	lncRNA	co_expression	BnaCnng75810D	sp|P43903|QOR_PSEAE Quinone oxidoreductase OS=Pseudomonas aeruginosa (strain ATCC 15692 / PAO1 / 1C / PRS 101 / LMG 12228) GN=qor PE=3 SV=2//4.10851e-32
LNC_003622	XLOC_071847	chrC05:28026738-28027621	1.7892	0.57986	1.62553	0.00185	0.00939747	lncRNA	co_expression	BnaC09g45240D	sp|Q8L7E5|WIT1_ARATH WPP domain-interacting tail-anchored protein 1 OS=Arabidopsis thaliana GN=WIT1 PE=1 SV=2//0
LNC_003622	XLOC_071847	chrC05:28026738-28027621	1.7892	0.57986	1.62553	0.00185	0.00939747	lncRNA	co_expression	BnaA05g03050D	sp|Q9SJH7|CISY3_ARATH Citrate synthase 3, peroxisomal OS=Arabidopsis thaliana GN=CSY3 PE=2 SV=1//0
LNC_003622	XLOC_071847	chrC05:28026738-28027621	1.7892	0.57986	1.62553	0.00185	0.00939747	lncRNA	co_expression	BnaA02g32110D	sp|P48000|KNAT3_ARATH Homeobox protein knotted-1-like 3 OS=Arabidopsis thaliana GN=KNAT3 PE=1 SV=1//0
LNC_003622	XLOC_071847	chrC05:28026738-28027621	1.7892	0.57986	1.62553	0.00185	0.00939747	lncRNA	co_expression	BnaC09g42760D	sp|Q9S7E4|FDH_ARATH Formate dehydrogenase, mitochondrial OS=Arabidopsis thaliana GN=FDH1 PE=1 SV=1//0
LNC_003622	XLOC_071847	chrC05:28026738-28027621	1.7892	0.57986	1.62553	0.00185	0.00939747	lncRNA	co_expression	BnaA05g10200D	sp|O22788|PXG3_ARATH Probable peroxygenase 3 OS=Arabidopsis thaliana GN=PXG3 PE=1 SV=1//6.25582e-145
LNC_003622	XLOC_071847	chrC05:28026738-28027621	1.7892	0.57986	1.62553	0.00185	0.00939747	lncRNA	co_expression	BnaUnng04150D	-//-
LNC_003622	XLOC_071847	chrC05:28026738-28027621	1.7892	0.57986	1.62553	0.00185	0.00939747	lncRNA	co_expression	BnaA03g39660D	sp|F4KBF3|AAE17_ARATH Probable acyl-activating enzyme 17, peroxisomal OS=Arabidopsis thaliana GN=AAE17 PE=2 SV=1//0
LNC_003622	XLOC_071847	chrC05:28026738-28027621	1.7892	0.57986	1.62553	0.00185	0.00939747	lncRNA	co_expression	BnaA03g57280D	-//-
LNC_003622	XLOC_071847	chrC05:28026738-28027621	1.7892	0.57986	1.62553	0.00185	0.00939747	lncRNA	co_expression	BnaA10g19070D	sp|Q9S7E4|FDH_ARATH Formate dehydrogenase, mitochondrial OS=Arabidopsis thaliana GN=FDH1 PE=1 SV=1//0
LNC_003622	XLOC_071847	chrC05:28026738-28027621	1.7892	0.57986	1.62553	0.00185	0.00939747	lncRNA	co_expression	BnaA09g26040D	sp|Q84JP1|NFYA7_ARATH Nuclear transcription factor Y subunit A-7 OS=Arabidopsis thaliana GN=NFYA7 PE=2 SV=1//1.99263e-79
LNC_003622	XLOC_071847	chrC05:28026738-28027621	1.7892	0.57986	1.62553	0.00185	0.00939747	lncRNA	co_expression	BnaA08g28460D	sp|Q9LND7|SKI16_ARATH F-box protein SKIP16 OS=Arabidopsis thaliana GN=SKIP16 PE=1 SV=1//0
LNC_003622	XLOC_071847	chrC05:28026738-28027621	1.7892	0.57986	1.62553	0.00185	0.00939747	lncRNA	co_expression	BnaUnng00130D	sp|P37707|B2_DAUCA B2 protein OS=Daucus carota PE=2 SV=1//8.72156e-82
LNC_003622	XLOC_071847	chrC05:28026738-28027621	1.7892	0.57986	1.62553	0.00185	0.00939747	lncRNA	co_expression	BnaC04g32910D	-//-
LNC_003980	XLOC_079107	chrC06:25237980-25238277	0	2.09034	#NAME?	0.0008	0.004676	lncRNA	co_expression	BnaC02g40040D	sp|F4K2R6|CB60G_ARATH Calmodulin-binding protein 60 G OS=Arabidopsis thaliana GN=CBP60G PE=1 SV=1//0
LNC_004839	XLOC_093758	chrC09:661400-662349	31.5692	16.0293	0.977805	5e-05	0.000411163	lncRNA	co_expression	BnaA05g02520D	sp|Q8LGB6|ZED1_ARATH Non-functional pseudokinase ZED1 OS=Arabidopsis thaliana GN=ZED1 PE=1 SV=1//6.30403e-64
LNC_004839	XLOC_093758	chrC09:661400-662349	31.5692	16.0293	0.977805	5e-05	0.000411163	lncRNA	co_expression	BnaC08g15120D	sp|Q9FLQ4|ODO2A_ARATH Dihydrolipoyllysine-residue succinyltransferase component of 2-oxoglutarate dehydrogenase complex 1, mitochondrial OS=Arabidopsis thaliana GN=At5g55070 PE=2 SV=1//1.7583e-32
LNC_004839	XLOC_093758	chrC09:661400-662349	31.5692	16.0293	0.977805	5e-05	0.000411163	lncRNA	co_expression	BnaC05g06520D	sp|Q8L4B2|NFYC9_ARATH Nuclear transcription factor Y subunit C-9 OS=Arabidopsis thaliana GN=NFYC9 PE=2 SV=1//2.15833e-84
LNC_004839	XLOC_093758	chrC09:661400-662349	31.5692	16.0293	0.977805	5e-05	0.000411163	lncRNA	co_expression	BnaC09g53890D	sp|F4JKK0|SUD1_ARATH Probable E3 ubiquitin ligase SUD1 OS=Arabidopsis thaliana GN=SUD1 PE=1 SV=1//6.16629e-06
LNC_004839	XLOC_093758	chrC09:661400-662349	31.5692	16.0293	0.977805	5e-05	0.000411163	lncRNA	co_expression	BnaC09g46770D	sp|Q9FIB4|AB2F_ARATH ABC transporter F family member 2 OS=Arabidopsis thaliana GN=ABCF2 PE=3 SV=2//0
LNC_004839	XLOC_093758	chrC09:661400-662349	31.5692	16.0293	0.977805	5e-05	0.000411163	lncRNA	co_expression	BnaC08g36060D	sp|Q9SKR2|SYT1_ARATH Synaptotagmin-1 OS=Arabidopsis thaliana GN=SYT1 PE=1 SV=2//0
LNC_004839	XLOC_093758	chrC09:661400-662349	31.5692	16.0293	0.977805	5e-05	0.000411163	lncRNA	co_expression	BnaC04g01070D	sp|P42776|GBF3_ARATH G-box-binding factor 3 OS=Arabidopsis thaliana GN=GBF3 PE=1 SV=2//2.13142e-179
LNC_004839	XLOC_093758	chrC09:661400-662349	31.5692	16.0293	0.977805	5e-05	0.000411163	lncRNA	co_expression	BnaA03g38950D	sp|Q9XIM7|CRPM1_ARATH Cold-regulated 413 plasma membrane protein 1 OS=Arabidopsis thaliana GN=COR413PM1 PE=2 SV=1//1.29835e-103
LNC_004839	XLOC_093758	chrC09:661400-662349	31.5692	16.0293	0.977805	5e-05	0.000411163	lncRNA	co_expression	BnaA05g36380D	-//-
LNC_004839	XLOC_093758	chrC09:661400-662349	31.5692	16.0293	0.977805	5e-05	0.000411163	lncRNA	co_expression	BnaC08g28530D	-//-
LNC_004839	XLOC_093758	chrC09:661400-662349	31.5692	16.0293	0.977805	5e-05	0.000411163	lncRNA	co_expression	BnaA06g04140D	sp|F4HWQ8|CVIF1_ARATH Cell wall / vacuolar inhibitor of fructosidase 1 OS=Arabidopsis thaliana GN=C/VIF1 PE=1 SV=1//1.90231e-81
LNC_004839	XLOC_093758	chrC09:661400-662349	31.5692	16.0293	0.977805	5e-05	0.000411163	lncRNA	co_expression	BnaCnng31240D	-//-
LNC_004839	XLOC_093758	chrC09:661400-662349	31.5692	16.0293	0.977805	5e-05	0.000411163	lncRNA	co_expression	BnaC01g23230D	sp|Q96328|SAC8_ARATH Phosphoinositide phosphatase SAC8 OS=Arabidopsis thaliana GN=SAC8 PE=2 SV=1//0
LNC_004839	XLOC_093758	chrC09:661400-662349	31.5692	16.0293	0.977805	5e-05	0.000411163	lncRNA	co_expression	BnaC07g45950D	sp|Q9FYB5|DNJ11_ARATH Chaperone protein dnaJ 11, chloroplastic OS=Arabidopsis thaliana GN=ATJ11 PE=1 SV=2//5.17903e-74
LNC_004839	XLOC_093758	chrC09:661400-662349	31.5692	16.0293	0.977805	5e-05	0.000411163	lncRNA	co_expression	BnaC07g44670D	sp|Q9M7Q3|AI5L6_ARATH ABSCISIC ACID-INSENSITIVE 5-like protein 6 OS=Arabidopsis thaliana GN=ABF3 PE=1 SV=1//6.73492e-174
LNC_004839	XLOC_093758	chrC09:661400-662349	31.5692	16.0293	0.977805	5e-05	0.000411163	lncRNA	co_expression	BnaA06g15140D	sp|Q9LPL5|ODBA1_ARATH 2-oxoisovalerate dehydrogenase subunit alpha 1, mitochondrial OS=Arabidopsis thaliana GN=At1g21400 PE=2 SV=1//0
LNC_004839	XLOC_093758	chrC09:661400-662349	31.5692	16.0293	0.977805	5e-05	0.000411163	lncRNA	co_expression	BnaC03g53640D	sp|P28186|RAE1C_ARATH Ras-related protein RABE1c OS=Arabidopsis thaliana GN=RABE1C PE=1 SV=1//2.53544e-130
LNC_004839	XLOC_093758	chrC09:661400-662349	31.5692	16.0293	0.977805	5e-05	0.000411163	lncRNA	co_expression	BnaC06g04380D	sp|Q9C690|BH122_ARATH Transcription factor bHLH122 OS=Arabidopsis thaliana GN=BHLH122 PE=1 SV=1//0
LNC_004839	XLOC_093758	chrC09:661400-662349	31.5692	16.0293	0.977805	5e-05	0.000411163	lncRNA	co_expression	BnaC08g32100D	sp|Q3EAF9|P2C49_ARATH Probable protein phosphatase 2C 49 OS=Arabidopsis thaliana GN=At3g62260 PE=2 SV=1//0
LNC_004839	XLOC_093758	chrC09:661400-662349	31.5692	16.0293	0.977805	5e-05	0.000411163	lncRNA	co_expression	BnaC06g20270D	-//-
LNC_004839	XLOC_093758	chrC09:661400-662349	31.5692	16.0293	0.977805	5e-05	0.000411163	lncRNA	co_expression	BnaA10g11760D	sp|Q9FDX1|SKIP1_ARATH F-box protein SKIP1 OS=Arabidopsis thaliana GN=SKIP1 PE=1 SV=1//0
LNC_004839	XLOC_093758	chrC09:661400-662349	31.5692	16.0293	0.977805	5e-05	0.000411163	lncRNA	co_expression	BnaA07g24330D	sp|Q9LQ98|AFP1_ARATH Ninja-family protein AFP1 OS=Arabidopsis thaliana GN=AFP1 PE=1 SV=1//5.94767e-128
LNC_004839	XLOC_093758	chrC09:661400-662349	31.5692	16.0293	0.977805	5e-05	0.000411163	lncRNA	co_expression	BnaA09g36850D	-//-
LNC_004839	XLOC_093758	chrC09:661400-662349	31.5692	16.0293	0.977805	5e-05	0.000411163	lncRNA	co_expression	BnaA07g30430D	sp|Q9CAJ0|P2C16_ARATH Protein phosphatase 2C 16 OS=Arabidopsis thaliana GN=HAB1 PE=1 SV=1//0
LNC_004839	XLOC_093758	chrC09:661400-662349	31.5692	16.0293	0.977805	5e-05	0.000411163	lncRNA	co_expression	BnaA03g16790D	sp|Q9LF92|P2A15_ARATH F-box protein PP2-A15 OS=Arabidopsis thaliana GN=PP2A15 PE=2 SV=1//6.11268e-168
LNC_004839	XLOC_093758	chrC09:661400-662349	31.5692	16.0293	0.977805	5e-05	0.000411163	lncRNA	co_expression	BnaC09g33480D	sp|Q9FDX1|SKIP1_ARATH F-box protein SKIP1 OS=Arabidopsis thaliana GN=SKIP1 PE=1 SV=1//0
LNC_004839	XLOC_093758	chrC09:661400-662349	31.5692	16.0293	0.977805	5e-05	0.000411163	lncRNA	co_expression	BnaC05g06630D	sp|Q9XFR5|SR30_ARATH Serine/arginine-rich splicing factor SR30 OS=Arabidopsis thaliana GN=SR30 PE=1 SV=1//1.54344e-93
LNC_004839	XLOC_093758	chrC09:661400-662349	31.5692	16.0293	0.977805	5e-05	0.000411163	lncRNA	co_expression	BnaC07g45180D	sp|Q8L4M6|GATA3_ARATH GATA transcription factor 3 OS=Arabidopsis thaliana GN=GATA3 PE=2 SV=2//1.21318e-136
LNC_004839	XLOC_093758	chrC09:661400-662349	31.5692	16.0293	0.977805	5e-05	0.000411163	lncRNA	co_expression	BnaA06g03900D	sp|Q9LI74|CHUP1_ARATH Protein CHUP1, chloroplastic OS=Arabidopsis thaliana GN=CHUP1 PE=1 SV=1//7.11442e-78
LNC_004839	XLOC_093758	chrC09:661400-662349	31.5692	16.0293	0.977805	5e-05	0.000411163	lncRNA	co_expression	BnaC02g48590D	sp|Q9CR50|ZN363_MOUSE RING finger and CHY zinc finger domain-containing protein 1 OS=Mus musculus GN=Rchy1 PE=1 SV=1//1.00066e-72
LNC_004839	XLOC_093758	chrC09:661400-662349	31.5692	16.0293	0.977805	5e-05	0.000411163	lncRNA	co_expression	BnaA04g00500D	sp|Q9M276|ATB12_ARATH Homeobox-leucine zipper protein ATHB-12 OS=Arabidopsis thaliana GN=ATHB-12 PE=2 SV=1//5.96648e-111
LNC_004839	XLOC_093758	chrC09:661400-662349	31.5692	16.0293	0.977805	5e-05	0.000411163	lncRNA	co_expression	BnaC05g14290D	sp|Q6AYI2|KLDC3_RAT Kelch domain-containing protein 3 OS=Rattus norvegicus GN=Klhdc3 PE=2 SV=1//5.47515e-10
LNC_004839	XLOC_093758	chrC09:661400-662349	31.5692	16.0293	0.977805	5e-05	0.000411163	lncRNA	co_expression	BnaAnng21800D	sp|Q9SJM6|SAP4_ARATH Zinc finger A20 and AN1 domain-containing stress-associated protein 4 OS=Arabidopsis thaliana GN=SAP4 PE=1 SV=1//1.05107e-70
LNC_004839	XLOC_093758	chrC09:661400-662349	31.5692	16.0293	0.977805	5e-05	0.000411163	lncRNA	co_expression	BnaC05g24920D	sp|Q9LPI5|CID11_ARATH Polyadenylate-binding protein-interacting protein 11 OS=Arabidopsis thaliana GN=CID11 PE=2 SV=1//0
LNC_004839	XLOC_093758	chrC09:661400-662349	31.5692	16.0293	0.977805	5e-05	0.000411163	lncRNA	co_expression	BnaA08g10540D	sp|O82743|AGL19_ARATH Agamous-like MADS-box protein AGL19 OS=Arabidopsis thaliana GN=AGL19 PE=1 SV=1//2.64347e-118
LNC_004839	XLOC_093758	chrC09:661400-662349	31.5692	16.0293	0.977805	5e-05	0.000411163	lncRNA	co_expression	BnaC04g39750D	-//-
LNC_004839	XLOC_093758	chrC09:661400-662349	31.5692	16.0293	0.977805	5e-05	0.000411163	lncRNA	co_expression	BnaC06g26780D	sp|Q9FYF7|Y1736_ARATH REF/SRPP-like protein At1g67360 OS=Arabidopsis thaliana GN=At1g67360 PE=2 SV=1//4.76196e-103
LNC_004839	XLOC_093758	chrC09:661400-662349	31.5692	16.0293	0.977805	5e-05	0.000411163	lncRNA	co_expression	BnaA05g01520D	sp|P42776|GBF3_ARATH G-box-binding factor 3 OS=Arabidopsis thaliana GN=GBF3 PE=1 SV=2//7.11665e-173
LNC_004839	XLOC_093758	chrC09:661400-662349	31.5692	16.0293	0.977805	5e-05	0.000411163	lncRNA	co_expression	BnaA05g21040D	sp|Q9LJL9|CAMK2_ARATH CDPK-related kinase 2 OS=Arabidopsis thaliana GN=CRK2 PE=1 SV=1//0
LNC_004839	XLOC_093758	chrC09:661400-662349	31.5692	16.0293	0.977805	5e-05	0.000411163	lncRNA	co_expression	BnaC07g17260D	sp|Q4PE39|SEC23_USTMA Protein transport protein SEC23 OS=Ustilago maydis (strain 521 / FGSC 9021) GN=SEC23 PE=3 SV=1//0
LNC_004839	XLOC_093758	chrC09:661400-662349	31.5692	16.0293	0.977805	5e-05	0.000411163	lncRNA	co_expression	BnaA07g00960D	sp|O82199|C3H20_ARATH Zinc finger CCCH domain-containing protein 20 OS=Arabidopsis thaliana GN=At2g19810 PE=2 SV=1//7.2116e-150
LNC_004839	XLOC_093758	chrC09:661400-662349	31.5692	16.0293	0.977805	5e-05	0.000411163	lncRNA	co_expression	BnaC05g31840D	sp|Q9LJX4|PUM5_ARATH Pumilio homolog 5 OS=Arabidopsis thaliana GN=APUM5 PE=1 SV=2//0
LNC_004839	XLOC_093758	chrC09:661400-662349	31.5692	16.0293	0.977805	5e-05	0.000411163	lncRNA	co_expression	BnaC05g05540D	sp|Q9LQQ8|RLCK7_ARATH Probable serine/threonine-protein kinase RLCKVII OS=Arabidopsis thaliana GN=At1g07870 PE=2 SV=1//0
LNC_004839	XLOC_093758	chrC09:661400-662349	31.5692	16.0293	0.977805	5e-05	0.000411163	lncRNA	co_expression	BnaC05g04090D	-//-
LNC_004839	XLOC_093758	chrC09:661400-662349	31.5692	16.0293	0.977805	5e-05	0.000411163	lncRNA	co_expression	BnaC04g11110D	sp|O22788|PXG3_ARATH Probable peroxygenase 3 OS=Arabidopsis thaliana GN=PXG3 PE=1 SV=1//1.34424e-144
LNC_004839	XLOC_093758	chrC09:661400-662349	31.5692	16.0293	0.977805	5e-05	0.000411163	lncRNA	co_expression	BnaC03g73540D	sp|Q84WU2|UBP13_ARATH Ubiquitin carboxyl-terminal hydrolase 13 OS=Arabidopsis thaliana GN=UBP13 PE=1 SV=1//0
LNC_004839	XLOC_093758	chrC09:661400-662349	31.5692	16.0293	0.977805	5e-05	0.000411163	lncRNA	co_expression	BnaA03g20840D	-//-
LNC_004839	XLOC_093758	chrC09:661400-662349	31.5692	16.0293	0.977805	5e-05	0.000411163	lncRNA	co_expression	BnaA06g10360D	sp|Q8N1E6|FXL14_HUMAN F-box/LRR-repeat protein 14 OS=Homo sapiens GN=FBXL14 PE=1 SV=1//1.79314e-09
LNC_004839	XLOC_093758	chrC09:661400-662349	31.5692	16.0293	0.977805	5e-05	0.000411163	lncRNA	co_expression	BnaC07g29220D	sp|Q92576|PHF3_HUMAN PHD finger protein 3 OS=Homo sapiens GN=PHF3 PE=1 SV=3//6.86886e-18
LNC_004839	XLOC_093758	chrC09:661400-662349	31.5692	16.0293	0.977805	5e-05	0.000411163	lncRNA	co_expression	BnaCnng44750D	sp|P20649|PMA1_ARATH ATPase 1, plasma membrane-type OS=Arabidopsis thaliana GN=AHA1 PE=1 SV=3//0
LNC_004839	XLOC_093758	chrC09:661400-662349	31.5692	16.0293	0.977805	5e-05	0.000411163	lncRNA	co_expression	BnaC05g33570D	sp|Q9M7Q5|AI5L4_ARATH ABSCISIC ACID-INSENSITIVE 5-like protein 4 OS=Arabidopsis thaliana GN=ABF1 PE=1 SV=1//1.1818e-99
LNC_004839	XLOC_093758	chrC09:661400-662349	31.5692	16.0293	0.977805	5e-05	0.000411163	lncRNA	co_expression	BnaC09g44520D	sp|Q9FI14|TAO1_ARATH Disease resistance protein TAO1 OS=Arabidopsis thaliana GN=TAO1 PE=3 SV=1//3.26363e-16
LNC_004839	XLOC_093758	chrC09:661400-662349	31.5692	16.0293	0.977805	5e-05	0.000411163	lncRNA	co_expression	BnaA08g02470D	sp|Q8BGC4|ZADH2_MOUSE Zinc-binding alcohol dehydrogenase domain-containing protein 2 OS=Mus musculus GN=Zadh2 PE=1 SV=1//2.25593e-92
LNC_004839	XLOC_093758	chrC09:661400-662349	31.5692	16.0293	0.977805	5e-05	0.000411163	lncRNA	co_expression	BnaC09g49790D	sp|Q42569|C90A1_ARATH Cytochrome P450 90A1 OS=Arabidopsis thaliana GN=CYP90A1 PE=2 SV=1//0
LNC_004839	XLOC_093758	chrC09:661400-662349	31.5692	16.0293	0.977805	5e-05	0.000411163	lncRNA	co_expression	BnaC08g01680D	sp|Q9LND7|SKI16_ARATH F-box protein SKIP16 OS=Arabidopsis thaliana GN=SKIP16 PE=1 SV=1//0
LNC_004839	XLOC_093758	chrC09:661400-662349	31.5692	16.0293	0.977805	5e-05	0.000411163	lncRNA	co_expression	BnaA03g39660D	sp|F4KBF3|AAE17_ARATH Probable acyl-activating enzyme 17, peroxisomal OS=Arabidopsis thaliana GN=AAE17 PE=2 SV=1//0
LNC_004839	XLOC_093758	chrC09:661400-662349	31.5692	16.0293	0.977805	5e-05	0.000411163	lncRNA	co_expression	BnaA04g26760D	sp|Q9LXS1|MTPA2_ARATH Metal tolerance protein A2 OS=Arabidopsis thaliana GN=MTPA2 PE=2 SV=2//4.56955e-167
LNC_004839	XLOC_093758	chrC09:661400-662349	31.5692	16.0293	0.977805	5e-05	0.000411163	lncRNA	co_expression	BnaCnng47410D	sp|Q9LPL5|ODBA1_ARATH 2-oxoisovalerate dehydrogenase subunit alpha 1, mitochondrial OS=Arabidopsis thaliana GN=At1g21400 PE=2 SV=1//0
LNC_004839	XLOC_093758	chrC09:661400-662349	31.5692	16.0293	0.977805	5e-05	0.000411163	lncRNA	co_expression	BnaA09g53820D	sp|Q5BPL5|EI24_ARATH Protein EI24 homolog OS=Arabidopsis thaliana GN=At4g06676 PE=2 SV=1//0
LNC_004839	XLOC_093758	chrC09:661400-662349	31.5692	16.0293	0.977805	5e-05	0.000411163	lncRNA	co_expression	BnaC09g50530D	sp|Q84K00|NAC78_ARATH NAC domain-containing protein 78 OS=Arabidopsis thaliana GN=NAC078 PE=2 SV=2//0
LNC_004839	XLOC_093758	chrC09:661400-662349	31.5692	16.0293	0.977805	5e-05	0.000411163	lncRNA	co_expression	BnaCnng56610D	sp|P47082|AVT1_YEAST Vacuolar amino acid transporter 1 OS=Saccharomyces cerevisiae (strain ATCC 204508 / S288c) GN=AVT1 PE=1 SV=1//5.32421e-30
LNC_004839	XLOC_093758	chrC09:661400-662349	31.5692	16.0293	0.977805	5e-05	0.000411163	lncRNA	co_expression	BnaCnng16060D	sp|Q94KI8|TPC1_ARATH Two pore calcium channel protein 1 OS=Arabidopsis thaliana GN=TPC1 PE=1 SV=1//4.01079e-61
LNC_004839	XLOC_093758	chrC09:661400-662349	31.5692	16.0293	0.977805	5e-05	0.000411163	lncRNA	co_expression	BnaC03g18150D	sp|O48837|LRKS2_ARATH Receptor like protein kinase S.2 OS=Arabidopsis thaliana GN=LECRKS2 PE=2 SV=2//2.78012e-35
LNC_004839	XLOC_093758	chrC09:661400-662349	31.5692	16.0293	0.977805	5e-05	0.000411163	lncRNA	co_expression	BnaA09g26040D	sp|Q84JP1|NFYA7_ARATH Nuclear transcription factor Y subunit A-7 OS=Arabidopsis thaliana GN=NFYA7 PE=2 SV=1//1.99263e-79
LNC_004839	XLOC_093758	chrC09:661400-662349	31.5692	16.0293	0.977805	5e-05	0.000411163	lncRNA	co_expression	BnaAnng05430D	sp|P31582|RAF2A_ARATH Ras-related protein RABF2a OS=Arabidopsis thaliana GN=RABF2A PE=1 SV=1//7.04062e-131
LNC_004839	XLOC_093758	chrC09:661400-662349	31.5692	16.0293	0.977805	5e-05	0.000411163	lncRNA	co_expression	BnaC01g25430D	sp|Q8LBB2|KING1_ARATH SNF1-related protein kinase regulatory subunit gamma-1 OS=Arabidopsis thaliana GN=KING1 PE=1 SV=2//0
LNC_004839	XLOC_093758	chrC09:661400-662349	31.5692	16.0293	0.977805	5e-05	0.000411163	lncRNA	co_expression	BnaC01g12260D	sp|A6P6W0|CASL1_CANSA Cannabidiolic acid synthase-like 1 OS=Cannabis sativa GN=CBDAS2 PE=2 SV=1//1.37367e-146
LNC_004839	XLOC_093758	chrC09:661400-662349	31.5692	16.0293	0.977805	5e-05	0.000411163	lncRNA	co_expression	BnaA07g22650D	sp|Q9C942|CSE_ARATH Caffeoylshikimate esterase OS=Arabidopsis thaliana GN=CSE PE=1 SV=1//1.47355e-34
LNC_004839	XLOC_093758	chrC09:661400-662349	31.5692	16.0293	0.977805	5e-05	0.000411163	lncRNA	co_expression	BnaC03g18140D	sp|O48837|LRKS2_ARATH Receptor like protein kinase S.2 OS=Arabidopsis thaliana GN=LECRKS2 PE=2 SV=2//2.5542e-49
LNC_004839	XLOC_093758	chrC09:661400-662349	31.5692	16.0293	0.977805	5e-05	0.000411163	lncRNA	co_expression	BnaC03g45990D	sp|Q9XIM7|CRPM1_ARATH Cold-regulated 413 plasma membrane protein 1 OS=Arabidopsis thaliana GN=COR413PM1 PE=2 SV=1//7.6819e-103
LNC_004839	XLOC_093758	chrC09:661400-662349	31.5692	16.0293	0.977805	5e-05	0.000411163	lncRNA	co_expression	BnaA07g36440D	-//-
LNC_004839	XLOC_093758	chrC09:661400-662349	31.5692	16.0293	0.977805	5e-05	0.000411163	lncRNA	co_expression	BnaCnng40810D	sp|F4KBF3|AAE17_ARATH Probable acyl-activating enzyme 17, peroxisomal OS=Arabidopsis thaliana GN=AAE17 PE=2 SV=1//0
LNC_001661	XLOC_038401	chrA10:2837272-2839156	0	1.04089	#NAME?	5e-05	0.000411163	lncRNA	co_expression	BnaC05g38590D	sp|Q84VW9|CAPP3_ARATH Phosphoenolpyruvate carboxylase 3 OS=Arabidopsis thaliana GN=PPC3 PE=2 SV=2//0
LNC_001839	XLOC_041847	chrAnn_random:11307943-11308694	2.14508	5.63493	-1.39337	0.00025	0.00172739	lncRNA	co_expression	BnaA01g06540D	sp|Q09686|YA14_SCHPO Putative glutamine amidotransferase-like protein C13C5.04 OS=Schizosaccharomyces pombe (strain 972 / ATCC 24843) GN=SPAC13C5.04 PE=3 SV=1//4.41813e-17
LNC_003078	XLOC_062266	chrC03:30393663-30394607	2.14146	0.665517	1.68605	0.00065	0.00392007	lncRNA	co_expression	BnaC07g34020D	sp|O23547|EXLB1_ARATH Expansin-like B1 OS=Arabidopsis thaliana GN=EXLB1 PE=2 SV=2//5.58654e-150
LNC_002753	XLOC_055823	chrC02_random:1963529-1966417	1.22443	0.569626	1.10402	0.0011	0.00611293	lncRNA	co_expression	BnaC02g43120D	-//-
LNC_002753	XLOC_055823	chrC02_random:1963529-1966417	1.22443	0.569626	1.10402	0.0011	0.00611293	lncRNA	co_expression	BnaC02g37450D	sp|Q9LHA1|C8D11_ARATH Cytochrome P450 81D11 OS=Arabidopsis thaliana GN=CYP81D11 PE=2 SV=1//0
LNC_002753	XLOC_055823	chrC02_random:1963529-1966417	1.22443	0.569626	1.10402	0.0011	0.00611293	lncRNA	co_expression	BnaC06g07640D	-//-
LNC_002753	XLOC_055823	chrC02_random:1963529-1966417	1.22443	0.569626	1.10402	0.0011	0.00611293	lncRNA	co_expression	BnaA02g08010D	-//-
LNC_002753	XLOC_055823	chrC02_random:1963529-1966417	1.22443	0.569626	1.10402	0.0011	0.00611293	lncRNA	co_expression	BnaC02g10050D	sp|Q9LLR6|NLTP4_ARATH Non-specific lipid-transfer protein 4 OS=Arabidopsis thaliana GN=LTP4 PE=3 SV=1//3.30846e-49
LNC_002753	XLOC_055823	chrC02_random:1963529-1966417	1.22443	0.569626	1.10402	0.0011	0.00611293	lncRNA	co_expression	BnaC05g18390D	sp|Q9SZN7|HIP26_ARATH Heavy metal-associated isoprenylated plant protein 26 OS=Arabidopsis thaliana GN=HIPP26 PE=1 SV=1//4.00264e-44
LNC_005518	XLOC_103720	chrCnn_random:46620559-46621504	13.8738	4.87838	1.50789	5e-05	0.000411163	lncRNA	co_expression	BnaC04g33410D	-//-
LNC_000051	XLOC_001194	chrA01:15815855-15817237	0.612672	1.71204	-1.48253	0.0005	0.00313553	lncRNA	co_expression	BnaC08g10150D	sp|Q00451|PRF1_SOLLC 36.4 kDa proline-rich protein OS=Solanum lycopersicum GN=TPRP-F1 PE=2 SV=1//3.81157e-26
LNC_000051	XLOC_001194	chrA01:15815855-15817237	0.612672	1.71204	-1.48253	0.0005	0.00313553	lncRNA	co_expression	BnaC04g48440D	sp|Q5GM68|CAPP2_ARATH Phosphoenolpyruvate carboxylase 2 OS=Arabidopsis thaliana GN=PPC2 PE=1 SV=2//0
LNC_000051	XLOC_001194	chrA01:15815855-15817237	0.612672	1.71204	-1.48253	0.0005	0.00313553	lncRNA	co_expression	BnaC04g35270D	sp|F4IKF6|SPNS3_ARATH Probable sphingolipid transporter spinster homolog 3 OS=Arabidopsis thaliana GN=At2g22730 PE=3 SV=1//0
LNC_000358	XLOC_007310	chrA02:23113069-23114532	4.59554	0.491823	3.22402	5e-05	0.000411163	lncRNA	co_expression	BnaA02g28730D	-//-
LNC_000358	XLOC_007310	chrA02:23113069-23114532	4.59554	0.491823	3.22402	5e-05	0.000411163	lncRNA	co_expression	BnaA02g36210D	sp|Q4R5D9|YTHD2_MACFA YTH domain-containing family protein 2 OS=Macaca fascicularis GN=YTHDF2 PE=2 SV=1//1.05833e-57
LNC_000358	XLOC_007310	chrA02:23113069-23114532	4.59554	0.491823	3.22402	5e-05	0.000411163	lncRNA	co_expression	BnaA07g09350D	sp|Q8LPN7|RNG1L_ARATH E3 ubiquitin-protein ligase RING1-like OS=Arabidopsis thaliana GN=At3g19950 PE=1 SV=1//1.36576e-21
LNC_000358	XLOC_007310	chrA02:23113069-23114532	4.59554	0.491823	3.22402	5e-05	0.000411163	lncRNA	co_expression	BnaA04g00910D	sp|Q9LEX0|P2A13_ARATH F-box protein PP2-A13 OS=Arabidopsis thaliana GN=PP2A13 PE=1 SV=1//0
LNC_000214	XLOC_005052	chrA02:17566394-17568009	0.749967	0.203337	1.88295	0.0021	0.0104373	lncRNA	co_expression	BnaC06g36040D	sp|P52577|IFRH_ARATH Isoflavone reductase homolog P3 OS=Arabidopsis thaliana GN=At1g75280 PE=2 SV=1//0
LNC_001538	XLOC_035940	chrA09:12660772-12661757	0	2.49736	#NAME?	5e-05	0.000411163	lncRNA	co_expression	BnaA10g07160D	sp|Q9LVW3|AXYLT_ARATH Anthocyanidin 3-O-glucoside 2&apos;&apos;&apos;-O-xylosyltransferase OS=Arabidopsis thaliana GN=A3G2XYLT PE=1 SV=1//2.3055e-13
LNC_001538	XLOC_035940	chrA09:12660772-12661757	0	2.49736	#NAME?	5e-05	0.000411163	lncRNA	co_expression	BnaC07g45460D	-//-
LNC_001538	XLOC_035940	chrA09:12660772-12661757	0	2.49736	#NAME?	5e-05	0.000411163	lncRNA	co_expression	BnaAnng18010D	-//-
LNC_001538	XLOC_035940	chrA09:12660772-12661757	0	2.49736	#NAME?	5e-05	0.000411163	lncRNA	co_expression	BnaC06g19380D	-//-
LNC_001538	XLOC_035940	chrA09:12660772-12661757	0	2.49736	#NAME?	5e-05	0.000411163	lncRNA	co_expression	BnaC09g48630D	-//-
LNC_001538	XLOC_035940	chrA09:12660772-12661757	0	2.49736	#NAME?	5e-05	0.000411163	lncRNA	co_expression	BnaC01g39170D	sp|Q9SR36|GSTU8_ARATH Glutathione S-transferase U8 OS=Arabidopsis thaliana GN=GSTU8 PE=2 SV=1//6.72089e-132
LNC_001538	XLOC_035940	chrA09:12660772-12661757	0	2.49736	#NAME?	5e-05	0.000411163	lncRNA	co_expression	BnaC01g22000D	-//-
LNC_001538	XLOC_035940	chrA09:12660772-12661757	0	2.49736	#NAME?	5e-05	0.000411163	lncRNA	co_expression	BnaA08g00230D	sp|Q26636|CATL_SARPE Cathepsin L OS=Sarcophaga peregrina PE=1 SV=1//3.22905e-13
LNC_001538	XLOC_035940	chrA09:12660772-12661757	0	2.49736	#NAME?	5e-05	0.000411163	lncRNA	co_expression	BnaC05g28040D	-//-
LNC_001538	XLOC_035940	chrA09:12660772-12661757	0	2.49736	#NAME?	5e-05	0.000411163	lncRNA	co_expression	BnaC06g29930D	-//-
LNC_001538	XLOC_035940	chrA09:12660772-12661757	0	2.49736	#NAME?	5e-05	0.000411163	lncRNA	co_expression	BnaC03g28160D	-//-
LNC_001538	XLOC_035940	chrA09:12660772-12661757	0	2.49736	#NAME?	5e-05	0.000411163	lncRNA	co_expression	BnaC04g03530D	-//-
LNC_001538	XLOC_035940	chrA09:12660772-12661757	0	2.49736	#NAME?	5e-05	0.000411163	lncRNA	co_expression	BnaC06g09210D	-//-
LNC_001538	XLOC_035940	chrA09:12660772-12661757	0	2.49736	#NAME?	5e-05	0.000411163	lncRNA	co_expression	BnaC02g28680D	-//-
LNC_001538	XLOC_035940	chrA09:12660772-12661757	0	2.49736	#NAME?	5e-05	0.000411163	lncRNA	co_expression	BnaA01g35600D	-//-
LNC_001538	XLOC_035940	chrA09:12660772-12661757	0	2.49736	#NAME?	5e-05	0.000411163	lncRNA	co_expression	BnaA03g21050D	sp|Q5PP62|SPX3_ARATH SPX domain-containing protein 3 OS=Arabidopsis thaliana GN=SPX3 PE=2 SV=1//7.32961e-139
LNC_001538	XLOC_035940	chrA09:12660772-12661757	0	2.49736	#NAME?	5e-05	0.000411163	lncRNA	co_expression	BnaA03g18760D	sp|P54887|P5CS1_ARATH Delta-1-pyrroline-5-carboxylate synthase A OS=Arabidopsis thaliana GN=P5CSA PE=1 SV=1//0
LNC_001538	XLOC_035940	chrA09:12660772-12661757	0	2.49736	#NAME?	5e-05	0.000411163	lncRNA	co_expression	BnaA09g25380D	-//-
LNC_001538	XLOC_035940	chrA09:12660772-12661757	0	2.49736	#NAME?	5e-05	0.000411163	lncRNA	co_expression	BnaA01g23930D	sp|Q7XBH4|MYB4_ORYSJ Myb-related protein Myb4 OS=Oryza sativa subsp. japonica GN=MYB4 PE=2 SV=2//6.78787e-71
LNC_001538	XLOC_035940	chrA09:12660772-12661757	0	2.49736	#NAME?	5e-05	0.000411163	lncRNA	co_expression	BnaA10g25230D	sp|F4JSG3|RFA1E_ARATH Replication protein A 70 kDa DNA-binding subunit E OS=Arabidopsis thaliana GN=RPA1E PE=2 SV=1//3.30591e-12
LNC_001538	XLOC_035940	chrA09:12660772-12661757	0	2.49736	#NAME?	5e-05	0.000411163	lncRNA	co_expression	BnaC06g11090D	-//-
LNC_001538	XLOC_035940	chrA09:12660772-12661757	0	2.49736	#NAME?	5e-05	0.000411163	lncRNA	co_expression	BnaC05g27250D	-//-
LNC_001538	XLOC_035940	chrA09:12660772-12661757	0	2.49736	#NAME?	5e-05	0.000411163	lncRNA	co_expression	BnaA10g17440D	sp|Q9FE46|GSTFC_ARATH Glutathione S-transferase F12 OS=Arabidopsis thaliana GN=GSTF12 PE=1 SV=1//8.07913e-122
LNC_001538	XLOC_035940	chrA09:12660772-12661757	0	2.49736	#NAME?	5e-05	0.000411163	lncRNA	co_expression	BnaAnng14080D	sp|Q9FXE3|SUFE2_ARATH SufE-like protein 2, chloroplastic OS=Arabidopsis thaliana GN=SUFE2 PE=2 SV=1//1.01078e-84
LNC_001538	XLOC_035940	chrA09:12660772-12661757	0	2.49736	#NAME?	5e-05	0.000411163	lncRNA	co_expression	BnaC09g27530D	sp|A4QK17|PSAB_ARAHI Photosystem I P700 chlorophyll a apoprotein A2 OS=Arabis hirsuta GN=psaB PE=3 SV=1//6.18411e-17
LNC_001538	XLOC_035940	chrA09:12660772-12661757	0	2.49736	#NAME?	5e-05	0.000411163	lncRNA	co_expression	BnaA08g07620D	sp|Q0WW21|U75C1_ARATH UDP-glycosyltransferase 75C1 OS=Arabidopsis thaliana GN=UGT75C1 PE=2 SV=2//0
LNC_001538	XLOC_035940	chrA09:12660772-12661757	0	2.49736	#NAME?	5e-05	0.000411163	lncRNA	co_expression	BnaA09g15710D	sp|P51102|DFRA_ARATH Dihydroflavonol-4-reductase OS=Arabidopsis thaliana GN=DFRA PE=1 SV=2//0
LNC_001538	XLOC_035940	chrA09:12660772-12661757	0	2.49736	#NAME?	5e-05	0.000411163	lncRNA	co_expression	BnaA02g00170D	sp|Q6DUW7|IDL3_ARATH Protein IDA-LIKE 3 OS=Arabidopsis thaliana GN=IDL3 PE=2 SV=1//2.55875e-20
LNC_001538	XLOC_035940	chrA09:12660772-12661757	0	2.49736	#NAME?	5e-05	0.000411163	lncRNA	co_expression	BnaC09g41650D	-//-
LNC_001538	XLOC_035940	chrA09:12660772-12661757	0	2.49736	#NAME?	5e-05	0.000411163	lncRNA	co_expression	BnaC04g47610D	-//-
LNC_001538	XLOC_035940	chrA09:12660772-12661757	0	2.49736	#NAME?	5e-05	0.000411163	lncRNA	co_expression	BnaC02g27390D	-//-
LNC_001538	XLOC_035940	chrA09:12660772-12661757	0	2.49736	#NAME?	5e-05	0.000411163	lncRNA	co_expression	BnaC07g33780D	-//-
LNC_001538	XLOC_035940	chrA09:12660772-12661757	0	2.49736	#NAME?	5e-05	0.000411163	lncRNA	co_expression	BnaA01g01220D	-//-
LNC_001538	XLOC_035940	chrA09:12660772-12661757	0	2.49736	#NAME?	5e-05	0.000411163	lncRNA	co_expression	BnaC05g39070D	sp|Q9LJY7|C75AK_ARATH Cytochrome P450 705A20 OS=Arabidopsis thaliana GN=CYP705A20 PE=2 SV=1//2.40885e-18
LNC_001538	XLOC_035940	chrA09:12660772-12661757	0	2.49736	#NAME?	5e-05	0.000411163	lncRNA	co_expression	BnaC06g33330D	-//-
LNC_001538	XLOC_035940	chrA09:12660772-12661757	0	2.49736	#NAME?	5e-05	0.000411163	lncRNA	co_expression	BnaC01g18030D	sp|Q42484|RPS2_ARATH Disease resistance protein RPS2 OS=Arabidopsis thaliana GN=RPS2 PE=1 SV=1//1.15939e-31
LNC_001538	XLOC_035940	chrA09:12660772-12661757	0	2.49736	#NAME?	5e-05	0.000411163	lncRNA	co_expression	BnaC03g53760D	-//-
LNC_001538	XLOC_035940	chrA09:12660772-12661757	0	2.49736	#NAME?	5e-05	0.000411163	lncRNA	co_expression	BnaC07g09000D	-//-
LNC_001538	XLOC_035940	chrA09:12660772-12661757	0	2.49736	#NAME?	5e-05	0.000411163	lncRNA	co_expression	BnaA01g18500D	sp|O23402|U84A4_ARATH UDP-glycosyltransferase 84A4 OS=Arabidopsis thaliana GN=UGT84A4 PE=2 SV=1//2.29787e-61
LNC_001538	XLOC_035940	chrA09:12660772-12661757	0	2.49736	#NAME?	5e-05	0.000411163	lncRNA	co_expression	BnaAnng18910D	sp|Q54P70|Y4757_DICDI OTU domain-containing protein DDB_G0284757 OS=Dictyostelium discoideum GN=DDB_G0284757 PE=3 SV=2//5.43274e-08
LNC_001538	XLOC_035940	chrA09:12660772-12661757	0	2.49736	#NAME?	5e-05	0.000411163	lncRNA	co_expression	BnaA09g46880D	sp|P0C7Q7|PPR38_ARATH Putative pentatricopeptide repeat-containing protein At1g12700, mitochondrial OS=Arabidopsis thaliana GN=At1g12700 PE=3 SV=1//3.44158e-30
LNC_001538	XLOC_035940	chrA09:12660772-12661757	0	2.49736	#NAME?	5e-05	0.000411163	lncRNA	co_expression	BnaA10g00850D	-//-
LNC_001538	XLOC_035940	chrA09:12660772-12661757	0	2.49736	#NAME?	5e-05	0.000411163	lncRNA	co_expression	BnaCnng69600D	sp|Q9LRN6|CML22_ARATH Probable calcium-binding protein CML22 OS=Arabidopsis thaliana GN=CML22 PE=3 SV=1//4.0764e-43
LNC_001538	XLOC_035940	chrA09:12660772-12661757	0	2.49736	#NAME?	5e-05	0.000411163	lncRNA	co_expression	BnaC05g34800D	sp|Q39336|GBLP_BRANA Guanine nucleotide-binding protein subunit beta-like protein OS=Brassica napus GN=GB1 PE=2 SV=1//6.38058e-69
LNC_001538	XLOC_035940	chrA09:12660772-12661757	0	2.49736	#NAME?	5e-05	0.000411163	lncRNA	co_expression	BnaC08g28760D	sp|Q8LGB6|ZED1_ARATH Non-functional pseudokinase ZED1 OS=Arabidopsis thaliana GN=ZED1 PE=1 SV=1//3.18606e-28
LNC_001538	XLOC_035940	chrA09:12660772-12661757	0	2.49736	#NAME?	5e-05	0.000411163	lncRNA	co_expression	BnaA08g27660D	sp|Q9ZWB4|3AT1_ARATH Coumaroyl-CoA:anthocyanidin 3-O-glucoside-6&apos;&apos;-O-coumaroyltransferase 1 OS=Arabidopsis thaliana GN=3AT1 PE=1 SV=1//0
LNC_001538	XLOC_035940	chrA09:12660772-12661757	0	2.49736	#NAME?	5e-05	0.000411163	lncRNA	co_expression	BnaC02g41090D	sp|O49342|C71AD_ARATH Indoleacetaldoxime dehydratase OS=Arabidopsis thaliana GN=CYP71A13 PE=1 SV=1//0
LNC_001538	XLOC_035940	chrA09:12660772-12661757	0	2.49736	#NAME?	5e-05	0.000411163	lncRNA	co_expression	BnaC08g10390D	sp|Q8LEF3|ELOF1_ARATH Transcription elongation factor 1 homolog OS=Arabidopsis thaliana GN=At5g46030 PE=2 SV=1//1.82389e-26
LNC_001538	XLOC_035940	chrA09:12660772-12661757	0	2.49736	#NAME?	5e-05	0.000411163	lncRNA	co_expression	BnaA04g00410D	sp|A7LXU3|BGH3B_BACO1 Beta-glucosidase BoGH3B OS=Bacteroides ovatus (strain ATCC 8483 / DSM 1896 / JCM 5824 / NCTC 11153) GN=BACOVA_02659 PE=1 SV=1//6.14635e-85
LNC_001538	XLOC_035940	chrA09:12660772-12661757	0	2.49736	#NAME?	5e-05	0.000411163	lncRNA	co_expression	BnaA04g12320D	sp|B9DGD6|ACS_ARATH Acetyl-coenzyme A synthetase, chloroplastic/glyoxysomal OS=Arabidopsis thaliana GN=ACS PE=1 SV=1//4.87895e-82
LNC_001538	XLOC_035940	chrA09:12660772-12661757	0	2.49736	#NAME?	5e-05	0.000411163	lncRNA	co_expression	BnaUnng03790D	-//-
LNC_001538	XLOC_035940	chrA09:12660772-12661757	0	2.49736	#NAME?	5e-05	0.000411163	lncRNA	co_expression	BnaC06g18580D	sp|A7LXU3|BGH3B_BACO1 Beta-glucosidase BoGH3B OS=Bacteroides ovatus (strain ATCC 8483 / DSM 1896 / JCM 5824 / NCTC 11153) GN=BACOVA_02659 PE=1 SV=1//6.00554e-89
LNC_001538	XLOC_035940	chrA09:12660772-12661757	0	2.49736	#NAME?	5e-05	0.000411163	lncRNA	co_expression	BnaC09g17150D	sp|P51102|DFRA_ARATH Dihydroflavonol-4-reductase OS=Arabidopsis thaliana GN=DFRA PE=1 SV=2//0
LNC_001538	XLOC_035940	chrA09:12660772-12661757	0	2.49736	#NAME?	5e-05	0.000411163	lncRNA	co_expression	BnaA10g30480D	sp|Q6A329|SUC6_ARATH Putative sucrose transport protein SUC6 OS=Arabidopsis thaliana GN=SUC6 PE=5 SV=2//0
LNC_001538	XLOC_035940	chrA09:12660772-12661757	0	2.49736	#NAME?	5e-05	0.000411163	lncRNA	co_expression	BnaA01g12530D	sp|Q96323|LDOX_ARATH Leucoanthocyanidin dioxygenase OS=Arabidopsis thaliana GN=LDOX PE=1 SV=1//0
LNC_001538	XLOC_035940	chrA09:12660772-12661757	0	2.49736	#NAME?	5e-05	0.000411163	lncRNA	co_expression	BnaC02g34710D	-//-
LNC_001538	XLOC_035940	chrA09:12660772-12661757	0	2.49736	#NAME?	5e-05	0.000411163	lncRNA	co_expression	BnaA03g33920D	sp|Q9LD44|NAC56_ARATH NAC transcription factor 56 OS=Arabidopsis thaliana GN=NAC056 PE=2 SV=1//4.62769e-32
LNC_001538	XLOC_035940	chrA09:12660772-12661757	0	2.49736	#NAME?	5e-05	0.000411163	lncRNA	co_expression	BnaA03g21510D	sp|Q9ZPX8|RS31A_ARATH Serine/arginine-rich splicing factor RS31A OS=Arabidopsis thaliana GN=RS31A PE=2 SV=1//3.91359e-18
LNC_001538	XLOC_035940	chrA09:12660772-12661757	0	2.49736	#NAME?	5e-05	0.000411163	lncRNA	co_expression	BnaC05g37430D	sp|Q9LV37|MPK9_ARATH Mitogen-activated protein kinase 9 OS=Arabidopsis thaliana GN=MPK9 PE=2 SV=2//3.45568e-25
LNC_001538	XLOC_035940	chrA09:12660772-12661757	0	2.49736	#NAME?	5e-05	0.000411163	lncRNA	co_expression	BnaA06g07350D	sp|Q9SVG4|RETOL_ARATH Reticuline oxidase-like protein OS=Arabidopsis thaliana GN=At4g20830 PE=1 SV=2//0
LNC_001538	XLOC_035940	chrA09:12660772-12661757	0	2.49736	#NAME?	5e-05	0.000411163	lncRNA	co_expression	BnaC05g23310D	-//-
LNC_001538	XLOC_035940	chrA09:12660772-12661757	0	2.49736	#NAME?	5e-05	0.000411163	lncRNA	co_expression	BnaA10g22300D	-//-
LNC_001538	XLOC_035940	chrA09:12660772-12661757	0	2.49736	#NAME?	5e-05	0.000411163	lncRNA	co_expression	BnaC07g17550D	-//-
LNC_001538	XLOC_035940	chrA09:12660772-12661757	0	2.49736	#NAME?	5e-05	0.000411163	lncRNA	co_expression	BnaC03g17760D	sp|Q9SKC3|ARI9_ARATH Probable E3 ubiquitin-protein ligase ARI9 OS=Arabidopsis thaliana GN=ARI9 PE=2 SV=1//9.68444e-70
LNC_001538	XLOC_035940	chrA09:12660772-12661757	0	2.49736	#NAME?	5e-05	0.000411163	lncRNA	co_expression	BnaAnng39980D	sp|O80961|MLO12_ARATH MLO-like protein 12 OS=Arabidopsis thaliana GN=MLO12 PE=2 SV=2//3.95249e-80
LNC_001538	XLOC_035940	chrA09:12660772-12661757	0	2.49736	#NAME?	5e-05	0.000411163	lncRNA	co_expression	BnaC08g27380D	-//-
LNC_001538	XLOC_035940	chrA09:12660772-12661757	0	2.49736	#NAME?	5e-05	0.000411163	lncRNA	co_expression	BnaA06g13420D	-//-
LNC_001538	XLOC_035940	chrA09:12660772-12661757	0	2.49736	#NAME?	5e-05	0.000411163	lncRNA	co_expression	BnaCnng29460D	-//-
LNC_001538	XLOC_035940	chrA09:12660772-12661757	0	2.49736	#NAME?	5e-05	0.000411163	lncRNA	co_expression	BnaC06g02780D	sp|Q9SE96|GEML1_ARATH GEM-like protein 1 OS=Arabidopsis thaliana GN=FIP1 PE=1 SV=1//4.85991e-07
LNC_001538	XLOC_035940	chrA09:12660772-12661757	0	2.49736	#NAME?	5e-05	0.000411163	lncRNA	co_expression	BnaA06g10840D	sp|Q0WW40|FBK5_ARATH F-box/kelch-repeat protein At1g16250 OS=Arabidopsis thaliana GN=At1g16250 PE=2 SV=1//2.32419e-93
LNC_001538	XLOC_035940	chrA09:12660772-12661757	0	2.49736	#NAME?	5e-05	0.000411163	lncRNA	co_expression	BnaC05g38220D	-//-
LNC_001538	XLOC_035940	chrA09:12660772-12661757	0	2.49736	#NAME?	5e-05	0.000411163	lncRNA	co_expression	BnaC08g37160D	sp|O49782|MYB51_ARATH Transcription factor MYB51 OS=Arabidopsis thaliana GN=MYB51 PE=1 SV=2//4.57672e-140
LNC_001538	XLOC_035940	chrA09:12660772-12661757	0	2.49736	#NAME?	5e-05	0.000411163	lncRNA	co_expression	BnaA03g21630D	-//-
LNC_001538	XLOC_035940	chrA09:12660772-12661757	0	2.49736	#NAME?	5e-05	0.000411163	lncRNA	co_expression	BnaAnng14040D	-//-
LNC_001538	XLOC_035940	chrA09:12660772-12661757	0	2.49736	#NAME?	5e-05	0.000411163	lncRNA	co_expression	BnaA09g03430D	sp|A1L4X7|AHL14_ARATH AT-hook motif nuclear-localized protein 14 OS=Arabidopsis thaliana GN=AHL14 PE=1 SV=1//1.63209e-11
LNC_001538	XLOC_035940	chrA09:12660772-12661757	0	2.49736	#NAME?	5e-05	0.000411163	lncRNA	co_expression	BnaC07g18870D	-//-
LNC_001538	XLOC_035940	chrA09:12660772-12661757	0	2.49736	#NAME?	5e-05	0.000411163	lncRNA	co_expression	BnaC04g10890D	-//-
LNC_001538	XLOC_035940	chrA09:12660772-12661757	0	2.49736	#NAME?	5e-05	0.000411163	lncRNA	co_expression	BnaC04g13190D	sp|Q5BPS3|DOR_ARATH F-box protein DOR OS=Arabidopsis thaliana GN=DOR PE=1 SV=2//4.08566e-22
LNC_001538	XLOC_035940	chrA09:12660772-12661757	0	2.49736	#NAME?	5e-05	0.000411163	lncRNA	co_expression	BnaC02g22670D	sp|Q9LMX7|C78A5_ARATH Cytochrome P450 78A5 OS=Arabidopsis thaliana GN=CYP78A5 PE=2 SV=1//9.74752e-26
LNC_001538	XLOC_035940	chrA09:12660772-12661757	0	2.49736	#NAME?	5e-05	0.000411163	lncRNA	co_expression	BnaC02g25370D	-//-
LNC_001538	XLOC_035940	chrA09:12660772-12661757	0	2.49736	#NAME?	5e-05	0.000411163	lncRNA	co_expression	BnaC02g38120D	sp|Q9LX82|MYB48_ARATH Transcription factor MYB48 OS=Arabidopsis thaliana GN=MYB48 PE=2 SV=1//4.0851e-19
LNC_001538	XLOC_035940	chrA09:12660772-12661757	0	2.49736	#NAME?	5e-05	0.000411163	lncRNA	co_expression	BnaA10g22130D	-//-
LNC_001538	XLOC_035940	chrA09:12660772-12661757	0	2.49736	#NAME?	5e-05	0.000411163	lncRNA	co_expression	BnaC09g20730D	sp|Q7TMR0|PCP_MOUSE Lysosomal Pro-X carboxypeptidase OS=Mus musculus GN=Prcp PE=2 SV=2//2.25253e-28
LNC_001538	XLOC_035940	chrA09:12660772-12661757	0	2.49736	#NAME?	5e-05	0.000411163	lncRNA	co_expression	BnaAnng39240D	-//-
LNC_001538	XLOC_035940	chrA09:12660772-12661757	0	2.49736	#NAME?	5e-05	0.000411163	lncRNA	co_expression	BnaC08g35490D	sp|Q9SJ09|WRK59_ARATH Probable WRKY transcription factor 59 OS=Arabidopsis thaliana GN=WRKY59 PE=2 SV=2//2.79787e-64
LNC_001538	XLOC_035940	chrA09:12660772-12661757	0	2.49736	#NAME?	5e-05	0.000411163	lncRNA	co_expression	BnaA06g22320D	-//-
LNC_001538	XLOC_035940	chrA09:12660772-12661757	0	2.49736	#NAME?	5e-05	0.000411163	lncRNA	co_expression	BnaC05g15030D	-//-
LNC_001538	XLOC_035940	chrA09:12660772-12661757	0	2.49736	#NAME?	5e-05	0.000411163	lncRNA	co_expression	BnaA01g00490D	-//-
LNC_001538	XLOC_035940	chrA09:12660772-12661757	0	2.49736	#NAME?	5e-05	0.000411163	lncRNA	co_expression	BnaCnng14190D	-//-
LNC_001538	XLOC_035940	chrA09:12660772-12661757	0	2.49736	#NAME?	5e-05	0.000411163	lncRNA	co_expression	BnaC04g24420D	-//-
LNC_001538	XLOC_035940	chrA09:12660772-12661757	0	2.49736	#NAME?	5e-05	0.000411163	lncRNA	co_expression	BnaA03g12540D	-//-
LNC_001538	XLOC_035940	chrA09:12660772-12661757	0	2.49736	#NAME?	5e-05	0.000411163	lncRNA	co_expression	BnaCnng64160D	-//-
LNC_001538	XLOC_035940	chrA09:12660772-12661757	0	2.49736	#NAME?	5e-05	0.000411163	lncRNA	co_expression	BnaC04g02100D	-//-
LNC_001538	XLOC_035940	chrA09:12660772-12661757	0	2.49736	#NAME?	5e-05	0.000411163	lncRNA	co_expression	BnaA06g16030D	-//-
LNC_001538	XLOC_035940	chrA09:12660772-12661757	0	2.49736	#NAME?	5e-05	0.000411163	lncRNA	co_expression	BnaC01g25610D	sp|Q9SMP1|XTH11_ARATH Probable xyloglucan endotransglucosylase/hydrolase protein 11 OS=Arabidopsis thaliana GN=XTH11 PE=2 SV=2//9.76113e-11
LNC_001538	XLOC_035940	chrA09:12660772-12661757	0	2.49736	#NAME?	5e-05	0.000411163	lncRNA	co_expression	BnaA04g13330D	sp|O81003|PSK2_ARATH Phytosulfokines 2 OS=Arabidopsis thaliana GN=PSK2 PE=2 SV=1//1.10788e-23
LNC_001538	XLOC_035940	chrA09:12660772-12661757	0	2.49736	#NAME?	5e-05	0.000411163	lncRNA	co_expression	BnaA07g06750D	sp|Q9LTC5|ERF98_ARATH Ethylene-responsive transcription factor ERF098 OS=Arabidopsis thaliana GN=ERF098 PE=1 SV=1//7.966e-55
LNC_001538	XLOC_035940	chrA09:12660772-12661757	0	2.49736	#NAME?	5e-05	0.000411163	lncRNA	co_expression	BnaC05g39790D	sp|Q9LJD8|M3KE1_ARATH MAP3K epsilon protein kinase 1 OS=Arabidopsis thaliana GN=M3KE1 PE=1 SV=1//6.96467e-63
LNC_001538	XLOC_035940	chrA09:12660772-12661757	0	2.49736	#NAME?	5e-05	0.000411163	lncRNA	co_expression	BnaC03g03820D	-//-
LNC_001538	XLOC_035940	chrA09:12660772-12661757	0	2.49736	#NAME?	5e-05	0.000411163	lncRNA	co_expression	BnaA03g06690D	sp|Q946J8|LHP1_ARATH Chromo domain-containing protein LHP1 OS=Arabidopsis thaliana GN=LHP1 PE=1 SV=2//6.27751e-22
LNC_001538	XLOC_035940	chrA09:12660772-12661757	0	2.49736	#NAME?	5e-05	0.000411163	lncRNA	co_expression	BnaC03g30100D	-//-
LNC_001538	XLOC_035940	chrA09:12660772-12661757	0	2.49736	#NAME?	5e-05	0.000411163	lncRNA	co_expression	BnaAnng28300D	sp|Q9FKS8|LHT1_ARATH Lysine histidine transporter 1 OS=Arabidopsis thaliana GN=LHT1 PE=1 SV=1//0
LNC_001538	XLOC_035940	chrA09:12660772-12661757	0	2.49736	#NAME?	5e-05	0.000411163	lncRNA	co_expression	BnaA02g29200D	sp|Q9FHE1|GSTT3_ARATH Glutathione S-transferase T3 OS=Arabidopsis thaliana GN=GSTT3 PE=2 SV=1//3.02561e-30
LNC_001538	XLOC_035940	chrA09:12660772-12661757	0	2.49736	#NAME?	5e-05	0.000411163	lncRNA	co_expression	BnaC03g13230D	-//-
LNC_001538	XLOC_035940	chrA09:12660772-12661757	0	2.49736	#NAME?	5e-05	0.000411163	lncRNA	co_expression	BnaA05g12440D	sp|Q9ZW36|C3H25_ARATH Zinc finger CCCH domain-containing protein 25 OS=Arabidopsis thaliana GN=At2g29580 PE=2 SV=1//4.3288e-06
LNC_001538	XLOC_035940	chrA09:12660772-12661757	0	2.49736	#NAME?	5e-05	0.000411163	lncRNA	co_expression	BnaA09g42510D	-//-
LNC_001538	XLOC_035940	chrA09:12660772-12661757	0	2.49736	#NAME?	5e-05	0.000411163	lncRNA	co_expression	BnaCnng55080D	-//-
LNC_001538	XLOC_035940	chrA09:12660772-12661757	0	2.49736	#NAME?	5e-05	0.000411163	lncRNA	co_expression	BnaC04g05060D	-//-
LNC_001538	XLOC_035940	chrA09:12660772-12661757	0	2.49736	#NAME?	5e-05	0.000411163	lncRNA	co_expression	BnaA03g33890D	sp|Q9LDY8|NAC55_ARATH NAC domain-containing protein 55 OS=Arabidopsis thaliana GN=NAC055 PE=2 SV=1//2.03544e-27
LNC_001538	XLOC_035940	chrA09:12660772-12661757	0	2.49736	#NAME?	5e-05	0.000411163	lncRNA	co_expression	BnaA03g53860D	-//-
LNC_001538	XLOC_035940	chrA09:12660772-12661757	0	2.49736	#NAME?	5e-05	0.000411163	lncRNA	co_expression	BnaC03g39160D	sp|Q9LDY8|NAC55_ARATH NAC domain-containing protein 55 OS=Arabidopsis thaliana GN=NAC055 PE=2 SV=1//1.90574e-159
LNC_000600	XLOC_013688	chrA03_random:819865-820749	3.40491	1.86932	0.865105	0.00945	0.0352027	lncRNA	co_expression	BnaC06g42870D	sp|Q40784|AAPC_CENCI Putative glucose-6-phosphate 1-epimerase OS=Cenchrus ciliaris PE=2 SV=1//5.31908e-144
LNC_000600	XLOC_013688	chrA03_random:819865-820749	3.40491	1.86932	0.865105	0.00945	0.0352027	lncRNA	co_expression	BnaA09g54840D	sp|Q9M2W3|PGPS2_ARATH CDP-diacylglycerol--glycerol-3-phosphate 3-phosphatidyltransferase 2 OS=Arabidopsis thaliana GN=PGPS2 PE=1 SV=1//3.55815e-129
LNC_000600	XLOC_013688	chrA03_random:819865-820749	3.40491	1.86932	0.865105	0.00945	0.0352027	lncRNA	co_expression	BnaA02g27170D	-//-
LNC_000600	XLOC_013688	chrA03_random:819865-820749	3.40491	1.86932	0.865105	0.00945	0.0352027	lncRNA	co_expression	BnaA05g12560D	sp|P46421|GSTU5_ARATH Glutathione S-transferase U5 OS=Arabidopsis thaliana GN=GSTU5 PE=2 SV=1//1.78236e-141
LNC_000600	XLOC_013688	chrA03_random:819865-820749	3.40491	1.86932	0.865105	0.00945	0.0352027	lncRNA	co_expression	BnaC04g49360D	sp|Q93XC4|TMT2_BRAOL Probable thiocyanate methyltransferase 2 OS=Brassica oleracea GN=TMT2 PE=2 SV=1//3.81933e-152
LNC_000600	XLOC_013688	chrA03_random:819865-820749	3.40491	1.86932	0.865105	0.00945	0.0352027	lncRNA	co_expression	BnaC01g40190D	sp|Q9M8Y0|SEC_ARATH Probable UDP-N-acetylglucosamine--peptide N-acetylglucosaminyltransferase SEC OS=Arabidopsis thaliana GN=SEC PE=2 SV=1//0
LNC_003478	XLOC_068691	chrC04:31500159-31500796	28.9293	16.7368	0.789509	0.0017	0.00876341	lncRNA	co_expression	BnaC08g26540D	sp|Q9NZ43|USE1_HUMAN Vesicle transport protein USE1 OS=Homo sapiens GN=USE1 PE=1 SV=2//2.12968e-06
LNC_003478	XLOC_068691	chrC04:31500159-31500796	28.9293	16.7368	0.789509	0.0017	0.00876341	lncRNA	co_expression	BnaC06g35910D	sp|B9X287|C7346_ORYSJ Cytochrome P450 734A6 OS=Oryza sativa subsp. japonica GN=CYP734A6 PE=2 SV=1//1.26494e-134
LNC_003478	XLOC_068691	chrC04:31500159-31500796	28.9293	16.7368	0.789509	0.0017	0.00876341	lncRNA	co_expression	BnaC01g17870D	-//-
LNC_003478	XLOC_068691	chrC04:31500159-31500796	28.9293	16.7368	0.789509	0.0017	0.00876341	lncRNA	co_expression	BnaC04g50390D	sp|Q38961|SNM1_ARATH DNA cross-link repair protein SNM1 OS=Arabidopsis thaliana GN=SNM1 PE=2 SV=1//9.72333e-67
LNC_004119	XLOC_081156	chrC07:20484641-20485458	5.92529	3.14974	0.911656	0.00395	0.0174372	lncRNA	co_expression	BnaC09g37960D	sp|Q9M1S8|GCP2_ARATH Probable glutamate carboxypeptidase 2 OS=Arabidopsis thaliana GN=AMP1 PE=1 SV=3//1.73926e-157
LNC_004119	XLOC_081156	chrC07:20484641-20485458	5.92529	3.14974	0.911656	0.00395	0.0174372	lncRNA	co_expression	BnaC04g11470D	sp|Q56WD9|THIK2_ARATH 3-ketoacyl-CoA thiolase 2, peroxisomal OS=Arabidopsis thaliana GN=PED1 PE=1 SV=2//0
LNC_004119	XLOC_081156	chrC07:20484641-20485458	5.92529	3.14974	0.911656	0.00395	0.0174372	lncRNA	co_expression	BnaC06g22310D	sp|Q9LQZ7|BBX21_ARATH B-box zinc finger protein 21 OS=Arabidopsis thaliana GN=BBX21 PE=1 SV=1//7.46513e-152
LNC_004119	XLOC_081156	chrC07:20484641-20485458	5.92529	3.14974	0.911656	0.00395	0.0174372	lncRNA	co_expression	BnaC05g12410D	sp|Q0WU02|MTP10_ARATH Metal tolerance protein 10 OS=Arabidopsis thaliana GN=MTP10 PE=2 SV=1//0
LNC_004119	XLOC_081156	chrC07:20484641-20485458	5.92529	3.14974	0.911656	0.00395	0.0174372	lncRNA	co_expression	BnaC01g12890D	sp|Q53FA7|QORX_HUMAN Quinone oxidoreductase PIG3 OS=Homo sapiens GN=TP53I3 PE=1 SV=2//4.82478e-66
LNC_004119	XLOC_081156	chrC07:20484641-20485458	5.92529	3.14974	0.911656	0.00395	0.0174372	lncRNA	co_expression	BnaA05g10480D	sp|Q56WD9|THIK2_ARATH 3-ketoacyl-CoA thiolase 2, peroxisomal OS=Arabidopsis thaliana GN=PED1 PE=1 SV=2//0
LNC_004119	XLOC_081156	chrC07:20484641-20485458	5.92529	3.14974	0.911656	0.00395	0.0174372	lncRNA	co_expression	BnaC01g07450D	sp|O65554|CIPK6_ARATH CBL-interacting serine/threonine-protein kinase 6 OS=Arabidopsis thaliana GN=CIPK6 PE=1 SV=1//0
LNC_004119	XLOC_081156	chrC07:20484641-20485458	5.92529	3.14974	0.911656	0.00395	0.0174372	lncRNA	co_expression	BnaA03g15120D	sp|O48837|LRKS2_ARATH Receptor like protein kinase S.2 OS=Arabidopsis thaliana GN=LECRKS2 PE=2 SV=2//0
LNC_004119	XLOC_081156	chrC07:20484641-20485458	5.92529	3.14974	0.911656	0.00395	0.0174372	lncRNA	co_expression	BnaCnng31240D	-//-
LNC_004119	XLOC_081156	chrC07:20484641-20485458	5.92529	3.14974	0.911656	0.00395	0.0174372	lncRNA	co_expression	BnaC07g45950D	sp|Q9FYB5|DNJ11_ARATH Chaperone protein dnaJ 11, chloroplastic OS=Arabidopsis thaliana GN=ATJ11 PE=1 SV=2//5.17903e-74
LNC_004119	XLOC_081156	chrC07:20484641-20485458	5.92529	3.14974	0.911656	0.00395	0.0174372	lncRNA	co_expression	BnaA06g24210D	sp|Q9FJN7|GCL1_ARATH LanC-like protein GCL1 OS=Arabidopsis thaliana GN=GCL1 PE=2 SV=1//0
LNC_004119	XLOC_081156	chrC07:20484641-20485458	5.92529	3.14974	0.911656	0.00395	0.0174372	lncRNA	co_expression	BnaC06g04380D	sp|Q9C690|BH122_ARATH Transcription factor bHLH122 OS=Arabidopsis thaliana GN=BHLH122 PE=1 SV=1//0
LNC_004119	XLOC_081156	chrC07:20484641-20485458	5.92529	3.14974	0.911656	0.00395	0.0174372	lncRNA	co_expression	BnaA10g11760D	sp|Q9FDX1|SKIP1_ARATH F-box protein SKIP1 OS=Arabidopsis thaliana GN=SKIP1 PE=1 SV=1//0
LNC_004119	XLOC_081156	chrC07:20484641-20485458	5.92529	3.14974	0.911656	0.00395	0.0174372	lncRNA	co_expression	BnaA06g31810D	sp|Q9LK90|ALA8_ARATH Probable phospholipid-transporting ATPase 8 OS=Arabidopsis thaliana GN=ALA8 PE=3 SV=1//0
LNC_004119	XLOC_081156	chrC07:20484641-20485458	5.92529	3.14974	0.911656	0.00395	0.0174372	lncRNA	co_expression	BnaA03g48570D	sp|Q93VY3|NAC72_ARATH NAC domain-containing protein 72 OS=Arabidopsis thaliana GN=NAC072 PE=2 SV=1//0
LNC_004119	XLOC_081156	chrC07:20484641-20485458	5.92529	3.14974	0.911656	0.00395	0.0174372	lncRNA	co_expression	BnaC09g33480D	sp|Q9FDX1|SKIP1_ARATH F-box protein SKIP1 OS=Arabidopsis thaliana GN=SKIP1 PE=1 SV=1//0
LNC_004119	XLOC_081156	chrC07:20484641-20485458	5.92529	3.14974	0.911656	0.00395	0.0174372	lncRNA	co_expression	BnaA06g12190D	-//-
LNC_004119	XLOC_081156	chrC07:20484641-20485458	5.92529	3.14974	0.911656	0.00395	0.0174372	lncRNA	co_expression	BnaA09g36850D	-//-
LNC_004119	XLOC_081156	chrC07:20484641-20485458	5.92529	3.14974	0.911656	0.00395	0.0174372	lncRNA	co_expression	BnaA10g00330D	sp|Q0WMJ8|SIPL4_ARATH Signal peptide peptidase-like 4 OS=Arabidopsis thaliana GN=SPPL4 PE=2 SV=1//0
LNC_004119	XLOC_081156	chrC07:20484641-20485458	5.92529	3.14974	0.911656	0.00395	0.0174372	lncRNA	co_expression	BnaC01g36910D	sp|Q9LRR7|NCED3_ARATH 9-cis-epoxycarotenoid dioxygenase NCED3, chloroplastic OS=Arabidopsis thaliana GN=NCED3 PE=2 SV=1//0
LNC_004119	XLOC_081156	chrC07:20484641-20485458	5.92529	3.14974	0.911656	0.00395	0.0174372	lncRNA	co_expression	BnaC03g78230D	sp|Q41247|AL7A1_BRANA Aldehyde dehydrogenase family 7 member A1 OS=Brassica napus GN=BTG-26 PE=1 SV=3//0
LNC_004119	XLOC_081156	chrC07:20484641-20485458	5.92529	3.14974	0.911656	0.00395	0.0174372	lncRNA	co_expression	BnaA05g20490D	sp|Q9SSW2|AZF2_ARATH Zinc finger protein AZF2 OS=Arabidopsis thaliana GN=AZF2 PE=2 SV=1//1.39924e-78
LNC_004119	XLOC_081156	chrC07:20484641-20485458	5.92529	3.14974	0.911656	0.00395	0.0174372	lncRNA	co_expression	BnaC04g39750D	-//-
LNC_004119	XLOC_081156	chrC07:20484641-20485458	5.92529	3.14974	0.911656	0.00395	0.0174372	lncRNA	co_expression	BnaA05g01520D	sp|P42776|GBF3_ARATH G-box-binding factor 3 OS=Arabidopsis thaliana GN=GBF3 PE=1 SV=2//7.11665e-173
LNC_004119	XLOC_081156	chrC07:20484641-20485458	5.92529	3.14974	0.911656	0.00395	0.0174372	lncRNA	co_expression	BnaC08g36060D	sp|Q9SKR2|SYT1_ARATH Synaptotagmin-1 OS=Arabidopsis thaliana GN=SYT1 PE=1 SV=2//0
LNC_004119	XLOC_081156	chrC07:20484641-20485458	5.92529	3.14974	0.911656	0.00395	0.0174372	lncRNA	co_expression	BnaC05g31840D	sp|Q9LJX4|PUM5_ARATH Pumilio homolog 5 OS=Arabidopsis thaliana GN=APUM5 PE=1 SV=2//0
LNC_004119	XLOC_081156	chrC07:20484641-20485458	5.92529	3.14974	0.911656	0.00395	0.0174372	lncRNA	co_expression	BnaC04g00750D	sp|P46897|ATHB7_ARATH Homeobox-leucine zipper protein ATHB-7 OS=Arabidopsis thaliana GN=ATHB-7 PE=2 SV=2//8.34833e-120
LNC_004119	XLOC_081156	chrC07:20484641-20485458	5.92529	3.14974	0.911656	0.00395	0.0174372	lncRNA	co_expression	BnaC02g21020D	sp|A1L2F6|TM205_DANRE Transmembrane protein 205 OS=Danio rerio GN=tmem205 PE=2 SV=1//1.7417e-09
LNC_004119	XLOC_081156	chrC07:20484641-20485458	5.92529	3.14974	0.911656	0.00395	0.0174372	lncRNA	co_expression	BnaA04g28730D	-//-
LNC_004119	XLOC_081156	chrC07:20484641-20485458	5.92529	3.14974	0.911656	0.00395	0.0174372	lncRNA	co_expression	BnaC05g18500D	sp|O49298|PME6_ARATH Probable pectinesterase/pectinesterase inhibitor 6 OS=Arabidopsis thaliana GN=PME6 PE=2 SV=1//0
LNC_004119	XLOC_081156	chrC07:20484641-20485458	5.92529	3.14974	0.911656	0.00395	0.0174372	lncRNA	co_expression	BnaA03g20840D	-//-
LNC_004119	XLOC_081156	chrC07:20484641-20485458	5.92529	3.14974	0.911656	0.00395	0.0174372	lncRNA	co_expression	BnaC03g59660D	sp|A9LIW2|CSC1L_BRAJU CSC1-like protein ERD4 OS=Brassica juncea GN=ERD4 PE=3 SV=2//0
LNC_004119	XLOC_081156	chrC07:20484641-20485458	5.92529	3.14974	0.911656	0.00395	0.0174372	lncRNA	co_expression	BnaA05g18830D	sp|Q9LJX4|PUM5_ARATH Pumilio homolog 5 OS=Arabidopsis thaliana GN=APUM5 PE=1 SV=2//0
LNC_004119	XLOC_081156	chrC07:20484641-20485458	5.92529	3.14974	0.911656	0.00395	0.0174372	lncRNA	co_expression	BnaA10g04840D	sp|Q9LNW3|P2C03_ARATH Protein phosphatase 2C 3 OS=Arabidopsis thaliana GN=AIP1 PE=1 SV=1//0
LNC_004119	XLOC_081156	chrC07:20484641-20485458	5.92529	3.14974	0.911656	0.00395	0.0174372	lncRNA	co_expression	BnaC01g17770D	sp|Q9SW00|ORP4B_ARATH Oxysterol-binding protein-related protein 4B OS=Arabidopsis thaliana GN=ORP4B PE=2 SV=2//0
LNC_004119	XLOC_081156	chrC07:20484641-20485458	5.92529	3.14974	0.911656	0.00395	0.0174372	lncRNA	co_expression	BnaA09g12590D	-//-
LNC_004119	XLOC_081156	chrC07:20484641-20485458	5.92529	3.14974	0.911656	0.00395	0.0174372	lncRNA	co_expression	BnaA01g17750D	sp|Q9ZWJ9|ARR2_ARATH Two-component response regulator ARR2 OS=Arabidopsis thaliana GN=ARR2 PE=1 SV=1//0
LNC_004119	XLOC_081156	chrC07:20484641-20485458	5.92529	3.14974	0.911656	0.00395	0.0174372	lncRNA	co_expression	BnaA01g28530D	sp|P55939|PLDA2_BRAOC Phospholipase D alpha 2 OS=Brassica oleracea var. capitata GN=PLD2 PE=1 SV=2//2.78161e-150
LNC_004119	XLOC_081156	chrC07:20484641-20485458	5.92529	3.14974	0.911656	0.00395	0.0174372	lncRNA	co_expression	BnaC09g50530D	sp|Q84K00|NAC78_ARATH NAC domain-containing protein 78 OS=Arabidopsis thaliana GN=NAC078 PE=2 SV=2//0
LNC_004119	XLOC_081156	chrC07:20484641-20485458	5.92529	3.14974	0.911656	0.00395	0.0174372	lncRNA	co_expression	BnaA09g27410D	sp|Q9FZ99|SMG7L_ARATH Protein SMG7L OS=Arabidopsis thaliana GN=SMG7L PE=2 SV=1//0
LNC_004119	XLOC_081156	chrC07:20484641-20485458	5.92529	3.14974	0.911656	0.00395	0.0174372	lncRNA	co_expression	BnaA06g02490D	sp|Q9C690|BH122_ARATH Transcription factor bHLH122 OS=Arabidopsis thaliana GN=BHLH122 PE=1 SV=1//0
LNC_004119	XLOC_081156	chrC07:20484641-20485458	5.92529	3.14974	0.911656	0.00395	0.0174372	lncRNA	co_expression	BnaA10g20470D	sp|Q9FMP3|DPYS_ARATH Dihydropyrimidinase OS=Arabidopsis thaliana GN=PYD2 PE=1 SV=1//0
LNC_004119	XLOC_081156	chrC07:20484641-20485458	5.92529	3.14974	0.911656	0.00395	0.0174372	lncRNA	co_expression	BnaC08g15120D	sp|Q9FLQ4|ODO2A_ARATH Dihydrolipoyllysine-residue succinyltransferase component of 2-oxoglutarate dehydrogenase complex 1, mitochondrial OS=Arabidopsis thaliana GN=At5g55070 PE=2 SV=1//1.7583e-32
LNC_004119	XLOC_081156	chrC07:20484641-20485458	5.92529	3.14974	0.911656	0.00395	0.0174372	lncRNA	co_expression	BnaC05g51790D	sp|Q9LIG0|Y3136_ARATH Clavaminate synthase-like protein At3g21360 OS=Arabidopsis thaliana GN=At3g21360 PE=1 SV=1//0
LNC_004119	XLOC_081156	chrC07:20484641-20485458	5.92529	3.14974	0.911656	0.00395	0.0174372	lncRNA	co_expression	BnaC07g45790D	sp|Q9C5Y0|PLDD1_ARATH Phospholipase D delta OS=Arabidopsis thaliana GN=PLDDELTA PE=1 SV=2//0
LNC_004119	XLOC_081156	chrC07:20484641-20485458	5.92529	3.14974	0.911656	0.00395	0.0174372	lncRNA	co_expression	BnaC05g05180D	sp|Q9LNW3|P2C03_ARATH Protein phosphatase 2C 3 OS=Arabidopsis thaliana GN=AIP1 PE=1 SV=1//2.19142e-161
LNC_004119	XLOC_081156	chrC07:20484641-20485458	5.92529	3.14974	0.911656	0.00395	0.0174372	lncRNA	co_expression	BnaC05g48290D	sp|Q1PET6|ICML2_ARATH Probable isoprenylcysteine alpha-carbonyl methylesterase ICMEL2 OS=Arabidopsis thaliana GN=ICMEL2 PE=2 SV=1//0
LNC_004119	XLOC_081156	chrC07:20484641-20485458	5.92529	3.14974	0.911656	0.00395	0.0174372	lncRNA	co_expression	BnaA06g03900D	sp|Q9LI74|CHUP1_ARATH Protein CHUP1, chloroplastic OS=Arabidopsis thaliana GN=CHUP1 PE=1 SV=1//7.11442e-78
LNC_004119	XLOC_081156	chrC07:20484641-20485458	5.92529	3.14974	0.911656	0.00395	0.0174372	lncRNA	co_expression	BnaA01g18170D	sp|Q9SUK8|ERF39_ARATH Ethylene-responsive transcription factor ERF039 OS=Arabidopsis thaliana GN=ERF039 PE=2 SV=1//1.88789e-90
LNC_004119	XLOC_081156	chrC07:20484641-20485458	5.92529	3.14974	0.911656	0.00395	0.0174372	lncRNA	co_expression	BnaC05g22410D	sp|F4I1G5|CRIM2_ARATH Cold-regulated 413 inner membrane protein 2, chloroplastic OS=Arabidopsis thaliana GN=COR413IM2 PE=1 SV=1//7.12317e-118
LNC_004119	XLOC_081156	chrC07:20484641-20485458	5.92529	3.14974	0.911656	0.00395	0.0174372	lncRNA	co_expression	BnaC03g41490D	sp|Q9LJX4|PUM5_ARATH Pumilio homolog 5 OS=Arabidopsis thaliana GN=APUM5 PE=1 SV=2//0
LNC_004119	XLOC_081156	chrC07:20484641-20485458	5.92529	3.14974	0.911656	0.00395	0.0174372	lncRNA	co_expression	BnaA07g00680D	-//-
LNC_004119	XLOC_081156	chrC07:20484641-20485458	5.92529	3.14974	0.911656	0.00395	0.0174372	lncRNA	co_expression	BnaC01g23230D	sp|Q96328|SAC8_ARATH Phosphoinositide phosphatase SAC8 OS=Arabidopsis thaliana GN=SAC8 PE=2 SV=1//0
LNC_004119	XLOC_081156	chrC07:20484641-20485458	5.92529	3.14974	0.911656	0.00395	0.0174372	lncRNA	co_expression	BnaA01g19390D	sp|Q9ASU1|DGAT2_ARATH Diacylglycerol O-acyltransferase 2 OS=Arabidopsis thaliana GN=DGAT2 PE=2 SV=1//3.4187e-170
LNC_004119	XLOC_081156	chrC07:20484641-20485458	5.92529	3.14974	0.911656	0.00395	0.0174372	lncRNA	co_expression	BnaA01g02130D	sp|Q9SII8|DSK2B_ARATH Ubiquitin domain-containing protein DSK2b OS=Arabidopsis thaliana GN=DSK2B PE=1 SV=1//0
LNC_004119	XLOC_081156	chrC07:20484641-20485458	5.92529	3.14974	0.911656	0.00395	0.0174372	lncRNA	co_expression	BnaAnng26550D	sp|Q9M7Q3|AI5L6_ARATH ABSCISIC ACID-INSENSITIVE 5-like protein 6 OS=Arabidopsis thaliana GN=ABF3 PE=1 SV=1//6.59809e-168
LNC_004119	XLOC_081156	chrC07:20484641-20485458	5.92529	3.14974	0.911656	0.00395	0.0174372	lncRNA	co_expression	BnaAnng21800D	sp|Q9SJM6|SAP4_ARATH Zinc finger A20 and AN1 domain-containing stress-associated protein 4 OS=Arabidopsis thaliana GN=SAP4 PE=1 SV=1//1.05107e-70
LNC_004119	XLOC_081156	chrC07:20484641-20485458	5.92529	3.14974	0.911656	0.00395	0.0174372	lncRNA	co_expression	BnaA03g40930D	sp|Q9S7G2|GATL2_ARATH Probable galacturonosyltransferase-like 2 OS=Arabidopsis thaliana GN=GATL2 PE=2 SV=1//0
LNC_004119	XLOC_081156	chrC07:20484641-20485458	5.92529	3.14974	0.911656	0.00395	0.0174372	lncRNA	co_expression	BnaA07g38460D	sp|Q8RWT0|LUP2_ARATH Amyrin synthase LUP2 OS=Arabidopsis thaliana GN=LUP2 PE=1 SV=1//0
LNC_004119	XLOC_081156	chrC07:20484641-20485458	5.92529	3.14974	0.911656	0.00395	0.0174372	lncRNA	co_expression	BnaC06g20270D	-//-
LNC_004119	XLOC_081156	chrC07:20484641-20485458	5.92529	3.14974	0.911656	0.00395	0.0174372	lncRNA	co_expression	BnaA07g24330D	sp|Q9LQ98|AFP1_ARATH Ninja-family protein AFP1 OS=Arabidopsis thaliana GN=AFP1 PE=1 SV=1//5.94767e-128
LNC_004119	XLOC_081156	chrC07:20484641-20485458	5.92529	3.14974	0.911656	0.00395	0.0174372	lncRNA	co_expression	BnaA03g35650D	sp|Q9LJX4|PUM5_ARATH Pumilio homolog 5 OS=Arabidopsis thaliana GN=APUM5 PE=1 SV=2//0
LNC_004119	XLOC_081156	chrC07:20484641-20485458	5.92529	3.14974	0.911656	0.00395	0.0174372	lncRNA	co_expression	BnaA07g30430D	sp|Q9CAJ0|P2C16_ARATH Protein phosphatase 2C 16 OS=Arabidopsis thaliana GN=HAB1 PE=1 SV=1//0
LNC_004119	XLOC_081156	chrC07:20484641-20485458	5.92529	3.14974	0.911656	0.00395	0.0174372	lncRNA	co_expression	BnaA02g29910D	sp|Q94F39|AFP3_ARATH Ninja-family protein AFP3 OS=Arabidopsis thaliana GN=AFP3 PE=1 SV=1//7.17717e-89
LNC_004119	XLOC_081156	chrC07:20484641-20485458	5.92529	3.14974	0.911656	0.00395	0.0174372	lncRNA	co_expression	BnaC07g11340D	sp|Q9C5U1|AHK3_ARATH Histidine kinase 3 OS=Arabidopsis thaliana GN=AHK3 PE=1 SV=1//0
LNC_004119	XLOC_081156	chrC07:20484641-20485458	5.92529	3.14974	0.911656	0.00395	0.0174372	lncRNA	co_expression	BnaCnng37450D	sp|Q9XIM7|CRPM1_ARATH Cold-regulated 413 plasma membrane protein 1 OS=Arabidopsis thaliana GN=COR413PM1 PE=2 SV=1//6.30021e-89
LNC_004119	XLOC_081156	chrC07:20484641-20485458	5.92529	3.14974	0.911656	0.00395	0.0174372	lncRNA	co_expression	BnaC06g32380D	sp|Q9FVV1|GDL28_ARATH GDSL esterase/lipase At1g71250 OS=Arabidopsis thaliana GN=At1g71250 PE=2 SV=1//0
LNC_004119	XLOC_081156	chrC07:20484641-20485458	5.92529	3.14974	0.911656	0.00395	0.0174372	lncRNA	co_expression	BnaC03g26940D	sp|O80982|HSFA2_ARATH Heat stress transcription factor A-2 OS=Arabidopsis thaliana GN=HSFA2 PE=1 SV=1//0
LNC_004119	XLOC_081156	chrC07:20484641-20485458	5.92529	3.14974	0.911656	0.00395	0.0174372	lncRNA	co_expression	BnaA07g36440D	-//-
[truncated: 1,601 more rows]

## Sheet: RW vs. DS
LncRNAs and their putative target mRNAs based on the co-expression results (RW vs. DS)
[truncated: 5,176 more rows]
